# Supplementary material for: County-level analysis reveals a rapidly shifting landscape of insecticide hazard to honey bees (Apis mellifera) on US farmland
Source: Sci Rep. 2020 Jan 21;10:797. doi: 10.1038/s41598-019-57225-w (PMC6972851; doi:10.1038/s41598-019-57225-w)
Supplement: Supplementary file 1 — Supplemental Data 1 [file 41598_2019_57225_MOESM1_ESM.csv]

cmpd_usgs	exp_grp	ld50_op	ld50_n	cat	cat_grp	class	grp_source	cat_exp_grp	ld50_ugbee	source
ABAMECTIN	contact	=	2	I	I-6	avermectin	IRAC	I-6 contact	0.030033315	epa/eu
ACEPHATE	contact	=	1	I	I-1B	organophosphate	IRAC	I-1B contact	1.2	epa
ACETAMIPRID	contact	=	2	I	I-4A	neonicotinoid	IRAC	I-4A contact	8.094998456	epa/eu
ALDICARB	contact	=	1	I	I-1A	carbamate	IRAC	I-1A contact	0.285	epa
ALPHACYPERMETHRIN	contact	=	1	I	I-3A	pyrethroid	IRAC	I-3A contact	0.033	eu
AZINPHOSMETHYL	contact	=	1	I	I-1B	organophosphate	IRAC	I-1B contact	0.42	epa
BENDIOCARB	contact	=	1	I	I-1A	carbamate	IRAC	I-1A contact	0.428	epa
BIFENAZATE	contact	=	1	I	I-20D	unclassified	IRAC	I-20D contact	7.8	epa
BIFENTHRIN	contact	=	1	I	I-3A	pyrethroid	IRAC	I-3A contact	0.0146	epa
CARBARYL	contact	=	2	I	I-1A	carbamate	IRAC	I-1A contact	0.377888873	epa/eu
CARBOFURAN	contact	=	2	I	I-1A	carbamate	IRAC	I-1A contact	0.075894664	epa/eu
CHINOMETHIONAT	contact	=	1	I	I-UN	unclassified	IRAC	I-UN contact	66.47	epa
CHLORETHOXYFOS	contact	=	1	I	I-1B	organophosphate	IRAC	I-1B contact	0.09	epa
CHLORFENAPYR	contact	=	1	I	I-13	pyrazole	IRAC	I-13 contact	0.12	epa
CHLORPYRIFOS	contact	=	3	I	I-1B	organophosphate	IRAC	I-1B contact	0.040667951	epa/eu
CLOTHIANIDIN	contact	=	2	I	I-4A	neonicotinoid	IRAC	I-4A contact	0.043949972	epa/eu
CYFLUTHRIN	contact	=	1	I	I-3A	pyrethroid	IRAC	I-3A contact	0.037	epa
CYHALOTHRINGAMMA	contact	=	4	I	I-3A	pyrethroid	IRAC	I-3A contact	0.043574191	epa/eu
CYHALOTHRINLAMBDA	contact	=	3	I	I-3A	pyrethroid	IRAC	I-3A contact	0.052111202	epa/eu
CYPERMETHRIN	contact	=	4	I	I-3A	pyrethroid	IRAC	I-3A contact	0.049598715	epa/eu
DELTAMETHRIN	contact	=	3	I	I-3A	pyrethroid	IRAC	I-3A contact	0.005322134	epa/eu
DEMETON	contact	=	1	I	I-1B	organophosphate	IRAC	I-1B contact	2.6	epa
DIAZINON	contact	=	3	I	I-1B	organophosphate	IRAC	I-1B contact	0.219544512	epa/eu
DICOFOL	contact	=	1	I	I-UN	organochlorine	IRAC	I-UN contact	12.2	epa
DIMETHOATE	contact	=	4	I	I-1B	organophosphate	IRAC	I-1B contact	0.150775448	epa/eu
DINOTEFURAN	contact	=	3	I	I-4A	neonicotinoid	IRAC	I-4A contact	0.04097758	epa
DISULFOTON	contact	=	2	I	I-1B	organophosphate	IRAC	I-1B contact	1.983935483	epa
EMAMECTIN	contact	=	1	I	I-6	avermectin	IRAC	I-6 contact	0.0035	epa
ENDOSULFAN	contact	=	2	I	I-2A	organochlorine	IRAC	I-2A contact	5.652433104	epa
EPN	contact	=	1	I	I-1B	organophosphate	IRAC	I-1B contact	0.245	epa
ESFENVALERATE	contact	=	2	I	I-3A	pyrethroid	IRAC	I-3A contact	0.032124757	epa/eu
ETHION	contact	=	2	I	I-1B	organophosphate	IRAC	I-1B contact	4.179413834	epa
ETHOPROPHOS	contact	=	3	I	I-1B	organophosphate	IRAC	I-1B contact	4.314801703	epa/eu
FENAMIPHOS	contact	=	2	I	I-1B	organophosphate	IRAC	I-1B contact	0.723602101	epa/eu
FENBUTATINOXIDE	contact	=	1	I	I-12B	organotin	IRAC	I-12B contact	3982	epa
FENPYROXIMATE	contact	=	1	I	I-21A	pyrazole	IRAC	I-21A contact	15.8	eu
FENVALERATE	contact	=	1	I	I-3A	pyrethroid	IRAC	I-3A contact	0.41	epa
FIPRONIL	contact	=	1	I	I-2B	fipronil	IRAC	I-2B contact	0.0059	eu
FLUVALINATE	contact	=	4	I	I-3A	pyrethroid	IRAC	I-3A contact	0.777165848	epa
FLUVALINATETAU	contact	=	1	I	I-3A	pyrethroid	IRAC	I-3A contact	12	eu
FONOFOS	contact	=	1	I	I-NC	organophosphate	IRAC	I-NC contact	8.68	epa
FORMETANATE	contact	=	2	I	I-1A	carbamate	IRAC	I-1A contact	3.815153994	epa/eu
HYDRAMETHYLNON	contact	=	1	I	I-NC	unclassified	IRAC	I-NC contact	67	epa
IMIDACLOPRID	contact	=	3	I	I-4A	neonicotinoid	IRAC	I-4A contact	0.065215082	epa/eu
INDOXACARB	contact	=	5	I	I-22A	carbamate	IRAC	I-22A contact	1.541889246	epa/eu
ISOFENPHOS	contact	=	1	I	I-1B	organophosphate	IRAC	I-1B contact	0.049	epa
LINDANE	contact	=	2	I	I-NC	organochlorine	IRAC	I-NC contact	0.359527468	epa/eu
MALATHION	contact	=	2	I	I-1B	organophosphate	IRAC	I-1B contact	0.336808551	epa/eu
METHAMIDOPHOS	contact	=	1	I	I-1B	organophosphate	IRAC	I-1B contact	1.37	epa
METHIDATHION	contact	=	1	I	I-1B	organophosphate	IRAC	I-1B contact	0.236	epa
METHIOCARB	contact	=	2	I	I-1A	carbamate	IRAC	I-1A contact	0.293683503	epa/eu
METHOMYL	contact	=	2	I	I-1A	carbamate	IRAC	I-1A contact	0.16	epa/eu
METHOXYCHLOR	contact	=	1	I	I-3B	organochlorine	IRAC	I-3B contact	23.57	epa
METHYLPARATHION	contact	=	3	I	I-1B	organophosphate	IRAC	I-1B contact	0.190491929	epa
MEVINPHOS	contact	=	1	I	I-1B	organophosphate	IRAC	I-1B contact	0.07	epa
NALED	contact	=	1	I	I-1B	organophosphate	IRAC	I-1B contact	0.48	epa
OXAMYL	contact	=	2	I	I-1A	carbamate	IRAC	I-1A contact	1.638047618	epa/eu
OXYDEMETONMETHYL	contact	=	4	I	I-1B	organophosphate	IRAC	I-1B contact	2.290616532	epa/eu
PARATHION	contact	=	1	I	I-1B	organophosphate	IRAC	I-1B contact	0.175	epa
PERMETHRIN	contact	=	2	I	I-3A	pyrethroid	IRAC	I-3A contact	0.034641016	epa
PHORATE	contact	=	1	I	I-1B	organophosphate	IRAC	I-1B contact	10.07	epa
PHOSALONE	contact	=	1	I	I-1B	organophosphate	IRAC	I-1B contact	4.4	eu
PHOSMET	contact	=	2	I	I-1B	organophosphate	IRAC	I-1B contact	0.482907859	epa/eu
PIRIMICARB	contact	=	1	I	I-1A	carbamate	IRAC	I-1A contact	18.72	epa
PROFENOFOS	contact	=	2	I	I-1B	organophosphate	IRAC	I-1B contact	0.573323643	epa
PROPARGITE	contact	=	2	I	I-12C	unclassified	IRAC	I-12C contact	26.80485031	epa/eu
PROPOXUR	contact	=	1	I	I-1A	carbamate	IRAC	I-1A contact	1.35	epa
PYRETHRINS	contact	=	1	I	I-3A	pyrethroid	IRAC	I-3A contact	0.022	epa
PYRIDABEN	contact	=	2	I	I-21A	unclassified	IRAC	I-21A contact	0.024	epa/eu
RESMETHRIN	contact	=	1	I	I-3A	pyrethroid	IRAC	I-3A contact	0.063	epa
SABADILLA	contact	=	1	I	I-NC	biological	IRAC	I-NC contact	12.33	epa
SPINETORAM	contact	=	1	I	I-5	spinosad	IRAC	I-5 contact	0.024	eu
SPIROTETRAMAT	contact	=	1	I	I-23	tetronic and tetramic acid derivatives	IRAC	I-23 contact	1073	epa
SULFOXAFLOR	contact	=	1	I	I-4C	unclassified	IRAC	I-4C contact	0.379	eu
TEFLUTHRIN	contact	=	1	I	I-3A	pyrethroid	IRAC	I-3A contact	0.28	eu
THIACLOPRID	contact	=	3	I	I-4A	neonicotinoid	IRAC	I-4A contact	40.00303239	epa/eu
THIAMETHOXAM	contact	=	2	I	I-4A	neonicotinoid	IRAC	I-4A contact	0.024	epa/eu
THIODICARB	contact	=	1	I	I-1A	carbamate	IRAC	I-1A contact	3.1	eu
TRALOMETHRIN	contact	=	1	I	I-3A	pyrethroid	IRAC	I-3A contact	0.129	epa
TRIAZAMATE	contact	=	1	I	I-1A	carbamate	IRAC	I-1A contact	28	epa
TRICHLORFON	contact	=	1	I	I-1B	organophosphate	IRAC	I-1B contact	59.8	epa
ZETACYPERMETHRIN	contact	=	4	I	I-3A	pyrethroid	IRAC	I-3A contact	0.026933697	epa/eu
AMITRAZ	contact	=	2	I	I-19	formamidine	IRAC	I-19 contact	11.29158979	ecotox/ppdb
CARBOPHENOTHION	contact	=	1	I	I-NC	organophosphate	IRAC	I-NC contact	1.4	ecotox
CRYOLITE	contact	=	1	I	I-8C	inorganic	IRAC	I-8C contact	7271	ppdb
DICROTOPHOS	contact	=	2	I	I-1B	organophosphate	IRAC	I-1B contact	0.052306787	ecotox
FLUCYTHRINATE	contact	=	1	I	I-3A	pyrethroid	IRAC	I-3A contact	0.078	ppdb
MONOCROTOPHOS	contact	=	2	I	I-1B	organophosphate	IRAC	I-1B contact	0.427981308	ecotox
PYMETROZINE	contact	=	1	I	I-9B	triazine	IRAC	I-9B contact	0.16	ecotox
PYRIPROXYFEN	contact	=	1	I	I-7A	juvenile hormone analogues	IRAC	I-7A contact	74	ppdb
SPINOSYN	contact	=	1	I	I-5	spinosad	IRAC	I-5 contact	0.04711	ecotox
TERBUFOS	contact	=	1	I	I-1B	organophosphate	IRAC	I-1B contact	4.1	ppdb
TRIMETHACARB	contact	=	1	I	I-1A	carbamate	IRAC	I-1A contact	47.9	ppdb
ACEQUINOCYL	contact	>	3	I	I-20B	unclassified	IRAC	I-20B contact	350	epa/eu
AZADIRACHTIN	contact	>	1	I	I-UN	biological	IRAC	I-UN contact	11.81	eu
BACILLUSTHURINGIENSIS	contact	>	1	I	I-11A	biological	IRAC	I-11A contact	100	eu
BUPROFEZIN	contact	>	2	I	I-16	unclassified	IRAC	I-16 contact	200	epa/eu
CHLORANTRANILIPROLE	contact	>	1	I	I-28	anthranilic diamide	IRAC	I-28 contact	4	eu
CLOFENTEZINE	contact	>	1	I	I-10A	tetrazine	IRAC	I-10A contact	84.5	eu
CYROMAZINE	contact	>	2	I	I-17	cyromazine	IRAC	I-17 contact	200	epa/eu
DIFLUBENZURON	contact	>	2	I	I-15	benzoylureas	IRAC	I-15 contact	114.8	epa/eu
DIMETHOMORPH	contact	>	3	I	I-NC	organophosphate	IRAC	I-NC contact	102	epa/eu
ETOXAZOLE	contact	>	2	I	I-10B	etoxazole	IRAC	I-10B contact	200	epa/eu
FENOXYCARB	contact	>	1	I	I-7B	juvenile hormone analogues	IRAC	I-7B contact	100	epa
FLONICAMID	contact	>	3	I	I-29	unclassified	IRAC	I-29 contact	51100	epa/eu
FLUBENDIAMIDE	contact	>	3	I	I-28	anthranilic diamide	IRAC	I-28 contact	200	epa/eu
HEXYTHIAZOX	contact	>	2	I	I-NC	unclassified	IRAC	I-NC contact	200	epa/eu
METHOXYFENOZIDE	contact	>	2	I	I-18	diacylhydrazines	IRAC	I-18 contact	100	epa/eu
NEEMOIL	contact	>	1	I	I-NC	biological	IRAC	I-NC contact	11.81	eu
NOVALURON	contact	>	3	I	I-15	benzoylureas	IRAC	I-15 contact	200	epa/eu
ROTENONE	contact	>	1	I	I-21B	biological	IRAC	I-21B contact	0.24	epa
SPIRODICLOFEN	contact	>	3	I	I-23	tetronic and tetramic acid derivatives	IRAC	I-23 contact	454	epa/eu
SPIROMESIFEN	contact	>	3	I	I-23	tetronic and tetramic acid derivatives	IRAC	I-23 contact	200	epa/eu
TEBUFENOZIDE	contact	>	2	I	I-18	diacylhydrazines	IRAC	I-18 contact	234	epa/eu
CHLORDIMEFORM	contact	NA	NA	I	I-NC	formamidine	IRAC	I-NC contact	12.07	rac_med
CHLOROBENZILATE	contact	NA	NA	I	I-NC	unclassified	IRAC	I-NC contact	12.07	rac_med
CYDIAPOMONELLA	contact	NA	NA	I	I-NC	biological	IRAC	I-NC contact	12.07	rac_med
DIENOCHLOR	contact	NA	NA	I	I-NC	organochlorine	IRAC	I-NC contact	12.07	rac_med
DNOC	contact	NA	NA	I	I-13	dinitrophenol derivative	IRAC	I-13 contact	0.12	rac_med
FENPROPATHRIN	contact	NA	NA	I	I-3A	pyrethroid	IRAC	I-3A contact	0.046586453	rac_med
FENSULFOTHION	contact	NA	NA	I	I-NC	organophosphate	IRAC	I-NC contact	12.07	rac_med
GARLICJUICE	contact	NA	NA	I	I-NC	biological	IRAC	I-NC contact	12.07	rac_med
ISAZOFOS	contact	NA	NA	I	I-NC	organophosphate	IRAC	I-NC contact	12.07	rac_med
KAOLINCLAY	contact	NA	NA	I	I-NC	inorganic	IRAC	I-NC contact	12.07	rac_med
KINOPRENE	contact	NA	NA	I	I-7A	juvenile hormone analogues	IRAC	I-7A contact	74	rac_med
LGLUTAMICACID	contact	NA	NA	I	I-NC	inorganic	IRAC	I-NC contact	12.07	rac_med
MYROTHECIUMVERRUCARIA	contact	NA	NA	I	I-NC	biological	IRAC	I-NC contact	12.07	rac_med
NOSEMALOCUSTAECANN	contact	NA	NA	I	I-NC	biological	IRAC	I-NC contact	12.07	rac_med
PHOSPHORICACID	contact	NA	NA	I	I-NC	organophosphate	IRAC	I-NC contact	12.07	rac_med
PINOLENE	contact	NA	NA	I	I-NC	unclassified	IRAC	I-NC contact	12.07	rac_med
POLYHEDROSISVIRUS	contact	NA	NA	I	I-NC	biological	IRAC	I-NC contact	12.07	rac_med
RYANODINE	contact	NA	NA	I	I-28	biological	IRAC	I-28 contact	102	rac_med
SODIUMMETABORATE	contact	NA	NA	I	I-8D	inorganic	IRAC	I-8D contact	1.275	cat_med
STEINERNEMACARPOCAP	contact	NA	NA	I	I-NC	biological	IRAC	I-NC contact	12.07	rac_med
STEINERNEMARIOBRAVI	contact	NA	NA	I	I-NC	biological	IRAC	I-NC contact	12.07	rac_med
SULPROFOS	contact	NA	NA	I	I-NC	organophosphate	IRAC	I-NC contact	12.07	rac_med
TEBUPIRIMPHOS	contact	NA	NA	I	I-1B	organophosphate	IRAC	I-1B contact	0.48	rac_med
TEMEPHOS	contact	NA	NA	I	I-1B	organophosphate	IRAC	I-1B contact	0.48	rac_med
ACETAMIPRID	oral	=	2	I	I-4A	neonicotinoid	IRAC	I-4A oral	14.53	epa/eu
ALPHACYPERMETHRIN	oral	=	1	I	I-3A	pyrethroid	IRAC	I-3A oral	0.059	eu
AZINPHOSMETHYL	oral	=	1	I	I-1B	organophosphate	IRAC	I-1B oral	0.15	epa
BIFENTHRIN	oral	=	1	I	I-3A	pyrethroid	IRAC	I-3A oral	0.1	eu
CARBARYL	oral	=	1	I	I-1A	carbamate	IRAC	I-1A oral	0.21	eu
CARBOFURAN	oral	=	1	I	I-1A	carbamate	IRAC	I-1A oral	0.05	eu
CHLORPYRIFOS	oral	=	1	I	I-1B	organophosphate	IRAC	I-1B oral	0.25	eu
CLOTHIANIDIN	oral	=	2	I	I-4A	neonicotinoid	IRAC	I-4A oral	0.003836665	epa/eu
CYHALOTHRINGAMMA	oral	=	2	I	I-3A	pyrethroid	IRAC	I-3A oral	2.299521689	epa/eu
CYHALOTHRINLAMBDA	oral	=	3	I	I-3A	pyrethroid	IRAC	I-3A oral	0.748487619	epa/eu
CYPERMETHRIN	oral	=	4	I	I-3A	pyrethroid	IRAC	I-3A oral	0.206613836	epa/eu
CYROMAZINE	oral	=	1	I	I-17	cyromazine	IRAC	I-17 oral	186	eu
DELTAMETHRIN	oral	=	1	I	I-3A	pyrethroid	IRAC	I-3A oral	0.079	eu
DIAZINON	oral	=	2	I	I-1B	organophosphate	IRAC	I-1B oral	0.134164079	epa/eu
DIMETHOATE	oral	=	3	I	I-1B	organophosphate	IRAC	I-1B oral	0.077462	epa/eu
DINOTEFURAN	oral	=	3	I	I-4A	neonicotinoid	IRAC	I-4A oral	0.017751312	epa
ENDOSULFAN	oral	=	1	I	I-2A	organochlorine	IRAC	I-2A oral	6.9	epa
FENAMIPHOS	oral	=	1	I	I-1B	organophosphate	IRAC	I-1B oral	0.45	eu
FIPRONIL	oral	=	1	I	I-2B	fipronil	IRAC	I-2B oral	0.00417	eu
FLONICAMID	oral	=	1	I	I-29	unclassified	IRAC	I-29 oral	13.6	epa
FLUVALINATETAU	oral	=	1	I	I-3A	pyrethroid	IRAC	I-3A oral	12.6	eu
FORMETANATE	oral	=	1	I	I-1A	carbamate	IRAC	I-1A oral	0.16	eu
IMIDACLOPRID	oral	=	2	I	I-4A	neonicotinoid	IRAC	I-4A oral	0.003798684	epa/eu
INDOXACARB	oral	=	3	I	I-22A	carbamate	IRAC	I-22A oral	5.636046556	epa/eu
LINDANE	oral	=	1	I	I-NC	organochlorine	IRAC	I-NC oral	0.011	eu
MALATHION	oral	=	2	I	I-1B	organophosphate	IRAC	I-1B oral	0.389871774	epa/eu
METHIOCARB	oral	=	1	I	I-1A	carbamate	IRAC	I-1A oral	0.08	eu
METHOMYL	oral	=	2	I	I-1A	carbamate	IRAC	I-1A oral	0.284956137	epa/eu
OXAMYL	oral	=	1	I	I-1A	carbamate	IRAC	I-1A oral	0.38	eu
OXYDEMETONMETHYL	oral	=	1	I	I-1B	organophosphate	IRAC	I-1B oral	0.2	eu
PERMETHRIN	oral	=	3	I	I-3A	pyrethroid	IRAC	I-3A oral	0.158102588	epa
PHOSALONE	oral	=	1	I	I-1B	organophosphate	IRAC	I-1B oral	102	eu
PHOSMET	oral	=	1	I	I-1B	organophosphate	IRAC	I-1B oral	0.37	eu
PIRIMICARB	oral	=	1	I	I-1A	carbamate	IRAC	I-1A oral	4	eu
PYRIDABEN	oral	=	1	I	I-21A	unclassified	IRAC	I-21A oral	0.535	eu
SPINETORAM	oral	=	1	I	I-5	spinosad	IRAC	I-5 oral	0.14	eu
SPIROTETRAMAT	oral	=	1	I	I-23	tetronic and tetramic acid derivatives	IRAC	I-23 oral	607	epa
SULFOXAFLOR	oral	=	1	I	I-4C	unclassified	IRAC	I-4C oral	0.146	eu
TEFLUTHRIN	oral	=	1	I	I-3A	pyrethroid	IRAC	I-3A oral	1.88	eu
TERBUFOS	oral	=	1	I	I-1B	organophosphate	IRAC	I-1B oral	4.09	epa
THIACLOPRID	oral	=	3	I	I-4A	neonicotinoid	IRAC	I-4A oral	15.65916433	epa/eu
THIAMETHOXAM	oral	=	2	I	I-4A	neonicotinoid	IRAC	I-4A oral	0.005	epa/eu
THIODICARB	oral	=	1	I	I-1A	carbamate	IRAC	I-1A oral	0.153	eu
ZETACYPERMETHRIN	oral	=	4	I	I-3A	pyrethroid	IRAC	I-3A oral	0.146940143	epa/eu
ABAMECTIN	oral	=	1	I	I-6	avermectin	IRAC	I-6 oral	0.011	ecotox
ACEPHATE	oral	=	1	I	I-1B	organophosphate	IRAC	I-1B oral	0.18	ecotox
CARBOPHENOTHION	oral	=	1	I	I-NC	organophosphate	IRAC	I-NC oral	5.2	ecotox
CYFLUTHRIN	oral	=	1	I	I-3A	pyrethroid	IRAC	I-3A oral	0.05	ppdb
DEMETON	oral	=	1	I	I-1B	organophosphate	IRAC	I-1B oral	1.478	ecotox
DICROTOPHOS	oral	=	2	I	I-1B	organophosphate	IRAC	I-1B oral	0.068	ecotox/ppdb
DISULFOTON	oral	=	3	I	I-1B	organophosphate	IRAC	I-1B oral	24.30174588	ecotox
DNOC	oral	=	1	I	I-13	dinitrophenol derivative	IRAC	I-13 oral	204	ppdb
ESFENVALERATE	oral	=	1	I	I-3A	pyrethroid	IRAC	I-3A oral	0.21	ppdb
METHAMIDOPHOS	oral	=	2	I	I-1B	organophosphate	IRAC	I-1B oral	0.860232527	ecotox
METHYLPARATHION	oral	=	1	I	I-1B	organophosphate	IRAC	I-1B oral	0.03	ecotox
MEVINPHOS	oral	=	1	I	I-1B	organophosphate	IRAC	I-1B oral	0.027	ecotox
MONOCROTOPHOS	oral	=	1	I	I-1B	organophosphate	IRAC	I-1B oral	0.02	ppdb
PARATHION	oral	=	1	I	I-1B	organophosphate	IRAC	I-1B oral	0.04	ecotox
PHORATE	oral	=	2	I	I-1B	organophosphate	IRAC	I-1B oral	0.434971263	ecotox
PYRETHRINS	oral	=	2	I	I-3A	pyrethroid	IRAC	I-3A oral	0.15	ecotox
ACEQUINOCYL	oral	>	2	I	I-20B	unclassified	IRAC	I-20B oral	315	epa/eu
AZADIRACHTIN	oral	>	1	I	I-UN	biological	IRAC	I-UN oral	8.1	eu
BACILLUSTHURINGIENSIS	oral	>	1	I	I-11A	biological	IRAC	I-11A oral	108	eu
BIFENAZATE	oral	>	1	I	I-20D	unclassified	IRAC	I-20D oral	98	eu
BUPROFEZIN	oral	>	1	I	I-16	unclassified	IRAC	I-16 oral	163.5	eu
CHLORANTRANILIPROLE	oral	>	1	I	I-28	anthranilic diamide	IRAC	I-28 oral	104.1	eu
CLOFENTEZINE	oral	>	4	I	I-10A	tetrazine	IRAC	I-10A oral	252.6	epa/eu
DIFLUBENZURON	oral	>	1	I	I-15	benzoylureas	IRAC	I-15 oral	25	eu
DIMETHOMORPH	oral	>	1	I	I-NC	organophosphate	IRAC	I-NC oral	32.4	eu
ETOXAZOLE	oral	>	2	I	I-10B	etoxazole	IRAC	I-10B oral	200	epa/eu
FENBUTATINOXIDE	oral	>	1	I	I-12B	organotin	IRAC	I-12B oral	200	eu
FENPYROXIMATE	oral	>	1	I	I-21A	pyrazole	IRAC	I-21A oral	118.5	eu
FLUBENDIAMIDE	oral	>	3	I	I-28	anthranilic diamide	IRAC	I-28 oral	200	epa/eu
HEXYTHIAZOX	oral	>	1	I	I-NC	unclassified	IRAC	I-NC oral	112	eu
METHOXYFENOZIDE	oral	>	1	I	I-18	diacylhydrazines	IRAC	I-18 oral	100	eu
NEEMOIL	oral	>	1	I	I-NC	biological	IRAC	I-NC oral	8.1	eu
NOVALURON	oral	>	1	I	I-15	benzoylureas	IRAC	I-15 oral	100	eu
PROPARGITE	oral	>	1	I	I-12C	unclassified	IRAC	I-12C oral	100	eu
PYMETROZINE	oral	>	2	I	I-9B	triazine	IRAC	I-9B oral	117	epa/eu
SPIRODICLOFEN	oral	>	3	I	I-23	tetronic and tetramic acid derivatives	IRAC	I-23 oral	454	epa/eu
SPIROMESIFEN	oral	>	1	I	I-23	tetronic and tetramic acid derivatives	IRAC	I-23 oral	792.4	eu
ALDICARB	oral	NA	NA	I	I-1A	carbamate	IRAC	I-1A oral	0.185	rac_med
AMITRAZ	oral	NA	NA	I	I-19	formamidine	IRAC	I-19 oral	0.535	cat_med
BENDIOCARB	oral	NA	NA	I	I-1A	carbamate	IRAC	I-1A oral	0.185	rac_med
CHINOMETHIONAT	oral	NA	NA	I	I-UN	unclassified	IRAC	I-UN oral	8.1	rac_med
CHLORDIMEFORM	oral	NA	NA	I	I-NC	formamidine	IRAC	I-NC oral	8.1	rac_med
CHLORETHOXYFOS	oral	NA	NA	I	I-1B	organophosphate	IRAC	I-1B oral	0.225	rac_med
CHLORFENAPYR	oral	NA	NA	I	I-13	pyrazole	IRAC	I-13 oral	204	rac_med
CHLOROBENZILATE	oral	NA	NA	I	I-NC	unclassified	IRAC	I-NC oral	8.1	rac_med
CRYOLITE	oral	NA	NA	I	I-8C	inorganic	IRAC	I-8C oral	0.535	cat_med
CYDIAPOMONELLA	oral	NA	NA	I	I-NC	biological	IRAC	I-NC oral	8.1	rac_med
DICOFOL	oral	NA	NA	I	I-UN	organochlorine	IRAC	I-UN oral	8.1	rac_med
DIENOCHLOR	oral	NA	NA	I	I-NC	organochlorine	IRAC	I-NC oral	8.1	rac_med
EMAMECTIN	oral	NA	NA	I	I-6	avermectin	IRAC	I-6 oral	0.011	rac_med
EPN	oral	NA	NA	I	I-1B	organophosphate	IRAC	I-1B oral	0.225	rac_med
ETHION	oral	NA	NA	I	I-1B	organophosphate	IRAC	I-1B oral	0.225	rac_med
ETHOPROPHOS	oral	NA	NA	I	I-1B	organophosphate	IRAC	I-1B oral	0.225	rac_med
FENOXYCARB	oral	NA	NA	I	I-7B	juvenile hormone analogues	IRAC	I-7B oral	0.535	cat_med
FENPROPATHRIN	oral	NA	NA	I	I-3A	pyrethroid	IRAC	I-3A oral	0.158102588	rac_med
FENSULFOTHION	oral	NA	NA	I	I-NC	organophosphate	IRAC	I-NC oral	8.1	rac_med
FENVALERATE	oral	NA	NA	I	I-3A	pyrethroid	IRAC	I-3A oral	0.158102588	rac_med
FLUCYTHRINATE	oral	NA	NA	I	I-3A	pyrethroid	IRAC	I-3A oral	0.158102588	rac_med
FLUVALINATE	oral	NA	NA	I	I-3A	pyrethroid	IRAC	I-3A oral	0.158102588	rac_med
FONOFOS	oral	NA	NA	I	I-NC	organophosphate	IRAC	I-NC oral	8.1	rac_med
GARLICJUICE	oral	NA	NA	I	I-NC	biological	IRAC	I-NC oral	8.1	rac_med
HYDRAMETHYLNON	oral	NA	NA	I	I-NC	unclassified	IRAC	I-NC oral	8.1	rac_med
ISAZOFOS	oral	NA	NA	I	I-NC	organophosphate	IRAC	I-NC oral	8.1	rac_med
ISOFENPHOS	oral	NA	NA	I	I-1B	organophosphate	IRAC	I-1B oral	0.225	rac_med
KAOLINCLAY	oral	NA	NA	I	I-NC	inorganic	IRAC	I-NC oral	8.1	rac_med
KINOPRENE	oral	NA	NA	I	I-7A	juvenile hormone analogues	IRAC	I-7A oral	0.535	cat_med
LGLUTAMICACID	oral	NA	NA	I	I-NC	inorganic	IRAC	I-NC oral	8.1	rac_med
METHIDATHION	oral	NA	NA	I	I-1B	organophosphate	IRAC	I-1B oral	0.225	rac_med
METHOXYCHLOR	oral	NA	NA	I	I-3B	organochlorine	IRAC	I-3B oral	0.535	cat_med
MYROTHECIUMVERRUCARIA	oral	NA	NA	I	I-NC	biological	IRAC	I-NC oral	8.1	rac_med
NALED	oral	NA	NA	I	I-1B	organophosphate	IRAC	I-1B oral	0.225	rac_med
NOSEMALOCUSTAECANN	oral	NA	NA	I	I-NC	biological	IRAC	I-NC oral	8.1	rac_med
PHOSPHORICACID	oral	NA	NA	I	I-NC	organophosphate	IRAC	I-NC oral	8.1	rac_med
PINOLENE	oral	NA	NA	I	I-NC	unclassified	IRAC	I-NC oral	8.1	rac_med
POLYHEDROSISVIRUS	oral	NA	NA	I	I-NC	biological	IRAC	I-NC oral	8.1	rac_med
PROFENOFOS	oral	NA	NA	I	I-1B	organophosphate	IRAC	I-1B oral	0.225	rac_med
PROPOXUR	oral	NA	NA	I	I-1A	carbamate	IRAC	I-1A oral	0.185	rac_med
PYRIPROXYFEN	oral	NA	NA	I	I-7A	juvenile hormone analogues	IRAC	I-7A oral	0.535	cat_med
RESMETHRIN	oral	NA	NA	I	I-3A	pyrethroid	IRAC	I-3A oral	0.158102588	rac_med
ROTENONE	oral	NA	NA	I	I-21B	biological	IRAC	I-21B oral	0.535	cat_med
RYANODINE	oral	NA	NA	I	I-28	biological	IRAC	I-28 oral	152.05	rac_med
SABADILLA	oral	NA	NA	I	I-NC	biological	IRAC	I-NC oral	8.1	rac_med
SODIUMMETABORATE	oral	NA	NA	I	I-8D	inorganic	IRAC	I-8D oral	0.535	cat_med
SPINOSYN	oral	NA	NA	I	I-5	spinosad	IRAC	I-5 oral	0.14	rac_med
STEINERNEMACARPOCAP	oral	NA	NA	I	I-NC	biological	IRAC	I-NC oral	8.1	rac_med
STEINERNEMARIOBRAVI	oral	NA	NA	I	I-NC	biological	IRAC	I-NC oral	8.1	rac_med
SULPROFOS	oral	NA	NA	I	I-NC	organophosphate	IRAC	I-NC oral	8.1	rac_med
TEBUFENOZIDE	oral	NA	NA	I	I-18	diacylhydrazines	IRAC	I-18 oral	100	rac_med
TEBUPIRIMPHOS	oral	NA	NA	I	I-1B	organophosphate	IRAC	I-1B oral	0.225	rac_med
TEMEPHOS	oral	NA	NA	I	I-1B	organophosphate	IRAC	I-1B oral	0.225	rac_med
TRALOMETHRIN	oral	NA	NA	I	I-3A	pyrethroid	IRAC	I-3A oral	0.158102588	rac_med
TRIAZAMATE	oral	NA	NA	I	I-1A	carbamate	IRAC	I-1A oral	0.185	rac_med
TRICHLORFON	oral	NA	NA	I	I-1B	organophosphate	IRAC	I-1B oral	0.225	rac_med
TRIMETHACARB	oral	NA	NA	I	I-1A	carbamate	IRAC	I-1A oral	0.185	rac_med
