# Supplementary material for: County-level analysis reveals a rapidly shifting landscape of insecticide hazard to honey bees (Apis mellifera) on US farmland
Source: Sci Rep. 2020 Jan 21;10:797. doi: 10.1038/s41598-019-57225-w (PMC6972851; doi:10.1038/s41598-019-57225-w)
Supplement: Supplementary file 2 — Supplemental Data 2 [file 41598_2019_57225_MOESM2_ESM.csv]

YEAR	region_name	region_code	fips	cat	kg_low	kg_high	ct_tox_bil_low	ct_tox_bil_high	or_tox_bil_low	or_tox_bil_high	cmpd_n_low	cmpd_n_high	interp_pest	ha	crop_ha	past_ha	trt_ins_ha	crop_ha_interp	past_ha_interp	trt_ins_ha_interp
1992	Southern Seaboard	6	1001	I	5475.1	8580	35802.96176	51571.50073	2628.667548	6873.164963	29	39	no	NA	NA	NA	NA	NA	NA	NA
1993	Southern Seaboard	6	1001	I	5371.5	12100.6	30494.17286	61053.44794	5874.403039	16622.08071	24	41	no	NA	NA	NA	NA	NA	NA	NA
1994	Southern Seaboard	6	1001	I	13268.2	49207.9	49645.53865	154766.9083	46209.44403	111091.1092	25	41	no	NA	NA	NA	NA	NA	NA	NA
1995	Southern Seaboard	6	1001	I	8423.1	17686.8	27243.10253	75692.00055	18583.73399	33615.61702	17	41	no	NA	NA	NA	NA	NA	NA	NA
1996	Southern Seaboard	6	1001	I	4634.3	14077	11969.05849	56429.43834	4192.591064	28347.77463	25	41	no	NA	NA	NA	NA	NA	NA	NA
1997	Southern Seaboard	6	1001	I	4145.6	12058.3	13361.45973	50439.19693	990.340104	30732.34504	21	43	no	153958.7418	19858.75139	6253.208072	2891.48147	no	no	no
1998	Southern Seaboard	6	1001	I	3381.1	8197.7	14532.29591	47314.76035	2903.781298	7964.112505	20	40	no	NA	NA	NA	NA	NA	NA	NA
1999	Southern Seaboard	6	1001	I	5847.2	9675.2	26325.04312	58270.14655	3044.492442	7765.157921	17	34	no	NA	NA	NA	NA	NA	NA	NA
2000	Southern Seaboard	6	1001	I	2524.6	5662.5	10630.87345	28923.43946	4507.451157	14892.44029	22	35	no	NA	NA	NA	NA	NA	NA	NA
2001	Southern Seaboard	6	1001	I	3347	5616.2	27785.95471	39194.04737	1888.721409	6865.350843	17	34	no	NA	NA	NA	NA	NA	NA	NA
2002	Southern Seaboard	6	1001	I	2500.3	6173.6	11170.2066	44676.57834	2707.921974	11833.47723	20	39	no	153958.7418	20900.00847	6644.94412	4730.77934	no	no	no
2003	Southern Seaboard	6	1001	I	2675.1	4958.6	6187.377313	40013.39776	1957.712236	6660.691199	16	37	no	NA	NA	NA	NA	NA	NA	NA
2004	Southern Seaboard	6	1001	I	2536	4969.6	18103.38448	30447.20483	29627.40974	33869.08357	22	40	no	NA	NA	NA	NA	NA	NA	NA
2005	Southern Seaboard	6	1001	I	2950.1	4640.6	17066.72944	29045.97307	16622.15388	29060.41325	17	38	no	NA	NA	NA	NA	NA	NA	NA
2006	Southern Seaboard	6	1001	I	1901.4	3067.9	13603.65004	23474.29911	23785.50327	39545.23623	20	36	no	NA	NA	NA	NA	NA	NA	NA
2007	Southern Seaboard	6	1001	I	1156.6	2152	14637.13502	24295.25056	124902.4353	126372.7381	18	37	no	153958.7418	17138.04741	9619.38622	3415.954526	no	no	no
2008	Southern Seaboard	6	1001	I	1502.6	2666.6	15991.35311	27877.78022	17942.93277	19857.68736	24	35	no	NA	NA	NA	NA	NA	NA	NA
2009	Southern Seaboard	6	1001	I	2624.7	3522.7	27194.74217	36438.38782	92090.367	106253.0433	19	34	no	NA	NA	NA	NA	NA	NA	NA
2010	Southern Seaboard	6	1001	I	960.9	3001.5	21167.73253	35214.88451	32535.42309	34894.7929	27	35	no	NA	NA	NA	NA	NA	NA	NA
2011	Southern Seaboard	6	1001	I	939.6	2200	20088.09364	27478.83848	83697.50338	88153.14148	20	30	no	NA	NA	NA	NA	NA	NA	NA
2012	Southern Seaboard	6	1001	I	1570	3766.5	35052.74561	51600.25367	24411.85536	31888.65263	20	35	no	153958.7418	16710.699	9158.04418	5568.47936	no	no	no
2013	Southern Seaboard	6	1001	I	1439.1	2774.4	27951.75816	39951.83969	42019.22266	64106.5008	25	40	no	NA	NA	NA	NA	NA	NA	NA
2014	Southern Seaboard	6	1001	I	2071.8	3624.2	33952.44836	47697.70739	66639.2563	69405.28884	27	35	no	NA	NA	NA	NA	NA	NA	NA
1992	Southern Seaboard	6	1003	I	31625.8	56949.6	70443.5982	206960.8067	17645.21069	44056.12321	27	44	no	NA	NA	NA	NA	NA	NA	NA
1993	Southern Seaboard	6	1003	I	34518.8	55351.5	187395.1473	272734.3966	38501.17741	51617.78094	32	44	no	NA	NA	NA	NA	NA	NA	NA
1994	Southern Seaboard	6	1003	I	15499.9	41720	132442.9828	225220.6157	11775.56071	49614.10427	26	44	no	NA	NA	NA	NA	NA	NA	NA
1995	Southern Seaboard	6	1003	I	13510.3	35675.3	92439.25487	199214.3904	22855.91413	48458.3454	31	44	no	NA	NA	NA	NA	NA	NA	NA
1996	Southern Seaboard	6	1003	I	100826.2	114947.3	454658.7729	525024.5136	537006.13	564630.549	28	43	no	NA	NA	NA	NA	NA	NA	NA
1997	Southern Seaboard	6	1003	I	41066.5	64150.4	211047.6936	291492.1662	239333.1006	284244.2702	33	45	no	411767.1956	51225.55857	3654.31458	27759.43617	no	no	no
1998	Southern Seaboard	6	1003	I	14075.5	19019.8	132234.9224	151444.6118	33941.08136	36091.51241	33	43	no	NA	NA	NA	NA	NA	NA	NA
1999	Southern Seaboard	6	1003	I	8813.7	20073.3	92699.89186	127567.1295	10489.6336	31687.245	27	37	no	NA	NA	NA	NA	NA	NA	NA
2000	Southern Seaboard	6	1003	I	17290.7	24477.7	56459.94922	92990.07318	58621.76175	99750.44839	28	41	no	NA	NA	NA	NA	NA	NA	NA
2001	Southern Seaboard	6	1003	I	19924	29075.6	253652.0202	308818.8608	70884.87573	84190.08181	27	38	no	NA	NA	NA	NA	NA	NA	NA
2002	Southern Seaboard	6	1003	I	12929.4	28679.3	129995.9986	243737.1522	22604.94736	35093.19081	28	40	no	411767.1956	43855.01245	5896.679706	18424.94889	no	no	no
2003	Southern Seaboard	6	1003	I	15973.9	26484.2	82766.96954	186056.1049	19651.15352	30975.41708	26	38	no	NA	NA	NA	NA	NA	NA	NA
2004	Southern Seaboard	6	1003	I	20427.2	29655.5	141232.5455	209788.4167	14696.79011	51983.08696	27	41	no	NA	NA	NA	NA	NA	NA	NA
2005	Southern Seaboard	6	1003	I	36244.7	42671.9	163444.3354	193307.731	6501.463037	24880.11553	24	38	no	NA	NA	NA	NA	NA	NA	NA
2006	Southern Seaboard	6	1003	I	18780.2	24338.6	75784.35129	92567.87274	15524.90109	29295.38397	28	39	no	NA	NA	NA	NA	NA	NA	NA
2007	Southern Seaboard	6	1003	I	21605	31546.5	116015.7417	215667.5111	30373.85572	136484.1045	25	38	no	411767.1956	41697.2267	9608.864384	23522.37375	no	no	no
2008	Southern Seaboard	6	1003	I	15881.1	22615.9	76398.61607	202778.7234	49256.72323	57411.65608	23	35	no	NA	NA	NA	NA	NA	NA	NA
2009	Southern Seaboard	6	1003	I	9934.9	19299	95659.55367	231190.0373	48260.6269	119137.6644	25	36	no	NA	NA	NA	NA	NA	NA	NA
2010	Southern Seaboard	6	1003	I	21790.9	25820	170047.1828	223051.709	50571.80277	58803.93205	30	40	no	NA	NA	NA	NA	NA	NA	NA
2011	Southern Seaboard	6	1003	I	34593	38541.3	292090.0066	321298.7401	202578.1036	312245.3014	23	32	no	NA	NA	NA	NA	NA	NA	NA
2012	Southern Seaboard	6	1003	I	30923.4	40022.2	193625.1584	334188.6921	109463.6064	114172.0648	28	40	no	411767.1956	40833.22209	8334.50817	31025.25219	no	no	no
2013	Southern Seaboard	6	1003	I	22265.4	28973.6	165639.0552	288329.9208	127837.9092	221430.9902	28	40	no	NA	NA	NA	NA	NA	NA	NA
2014	Southern Seaboard	6	1003	I	15317.8	21884.4	337969.8336	396878.7043	500244.0353	509560.7751	24	37	no	NA	NA	NA	NA	NA	NA	NA
1992	Southern Seaboard	6	1005	I	15999.5	25098.1	76307.46313	115973.1926	10945.07409	25337.44785	24	43	no	NA	NA	NA	NA	NA	NA	NA
1993	Southern Seaboard	6	1005	I	10113.2	21690.7	62058.80401	99625.76901	12023.15512	32256.39242	30	44	no	NA	NA	NA	NA	NA	NA	NA
1994	Southern Seaboard	6	1005	I	14714.9	25514.7	66822.36677	150129.5043	1722.659577	26310.33971	24	44	no	NA	NA	NA	NA	NA	NA	NA
1995	Southern Seaboard	6	1005	I	10633.2	23900.1	54002.76809	101188.9272	3160.78025	24387.16248	29	43	no	NA	NA	NA	NA	NA	NA	NA
1996	Southern Seaboard	6	1005	I	6028.8	19520.2	23097.1182	89862.14908	6094.10565	77857.61214	23	44	no	NA	NA	NA	NA	NA	NA	NA
1997	Southern Seaboard	6	1005	I	6538.9	19410.2	24441.5163	87370.54113	675.7216175	73785.79383	28	46	no	229182.1802	26486.6987	5967.09507	4898.72403	no	no	no
1998	Southern Seaboard	6	1005	I	7307.7	9607.5	33047.52819	44898.05385	3160.218489	17102.69039	26	42	no	NA	NA	NA	NA	NA	NA	NA
1999	Southern Seaboard	6	1005	I	4521.4	12452.2	10838.37723	34041.5848	329.3762529	6717.986612	23	39	no	NA	NA	NA	NA	NA	NA	NA
2000	Southern Seaboard	6	1005	I	3076.5	5350.1	7196.395305	26542.6638	267.0484825	11288.99063	21	39	no	NA	NA	NA	NA	NA	NA	NA
2001	Southern Seaboard	6	1005	I	4969.7	7617.6	26964.19149	36077.81662	853.536273	9903.315397	25	38	no	NA	NA	NA	NA	NA	NA	NA
2002	Southern Seaboard	6	1005	I	4842.9	8423	17759.44192	33189.32342	3196.267956	13845.2916	25	41	no	229182.1802	27043.54664	9221.175196	6073.122802	no	no	no
2003	Southern Seaboard	6	1005	I	2218.6	4878.2	8390.90669	37224.3865	149.6312573	4627.962806	24	39	no	NA	NA	NA	NA	NA	NA	NA
2004	Southern Seaboard	6	1005	I	3677.1	6318.4	12985.16031	54726.13319	9770.094729	34905.68404	29	44	no	NA	NA	NA	NA	NA	NA	NA
2005	Southern Seaboard	6	1005	I	5409.7	7454.8	26342.83932	45278.77666	5890.850873	30936.81578	20	42	no	NA	NA	NA	NA	NA	NA	NA
2006	Southern Seaboard	6	1005	I	2757.5	5401.2	14585.71716	33933.82094	31311.53674	35370.29883	20	43	no	NA	NA	NA	NA	NA	NA	NA
2007	Southern Seaboard	6	1005	I	1760.7	3958.5	7481.910843	41951.72842	12353.3255	14300.81431	24	47	no	229182.1802	23040.39272	10389.90836	5517.488924	no	no	no
2008	Southern Seaboard	6	1005	I	2690.1	6263.2	11428.39501	75455.20023	11660.31313	25841.40994	21	36	no	NA	NA	NA	NA	NA	NA	NA
2009	Southern Seaboard	6	1005	I	1530.6	3128.4	21608.84619	45720.91637	9577.996994	18104.9476	27	42	no	NA	NA	NA	NA	NA	NA	NA
2010	Southern Seaboard	6	1005	I	2181.6	3972.2	21600.46114	52365.21768	9441.511448	12316.88452	31	43	no	NA	NA	NA	NA	NA	NA	NA
2011	Southern Seaboard	6	1005	I	949.1	2831.1	10863.99072	42112.91394	18894.96383	59831.82324	24	38	no	NA	NA	NA	NA	NA	NA	NA
2012	Southern Seaboard	6	1005	I	1784.8	4374.5	21501.64269	58960.17702	11423.00777	15122.5427	28	42	no	229182.1802	16713.93649	11707.97067	3862.72787	no	no	no
2013	Southern Seaboard	6	1005	I	1157.8	4040.3	16735.27731	70672.07826	10156.12439	42398.90954	25	42	no	NA	NA	NA	NA	NA	NA	NA
2014	Southern Seaboard	6	1005	I	1609.4	4239.5	20902.62473	51158.86666	25190.07626	38634.16398	23	39	no	NA	NA	NA	NA	NA	NA	NA
1992	Eastern Uplands	5	1007	I	366.6	747.3	1571.027947	3877.473008	611.6481706	993.77484	15	27	no	NA	NA	NA	NA	NA	NA	NA
1993	Eastern Uplands	5	1007	I	1245	1511.2	3421.34226	6450.127658	2845.928976	3556.363382	11	28	no	NA	NA	NA	NA	NA	NA	NA
1994	Eastern Uplands	5	1007	I	531.7	912.3	1617.143188	3815.276528	1280.224147	1611.229901	16	27	no	NA	NA	NA	NA	NA	NA	NA
1995	Eastern Uplands	5	1007	I	1940.7	2175.1	6025.153576	7637.481579	4622.382472	4890.763921	12	28	no	NA	NA	NA	NA	NA	NA	NA
1996	Eastern Uplands	5	1007	I	736.2	995.9	2474.880196	4076.980969	1918.549947	2087.666506	16	24	no	NA	NA	NA	NA	NA	NA	NA
1997	Eastern Uplands	5	1007	I	1107.9	1514.4	3079.832443	4804.182994	2495.468031	2656.670114	10	24	no	161248.3508	6838.788714	2466.156484	170.777492	no	no	yes
1998	Eastern Uplands	5	1007	I	81.6	163.8	757.1336969	1282.826082	70.63612882	129.2362719	16	23	no	NA	NA	NA	NA	NA	NA	NA
1999	Eastern Uplands	5	1007	I	80.3	173.5	442.5996867	1498.54856	110.0493868	176.3425165	13	20	no	NA	NA	NA	NA	NA	NA	NA
2000	Eastern Uplands	5	1007	I	116.4	163.3	1412.194393	1691.976324	453.3565512	496.5649612	22	26	no	NA	NA	NA	NA	NA	NA	NA
2001	Eastern Uplands	5	1007	I	38.8	120.4	282.7839744	1299.805952	106.9755451	815.5501302	15	24	no	NA	NA	NA	NA	NA	NA	NA
2002	Eastern Uplands	5	1007	I	55.2	156.6	245.9380336	1386.872584	143.3208899	341.7504531	14	23	no	161248.3508	6184.816138	3014.101328	111.693336	no	no	no
2003	Eastern Uplands	5	1007	I	169.6	306.1	1094.224884	2611.558849	205.6738484	252.3996499	13	25	no	NA	NA	NA	NA	NA	NA	NA
2004	Eastern Uplands	5	1007	I	25.1	109.5	110.7887757	775.9973439	87.99718558	1075.032035	13	28	no	NA	NA	NA	NA	NA	NA	NA
2005	Eastern Uplands	5	1007	I	39.2	94.4	270.3005394	769.5118671	828.0571836	1389.093857	11	23	no	NA	NA	NA	NA	NA	NA	NA
2006	Eastern Uplands	5	1007	I	38.2	110.3	189.3993101	843.1047473	69.35252156	1270.827784	10	20	no	NA	NA	NA	NA	NA	NA	NA
2007	Eastern Uplands	5	1007	I	29.6	93.1	243.1190746	1306.959503	55.37092434	879.3795918	14	23	no	161248.3508	3487.988634	3949.73536	229.861648	no	no	no
2008	Eastern Uplands	5	1007	I	13.4	30	240.1060846	424.4875195	200.2754647	348.4463084	12	19	no	NA	NA	NA	NA	NA	NA	NA
2009	Eastern Uplands	5	1007	I	34.3	42.6	283.7747474	497.6522905	767.8021484	793.8934703	12	14	no	NA	NA	NA	NA	NA	NA	NA
2010	Eastern Uplands	5	1007	I	5.8	14.4	65.52261236	292.7690627	99.37003778	236.0567274	8	16	no	NA	NA	NA	NA	NA	NA	NA
2011	Eastern Uplands	5	1007	I	10.2	20.7	411.2870333	654.6189333	226.648276	1136.435332	9	18	no	NA	NA	NA	NA	NA	NA	NA
2012	Eastern Uplands	5	1007	I	12.1	28.1	323.7989265	682.4259567	1026.993957	1064.215239	18	18	no	161248.3508	5102.281088	4164.623626	170.777492	no	no	yes
2013	Eastern Uplands	5	1007	I	39.1	39.2	654.9209407	692.2097401	1372.433956	1506.343728	13	16	no	NA	NA	NA	NA	NA	NA	NA
2014	Eastern Uplands	5	1007	I	8.2	38.6	141.2684487	659.9108534	1866.726521	2117.378524	9	19	no	NA	NA	NA	NA	NA	NA	NA
1992	Eastern Uplands	5	1009	I	10586.6	16918.7	53364.96371	108349.6749	25493.43662	38266.22794	23	39	no	NA	NA	NA	NA	NA	NA	NA
1993	Eastern Uplands	5	1009	I	18315.1	25436.8	81615.51718	128896.2832	73897.76896	85885.48978	26	39	no	NA	NA	NA	NA	NA	NA	NA
1994	Eastern Uplands	5	1009	I	4133.2	8499.7	19100.9646	49675.22729	7547.061585	12028.85723	25	36	no	NA	NA	NA	NA	NA	NA	NA
1995	Eastern Uplands	5	1009	I	7653.4	13809.7	45561.22286	65940.79859	30511.24983	40734.72132	27	40	no	NA	NA	NA	NA	NA	NA	NA
1996	Eastern Uplands	5	1009	I	17745.7	21483.9	93772.04568	110542.7704	74841.53253	80839.33839	21	39	no	NA	NA	NA	NA	NA	NA	NA
1997	Eastern Uplands	5	1009	I	1152.3	13453.4	8273.706071	47305.07544	5823.387841	14261.54574	23	41	no	167004.1997	32241.33362	7936.297146	3216.039642	no	no	no
1998	Eastern Uplands	5	1009	I	5222.3	6025.5	36192.52331	41398.98712	6552.954052	9597.953606	24	37	no	NA	NA	NA	NA	NA	NA	NA
1999	Eastern Uplands	5	1009	I	4015.4	5056.8	23473.52441	31688.51943	4445.717417	6384.676949	18	33	no	NA	NA	NA	NA	NA	NA	NA
2000	Eastern Uplands	5	1009	I	1008.7	3265.3	6427.372003	17187.94667	1230.5501	4797.305955	22	37	no	NA	NA	NA	NA	NA	NA	NA
2001	Eastern Uplands	5	1009	I	1339.5	2865.7	9811.767251	19075.94409	2158.684244	3625.885725	21	34	no	NA	NA	NA	NA	NA	NA	NA
2002	Eastern Uplands	5	1009	I	1482.2	3372.6	20087.89188	30251.20686	3754.027595	9751.024735	22	36	no	167004.1997	25503.71641	13686.48052	3821.045212	no	no	no
2003	Eastern Uplands	5	1009	I	1051.7	1840	5864.197136	13894.41377	1340.240448	4558.43675	21	37	no	NA	NA	NA	NA	NA	NA	NA
2004	Eastern Uplands	5	1009	I	1153.1	1893.4	5433.862519	13849.12092	4656.422147	6065.637425	23	37	no	NA	NA	NA	NA	NA	NA	NA
2005	Eastern Uplands	5	1009	I	1480.6	2031.9	10457.70564	18264.98798	10476.85704	17348.56186	21	32	no	NA	NA	NA	NA	NA	NA	NA
2006	Eastern Uplands	5	1009	I	1439.8	2551.1	17978.24771	24706.24978	9326.247867	16184.62035	20	34	no	NA	NA	NA	NA	NA	NA	NA
2007	Eastern Uplands	5	1009	I	972.9	2129.8	6750.23155	19391.34178	14523.91539	22895.85518	20	31	no	167004.1997	18913.00021	22225.75981	3553.547766	no	no	no
2008	Eastern Uplands	5	1009	I	2066.4	2462.4	22598.90385	25291.32604	13099.10794	14809.8575	26	34	no	NA	NA	NA	NA	NA	NA	NA
2009	Eastern Uplands	5	1009	I	1150.5	1568.3	5474.212348	13917.91053	2065.784081	13732.24586	25	32	no	NA	NA	NA	NA	NA	NA	NA
2010	Eastern Uplands	5	1009	I	2661.5	3479.4	12519.55283	20200.1516	8080.348249	10546.41473	26	30	no	NA	NA	NA	NA	NA	NA	NA
2011	Eastern Uplands	5	1009	I	2392.5	2613.3	20534.5115	23096.95761	26524.15747	29476.94365	26	31	no	NA	NA	NA	NA	NA	NA	NA
2012	Eastern Uplands	5	1009	I	2159.8	2790.5	21802.68053	26743.70374	27096.95339	32043.37576	23	29	no	167004.1997	15032.87084	24738.85987	3770.459462	no	no	no
2013	Eastern Uplands	5	1009	I	4172.9	4709.1	40759.09911	48484.16789	47945.65372	49608.71848	18	30	no	NA	NA	NA	NA	NA	NA	NA
2014	Eastern Uplands	5	1009	I	534	1674.1	12095.37222	23141.51471	17987.79736	41988.84543	20	30	no	NA	NA	NA	NA	NA	NA	NA
1992	Southern Seaboard	6	1011	I	884.5	2971.9	5764.652615	18422.46282	338.3480053	4318.326961	30	40	no	NA	NA	NA	NA	NA	NA	NA
1993	Southern Seaboard	6	1011	I	1225.9	7906.7	13142.32006	41446.12511	2046.63587	12483.95285	25	42	no	NA	NA	NA	NA	NA	NA	NA
1994	Southern Seaboard	6	1011	I	2380.1	10691.3	7790.338515	45181.62168	7382.429713	18460.46352	25	41	no	NA	NA	NA	NA	NA	NA	NA
1995	Southern Seaboard	6	1011	I	1282	9851.9	2916.035339	37724.2582	1771.413583	19992.42894	14	41	no	NA	NA	NA	NA	NA	NA	NA
1996	Southern Seaboard	6	1011	I	1115.2	12349.3	3950.803086	51016.44007	1121.327055	62600.15295	26	42	no	NA	NA	NA	NA	NA	NA	NA
1997	Southern Seaboard	6	1011	I	1410.4	10181.4	4312.697859	42970.52576	261.4551262	39483.78111	21	43	no	161305.8162	25152.44896	13722.09289	1297.423316	no	no	no
1998	Southern Seaboard	6	1011	I	734.1	2732	6940.220458	16283.51594	521.1011052	4041.507017	19	39	no	NA	NA	NA	NA	NA	NA	NA
1999	Southern Seaboard	6	1011	I	1315	3385.8	5989.880517	14471.21788	315.7852934	3501.823038	18	34	no	NA	NA	NA	NA	NA	NA	NA
2000	Southern Seaboard	6	1011	I	761.1	1848.9	5210.015989	10501.19666	1039.468054	6578.893464	21	36	no	NA	NA	NA	NA	NA	NA	NA
2001	Southern Seaboard	6	1011	I	1480.2	2626.9	29728.73335	34487.39455	236.9464769	7178.17324	17	34	no	NA	NA	NA	NA	NA	NA	NA
2002	Southern Seaboard	6	1011	I	290.6	2298.4	1327.578848	13103.18537	331.0680272	3833.490544	19	39	no	161305.8162	12044.26473	10489.86581	1432.183754	no	no	no
2003	Southern Seaboard	6	1011	I	438.8	1940.3	936.3154947	15500.05598	1568.295017	2596.825049	13	37	no	NA	NA	NA	NA	NA	NA	NA
2004	Southern Seaboard	6	1011	I	670.1	1619.7	8908.214083	12648.44344	12131.66311	13351.189	22	41	no	NA	NA	NA	NA	NA	NA	NA
2005	Southern Seaboard	6	1011	I	700.6	1402.2	5888.896636	9391.221513	4352.857619	8039.822382	17	38	no	NA	NA	NA	NA	NA	NA	NA
2006	Southern Seaboard	6	1011	I	1026.9	1654.1	11735.76035	15166.93022	5921.294722	11540.04807	21	36	no	NA	NA	NA	NA	NA	NA	NA
2007	Southern Seaboard	6	1011	I	587	1947.1	7571.841628	23607.16186	81967.96515	83552.14332	17	38	no	161305.8162	13325.50061	9786.116852	1286.90148	no	no	no
2008	Southern Seaboard	6	1011	I	268.9	721.1	3805.334676	8502.628741	5632.393581	6373.725409	21	32	no	NA	NA	NA	NA	NA	NA	NA
2009	Southern Seaboard	6	1011	I	398.5	1004.6	6281.874927	13286.7614	42824.83849	46466.58907	15	32	no	NA	NA	NA	NA	NA	NA	NA
2010	Southern Seaboard	6	1011	I	548.6	914.8	6623.968822	11529.86828	5761.944764	6655.222417	25	34	no	NA	NA	NA	NA	NA	NA	NA
2011	Southern Seaboard	6	1011	I	465.2	888.2	1679.248279	7475.012461	7002.666275	9279.77293	15	28	no	NA	NA	NA	NA	NA	NA	NA
2012	Southern Seaboard	6	1011	I	247.5	1170.6	5426.577292	15430.60597	4911.953411	8088.054505	14	28	no	161305.8162	10569.99363	13095.23427	2273.525948	no	no	no
2013	Southern Seaboard	6	1011	I	912.4	1202.7	12811.95256	16958.24503	24287.6551	26540.08643	20	31	no	NA	NA	NA	NA	NA	NA	NA
2014	Southern Seaboard	6	1011	I	642.4	1134.3	8532.081615	15133.54293	21781.71025	22601.06096	23	28	no	NA	NA	NA	NA	NA	NA	NA
1992	Southern Seaboard	6	1013	I	3432.7	5865.6	10255.65204	21701.50597	3318.676818	5170.737425	24	41	no	NA	NA	NA	NA	NA	NA	NA
1993	Southern Seaboard	6	1013	I	16664.8	19383.2	41911.65273	51911.99037	10106.43504	10973.01704	31	42	no	NA	NA	NA	NA	NA	NA	NA
1994	Southern Seaboard	6	1013	I	10343	14093.6	9868.894136	22949.21141	590.7371203	6948.969972	25	43	no	NA	NA	NA	NA	NA	NA	NA
1995	Southern Seaboard	6	1013	I	2209.2	5042.1	14551.39007	29164.71635	2706.849653	6813.686246	29	42	no	NA	NA	NA	NA	NA	NA	NA
1996	Southern Seaboard	6	1013	I	16131.2	17999.4	36819.057	48473.68609	33022.38254	35612.07644	27	42	no	NA	NA	NA	NA	NA	NA	NA
1997	Southern Seaboard	6	1013	I	3324.8	5260	19182.67954	28801.26364	13796.8715	17423.26923	33	44	no	201197.7386	15537.1096	3962.280626	800.873594	no	no	no
1998	Southern Seaboard	6	1013	I	3199.1	4331.8	15342.0919	21613.02314	4588.821513	5424.754505	33	43	no	NA	NA	NA	NA	NA	NA	NA
1999	Southern Seaboard	6	1013	I	1486	2959.2	8934.311786	15353.48365	271.9055263	1868.204374	28	38	no	NA	NA	NA	NA	NA	NA	NA
2000	Southern Seaboard	6	1013	I	1451.3	1957.5	4379.964816	7246.098518	2402.685496	4532.651804	29	40	no	NA	NA	NA	NA	NA	NA	NA
2001	Southern Seaboard	6	1013	I	1485.1	2341.2	14347.52136	21075.66508	3661.88003	4427.311644	26	38	no	NA	NA	NA	NA	NA	NA	NA
2002	Southern Seaboard	6	1013	I	1699.1	3594.4	13659.93882	29562.15403	3115.477114	5086.257909	29	40	no	201197.7386	11304.09404	4441.42885	1192.609642	no	no	no
2003	Southern Seaboard	6	1013	I	1545.4	2667.3	11342.81564	23572.64999	1466.776738	2778.125763	27	39	no	NA	NA	NA	NA	NA	NA	NA
2004	Southern Seaboard	6	1013	I	2170.1	3059.7	13899.51184	22683.26816	1800.74141	14317.02954	28	42	no	NA	NA	NA	NA	NA	NA	NA
2005	Southern Seaboard	6	1013	I	3013.6	3683	19992.20881	22965.0271	1002.858965	6455.964003	25	39	no	NA	NA	NA	NA	NA	NA	NA
2006	Southern Seaboard	6	1013	I	1540.1	2237.4	7159.047809	10761.74004	3133.131392	13802.09718	30	40	no	NA	NA	NA	NA	NA	NA	NA
2007	Southern Seaboard	6	1013	I	1778	2490	11340.4647	18238.158	5987.536303	19996.56844	23	37	no	201197.7386	10214.27464	7314.69945	1372.290226	no	no	no
2008	Southern Seaboard	6	1013	I	488.3	782.5	4750.610848	8764.731053	9030.017024	11092.11663	21	35	no	NA	NA	NA	NA	NA	NA	NA
2009	Southern Seaboard	6	1013	I	319.1	641	5514.300517	8230.436119	11567.87553	13375.68882	24	35	no	NA	NA	NA	NA	NA	NA	NA
2010	Southern Seaboard	6	1013	I	455.9	670.7	5354.926061	8371.640891	3586.400394	4594.989741	25	37	no	NA	NA	NA	NA	NA	NA	NA
2011	Southern Seaboard	6	1013	I	427.6	553.9	7122.116132	7983.491852	18394.71851	21254.2058	22	32	no	NA	NA	NA	NA	NA	NA	NA
2012	Southern Seaboard	6	1013	I	315	586	4256.077759	7778.508216	10874.71868	11198.58641	28	40	no	201197.7386	8621.83523	6496.019672	1258.168774	no	no	no
2013	Southern Seaboard	6	1013	I	359.1	633	5129.689696	10859.88679	11089.51265	13546.5496	27	40	no	NA	NA	NA	NA	NA	NA	NA
2014	Southern Seaboard	6	1013	I	1247.6	1860	52079.16089	55656.9666	82396.02747	83369.1987	24	37	no	NA	NA	NA	NA	NA	NA	NA
1992	Eastern Uplands	5	1015	I	335.2	2436.9	2367.823871	21475.73875	147.5176424	2068.564112	21	37	no	NA	NA	NA	NA	NA	NA	NA
1993	Eastern Uplands	5	1015	I	257.1	4384.7	1677.328546	27099.72665	574.0752841	7574.997818	25	38	no	NA	NA	NA	NA	NA	NA	NA
1994	Eastern Uplands	5	1015	I	528.6	2630.3	3772.244827	28653.75706	527.0404323	3323.421403	25	36	no	NA	NA	NA	NA	NA	NA	NA
1995	Eastern Uplands	5	1015	I	1090.3	4025.8	5996.206249	17071.82695	1946.291684	8305.339386	25	39	no	NA	NA	NA	NA	NA	NA	NA
1996	Eastern Uplands	5	1015	I	858.2	2815.5	5234.23625	12237.86321	1271.036117	4922.74144	21	39	no	NA	NA	NA	NA	NA	NA	NA
1997	Eastern Uplands	5	1015	I	413.6	3504	3160.512034	16048.9155	765.8513361	5182.788672	23	39	no	156918.6152	16938.9419	3524.005688	241.192856	no	no	no
1998	Eastern Uplands	5	1015	I	364.1	822.5	2949.687891	6114.839626	283.873622	2304.233977	24	37	no	NA	NA	NA	NA	NA	NA	NA
1999	Eastern Uplands	5	1015	I	528	1218	4309.362508	10608.82114	302.7390951	2386.225601	18	33	no	NA	NA	NA	NA	NA	NA	NA
2000	Eastern Uplands	5	1015	I	628.8	1311.1	5676.769719	10937.21878	290.914582	3857.050762	20	35	no	NA	NA	NA	NA	NA	NA	NA
2001	Eastern Uplands	5	1015	I	756	1166.3	6266.787685	10853.42363	549.6550374	1309.700655	22	34	no	NA	NA	NA	NA	NA	NA	NA
2002	Eastern Uplands	5	1015	I	700.3	1190.1	5779.892369	11352.7469	2147.117024	5727.85801	22	35	no	156918.6152	13427.88617	5939.171736	2601.726294	no	no	no
2003	Eastern Uplands	5	1015	I	281.9	1162.6	2402.909822	10843.81716	125.7461289	3246.0105	21	37	no	NA	NA	NA	NA	NA	NA	NA
2004	Eastern Uplands	5	1015	I	552.7	958.3	4445.836408	9357.006023	3885.997151	4741.117267	22	37	no	NA	NA	NA	NA	NA	NA	NA
2005	Eastern Uplands	5	1015	I	1069.6	1314.3	8691.672868	13781.17993	9220.390055	13358.66495	21	32	no	NA	NA	NA	NA	NA	NA	NA
2006	Eastern Uplands	5	1015	I	1042.8	1668.2	7159.402809	12414.22461	9962.280947	16961.62466	21	34	no	NA	NA	NA	NA	NA	NA	NA
2007	Eastern Uplands	5	1015	I	416.7	1133.5	3108.78736	10178.97112	8051.456285	13896.80491	20	31	no	156918.6152	10503.62513	7905.945696	1891.097678	no	no	no
2008	Eastern Uplands	5	1015	I	850.5	987.2	10003.9308	11353.7389	12335.97317	12931.55487	23	32	no	NA	NA	NA	NA	NA	NA	NA
2009	Eastern Uplands	5	1015	I	398.3	633.1	2542.553116	8110.912128	2050.277421	13617.31648	23	29	no	NA	NA	NA	NA	NA	NA	NA
2010	Eastern Uplands	5	1015	I	669	1699.1	5854.77599	12908.04138	7079.535837	11214.40244	24	27	no	NA	NA	NA	NA	NA	NA	NA
2011	Eastern Uplands	5	1015	I	971.4	1198.3	20205.32083	22957.36466	26734.02997	30233.04118	23	29	no	NA	NA	NA	NA	NA	NA	NA
2012	Eastern Uplands	5	1015	I	513.1	909.2	11694.20583	15794.20923	27386.29249	32328.13184	23	28	no	156918.6152	8642.878902	9065.775772	2218.488652	no	no	no
2013	Eastern Uplands	5	1015	I	580.3	1498.9	9330.139409	23566.43679	25387.33121	29843.01102	18	28	no	NA	NA	NA	NA	NA	NA	NA
2014	Eastern Uplands	5	1015	I	319.8	1783.5	11323.26745	24466.12489	30185.71226	58783.76132	19	29	no	NA	NA	NA	NA	NA	NA	NA
1992	Southern Seaboard	6	1017	I	771.1	1138	3632.72308	6202.858851	1163.565957	1517.945799	15	27	no	NA	NA	NA	NA	NA	NA	NA
1993	Southern Seaboard	6	1017	I	2824.8	3277.7	7738.803333	12848.38781	6380.618739	6910.920117	7	27	no	NA	NA	NA	NA	NA	NA	NA
1994	Southern Seaboard	6	1017	I	1229.9	1971.6	3709.976725	8548.408474	2811.043891	3287.030813	15	26	no	NA	NA	NA	NA	NA	NA	NA
1995	Southern Seaboard	6	1017	I	4174.6	4513.6	12326.40555	15452.7426	9820.245143	10012.36673	12	26	no	NA	NA	NA	NA	NA	NA	NA
1996	Southern Seaboard	6	1017	I	1572.3	1823.5	5187.496664	7155.127646	3715.437452	3924.262997	15	24	no	NA	NA	NA	NA	NA	NA	NA
1997	Southern Seaboard	6	1017	I	2189.6	2651.5	6287.357926	9354.305016	4975.955586	5106.731696	9	25	no	154501.0211	11724.96748	7541.728296	359.765854	no	no	no
1998	Southern Seaboard	6	1017	I	98.8	284	1120.087634	2420.407538	17.09414371	181.9255291	11	20	no	NA	NA	NA	NA	NA	NA	NA
1999	Southern Seaboard	6	1017	I	131.5	302.8	711.851474	2787.32452	2.387156732	107.7053638	9	19	no	NA	NA	NA	NA	NA	NA	NA
2000	Southern Seaboard	6	1017	I	218.1	302.6	3019.766264	3439.600556	910.9502828	960.8481533	17	23	no	NA	NA	NA	NA	NA	NA	NA
2001	Southern Seaboard	6	1017	I	30.8	200.7	283.7241369	2452.197991	21.8617878	1538.515929	11	23	no	NA	NA	NA	NA	NA	NA	NA
2002	Southern Seaboard	6	1017	I	79.7	263.4	336.8353601	1940.217313	108.8340279	512.8184289	12	24	no	154501.0211	10124.83903	6913.655624	151.75725	no	no	no
2003	Southern Seaboard	6	1017	I	282.5	493.4	1939.513452	3629.594981	218.572751	288.7528393	9	25	no	NA	NA	NA	NA	NA	NA	NA
2004	Southern Seaboard	6	1017	I	16.7	169.3	47.34401463	1210.29059	19.84136872	1436.59639	9	26	no	NA	NA	NA	NA	NA	NA	NA
2005	Southern Seaboard	6	1017	I	55.4	144.4	314.3787906	1131.797174	1033.757535	1750.021772	10	23	no	NA	NA	NA	NA	NA	NA	NA
2006	Southern Seaboard	6	1017	I	32.3	158.1	193.6067068	1349.101541	13.62796081	1707.131387	9	21	no	NA	NA	NA	NA	NA	NA	NA
2007	Southern Seaboard	6	1017	I	37.1	136.3	317.5618744	2086.865647	17.71826469	1381.003629	12	23	no	154501.0211	5801.17381	10911.54862	315.65508	no	no	no
2008	Southern Seaboard	6	1017	I	50	62.1	867.0735243	1093.963582	347.4905563	380.8606364	15	23	no	NA	NA	NA	NA	NA	NA	NA
2009	Southern Seaboard	6	1017	I	14	36.4	202.0861729	810.8062938	994.2004996	1136.138758	9	21	no	NA	NA	NA	NA	NA	NA	NA
2010	Southern Seaboard	6	1017	I	25.6	38.6	418.9987201	820.690906	218.002168	515.9439691	19	24	no	NA	NA	NA	NA	NA	NA	NA
2011	Southern Seaboard	6	1017	I	5.3	30.4	117.9396945	665.8540413	309.3554614	1811.678223	14	25	no	NA	NA	NA	NA	NA	NA	NA
2012	Southern Seaboard	6	1017	I	10.5	43.3	211.3649772	965.1895682	966.4673382	1010.042559	13	14	no	154501.0211	6185.62551	13913.10468	202.343	no	no	no
2013	Southern Seaboard	6	1017	I	95.3	91	1606.995224	1507.847501	3152.64253	3168.482268	14	17	no	NA	NA	NA	NA	NA	NA	NA
2014	Southern Seaboard	6	1017	I	9.9	43	215.5072888	840.8776393	1768.434844	1991.545748	18	27	no	NA	NA	NA	NA	NA	NA	NA
1992	Eastern Uplands	5	1019	I	6314.5	14094.4	54143.18235	97611.41458	2106.070573	20121.2903	21	36	no	NA	NA	NA	NA	NA	NA	NA
1993	Eastern Uplands	5	1019	I	1450.2	27905.2	11562.3248	143879.1449	1353.118498	41801.49593	25	39	no	NA	NA	NA	NA	NA	NA	NA
1994	Eastern Uplands	5	1019	I	8624.8	17883.5	58820.00565	121927.1666	5896.430967	28344.62066	23	36	no	NA	NA	NA	NA	NA	NA	NA
1995	Eastern Uplands	5	1019	I	12624.1	21073.5	69558.79454	113608.4848	17082.2898	36025.64967	25	38	no	NA	NA	NA	NA	NA	NA	NA
1996	Eastern Uplands	5	1019	I	7589.1	23310.1	42276.00267	91346.33764	3864.498831	30556.42881	21	39	no	NA	NA	NA	NA	NA	NA	NA
1997	Eastern Uplands	5	1019	I	6958.5	16149.2	40295.50316	85180.27279	8731.249493	36022.51149	19	39	no	143413.0294	29445.76273	3326.114234	6538.107016	no	no	no
1998	Eastern Uplands	5	1019	I	3038.6	6369.5	20493.83011	56194.13088	430.6940966	23478.04507	22	36	no	NA	NA	NA	NA	NA	NA	NA
1999	Eastern Uplands	5	1019	I	3269.7	6600.6	28229.88972	52863.13687	637.458306	14978.02007	17	32	no	NA	NA	NA	NA	NA	NA	NA
2000	Eastern Uplands	5	1019	I	3721.9	7534.9	32632.48097	56827.6064	613.1712433	21210.4226	19	34	no	NA	NA	NA	NA	NA	NA	NA
2001	Eastern Uplands	5	1019	I	3809.6	5406.1	31819.82114	47591.23374	874.192653	2366.048757	21	33	no	NA	NA	NA	NA	NA	NA	NA
2002	Eastern Uplands	5	1019	I	4230.6	7089.9	31886.0426	56127.48599	13395.25054	22905.96689	21	35	no	143413.0294	25305.01558	5362.898872	5267.797662	no	no	no
2003	Eastern Uplands	5	1019	I	411.2	1778.5	3559.769948	16865.3513	266.9114049	5219.983797	22	38	no	NA	NA	NA	NA	NA	NA	NA
2004	Eastern Uplands	5	1019	I	2305.2	4066.8	21009.77159	42738.74081	18485.37566	20180.70855	22	36	no	NA	NA	NA	NA	NA	NA	NA
2005	Eastern Uplands	5	1019	I	5713	6562	46748.10838	67200.92008	49805.16677	57686.66295	21	31	no	NA	NA	NA	NA	NA	NA	NA
2006	Eastern Uplands	5	1019	I	4929	7749.3	33168.87592	54689.21041	48824.16951	78543.06719	21	34	no	NA	NA	NA	NA	NA	NA	NA
2007	Eastern Uplands	5	1019	I	2431.1	7035	16787.92622	60760.93561	47435.37786	85265.89131	20	29	no	143413.0294	23603.71564	9132.953648	9682.11255	no	no	no
2008	Eastern Uplands	5	1019	I	4001.5	4570.1	45641.10803	50655.66609	66894.57806	68841.91844	22	31	no	NA	NA	NA	NA	NA	NA	NA
2009	Eastern Uplands	5	1019	I	1324.5	2222.6	8497.787534	31435.22364	7254.670605	59209.84738	23	29	no	NA	NA	NA	NA	NA	NA	NA
2010	Eastern Uplands	5	1019	I	3469.9	8132.6	30805.91788	61813.53181	36002.77241	53881.95336	24	27	no	NA	NA	NA	NA	NA	NA	NA
2011	Eastern Uplands	5	1019	I	4956	5987.7	106808.1858	117085.1142	142702.9614	151557.6819	24	30	no	NA	NA	NA	NA	NA	NA	NA
2012	Eastern Uplands	5	1019	I	3833.4	6586	100836.6935	122728.5268	233188.1446	263306.5397	22	27	no	143413.0294	23795.94149	9543.305252	11086.37297	no	no	no
2013	Eastern Uplands	5	1019	I	2649.5	7142.6	46120.21437	107697.6558	125446.14	133319.324	17	27	no	NA	NA	NA	NA	NA	NA	NA
2014	Eastern Uplands	5	1019	I	1719.9	9258.2	62455.49592	118576.51	170190.519	274897.5739	19	28	no	NA	NA	NA	NA	NA	NA	NA
1992	Eastern Uplands	5	1021	I	10497.5	15501.9	45991.45576	133424.3273	25681.37302	30838.24385	25	40	no	NA	NA	NA	NA	NA	NA	NA
1993	Eastern Uplands	5	1021	I	11099.7	17713.6	42141.26843	124679.6305	32295.32423	42123.38378	23	40	no	NA	NA	NA	NA	NA	NA	NA
1994	Eastern Uplands	5	1021	I	27633.4	33697.2	141063.3048	163399.2497	34050.34068	38944.61245	29	39	no	NA	NA	NA	NA	NA	NA	NA
1995	Eastern Uplands	5	1021	I	20509.8	24379.6	76752.74081	90268.53133	34391.10461	36842.23103	24	42	no	NA	NA	NA	NA	NA	NA	NA
1996	Eastern Uplands	5	1021	I	8661.6	11332.2	52274.18996	71400.28293	5817.561406	8488.703834	21	37	no	NA	NA	NA	NA	NA	NA	NA
1997	Eastern Uplands	5	1021	I	4569.3	40810.7	18976.65587	118132.9529	4123.276107	12074.80923	23	42	no	179448.6989	19576.28056	6621.472332	1862.769658	no	no	no
1998	Eastern Uplands	5	1021	I	2218.9	5840.6	13237.0228	46498.13394	520.4740449	8580.841545	21	36	no	NA	NA	NA	NA	NA	NA	NA
1999	Eastern Uplands	5	1021	I	5522.1	10243.5	28405.8957	66184.81658	413.6423164	6340.641275	18	33	no	NA	NA	NA	NA	NA	NA	NA
2000	Eastern Uplands	5	1021	I	2483.8	15780.4	28185.89005	61138.37547	6736.213491	8661.347955	24	39	no	NA	NA	NA	NA	NA	NA	NA
2001	Eastern Uplands	5	1021	I	2869.1	7774.4	15199.43887	57378.93915	1028.990808	8964.985213	18	34	no	NA	NA	NA	NA	NA	NA	NA
2002	Eastern Uplands	5	1021	I	6219.1	9179.4	36758.68096	63890.97467	6610.265979	15468.67141	20	34	no	179448.6989	16292.65836	7306.60573	4320.02305	no	no	no
2003	Eastern Uplands	5	1021	I	3002.3	4847.5	10848.61749	24403.07644	1234.435012	6726.966051	17	36	no	NA	NA	NA	NA	NA	NA	NA
2004	Eastern Uplands	5	1021	I	2872.1	6441.6	7802.73114	50966.52156	5260.762601	8466.953928	17	37	no	NA	NA	NA	NA	NA	NA	NA
2005	Eastern Uplands	5	1021	I	8112.8	13050.7	17901.24702	57882.18666	2936.40303	14564.6221	18	35	no	NA	NA	NA	NA	NA	NA	NA
2006	Eastern Uplands	5	1021	I	4031.9	7398.9	28052.12838	73803.09418	5526.831836	23357.24546	15	30	no	NA	NA	NA	NA	NA	NA	NA
2007	Eastern Uplands	5	1021	I	5400.7	6122.4	42575.8653	48190.41273	5297.465694	9623.84722	24	34	no	179448.6989	11665.47864	9722.176464	2813.781758	no	no	no
2008	Eastern Uplands	5	1021	I	12862.4	14211.5	85230.02473	98252.59295	13554.81009	22738.54433	24	34	no	NA	NA	NA	NA	NA	NA	NA
2009	Eastern Uplands	5	1021	I	15284.2	15447.3	77028.57941	80955.41107	3522.383023	8756.392273	18	34	no	NA	NA	NA	NA	NA	NA	NA
2010	Eastern Uplands	5	1021	I	909.7	1931.5	5647.269413	23672.99299	1244.103313	3702.694921	25	33	no	NA	NA	NA	NA	NA	NA	NA
2011	Eastern Uplands	5	1021	I	853.2	1919.7	5710.519608	14172.756	9714.587546	38694.79653	24	30	no	NA	NA	NA	NA	NA	NA	NA
2012	Eastern Uplands	5	1021	I	1215.4	3164.3	6770.76187	32790.65748	8114.592433	17632.53976	27	32	no	179448.6989	9598.342548	10249.07764	1203.94085	no	no	no
2013	Eastern Uplands	5	1021	I	761.8	1038.8	11764.14857	16891.00813	15645.1764	43779.25336	27	35	no	NA	NA	NA	NA	NA	NA	NA
2014	Eastern Uplands	5	1021	I	269.5	1452.1	1680.305056	18577.52035	10121.26046	25590.85714	21	32	no	NA	NA	NA	NA	NA	NA	NA
1992	Southern Seaboard	6	1023	I	121.7	626.5	692.5402521	2724.757287	113.7584963	577.3509687	22	39	no	NA	NA	NA	NA	NA	NA	NA
1993	Southern Seaboard	6	1023	I	760.6	1372.6	3471.428119	6217.978746	1133.982207	1307.733724	30	40	no	NA	NA	NA	NA	NA	NA	NA
1994	Southern Seaboard	6	1023	I	260.5	1117.4	1800.641785	5110.614783	203.0867758	2846.376995	24	39	no	NA	NA	NA	NA	NA	NA	NA
1995	Southern Seaboard	6	1023	I	462.3	1211.6	2398.831369	7231.081941	830.6086963	2555.952453	28	40	no	NA	NA	NA	NA	NA	NA	NA
1996	Southern Seaboard	6	1023	I	1552.7	1979.1	5444.802249	8083.706796	2543.63746	3209.153567	24	40	no	NA	NA	NA	NA	NA	NA	NA
1997	Southern Seaboard	6	1023	I	612.2	938.8	4063.508224	5822.304464	1393.711368	2398.102414	28	41	no	236595.623	7196.531138	3145.624278	164.4374113	no	no	yes
1998	Southern Seaboard	6	1023	I	634	772.8	2949.843653	3610.91818	1077.6603	1133.788446	32	40	no	NA	NA	NA	NA	NA	NA	NA
1999	Southern Seaboard	6	1023	I	313.6	479.9	1928.949747	2719.214844	193.4220442	536.6504872	26	35	no	NA	NA	NA	NA	NA	NA	NA
2000	Southern Seaboard	6	1023	I	551.2	650.4	1483.789669	2101.030168	739.4243235	1003.675787	26	37	no	NA	NA	NA	NA	NA	NA	NA
2001	Southern Seaboard	6	1023	I	543.6	659.4	6656.153433	7325.892362	1472.477039	1689.799212	23	35	no	NA	NA	NA	NA	NA	NA	NA
2002	Southern Seaboard	6	1023	I	535.6	745.6	3178.857459	4272.879052	962.2413168	1383.721946	26	37	no	236595.623	5478.234382	2243.174498	172.396236	no	no	no
2003	Southern Seaboard	6	1023	I	277.1	383.6	1998.282507	2780.335877	415.7807944	677.7549177	24	37	no	NA	NA	NA	NA	NA	NA	NA
2004	Southern Seaboard	6	1023	I	460.2	553.2	2751.128217	3424.482946	638.2511906	1525.389421	24	35	no	NA	NA	NA	NA	NA	NA	NA
2005	Southern Seaboard	6	1023	I	254.4	298.2	1806.048642	2041.288322	156.9328072	460.2643762	21	35	no	NA	NA	NA	NA	NA	NA	NA
2006	Southern Seaboard	6	1023	I	75.7	112.7	668.0397536	799.4117668	177.2225627	399.5081834	23	34	no	NA	NA	NA	NA	NA	NA	NA
2007	Southern Seaboard	6	1023	I	37.3	66.8	288.1729974	702.8747484	23.89386627	438.9177214	13	20	no	236595.623	3747.797046	4402.174308	167.135318	no	no	no
2008	Southern Seaboard	6	1023	I	185.2	233.2	1786.813337	1963.30103	1053.605194	1246.159529	17	35	no	NA	NA	NA	NA	NA	NA	NA
2009	Southern Seaboard	6	1023	I	141.2	245.4	2550.534065	3048.328361	1833.597843	3063.944494	20	34	no	NA	NA	NA	NA	NA	NA	NA
2010	Southern Seaboard	6	1023	I	550.1	649.5	5912.110325	6411.429621	3060.110677	3179.526198	23	36	no	NA	NA	NA	NA	NA	NA	NA
2011	Southern Seaboard	6	1023	I	235.2	423.2	3717.290706	5543.320851	10369.92692	18167.02028	19	30	no	NA	NA	NA	NA	NA	NA	NA
2012	Southern Seaboard	6	1023	I	485.5	591.9	7755.523288	8614.669806	12158.5188	12337.33069	26	36	no	236595.623	3255.69887	3766.007916	153.78068	no	no	no
2013	Southern Seaboard	6	1023	I	339.1	458.6	5740.956567	7685.42571	7786.551795	9565.322359	24	35	no	NA	NA	NA	NA	NA	NA	NA
2014	Southern Seaboard	6	1023	I	237.1	455.4	6140.843526	7117.950048	15229.60109	15642.84092	21	35	no	NA	NA	NA	NA	NA	NA	NA
1992	Southern Seaboard	6	1025	I	187.9	981.9	985.5017596	4335.301917	146.4588107	797.2861168	19	39	no	NA	NA	NA	NA	NA	NA	NA
1993	Southern Seaboard	6	1025	I	951	1810.1	4914.689707	9073.607915	1644.456193	1890.924076	30	40	no	NA	NA	NA	NA	NA	NA	NA
1994	Southern Seaboard	6	1025	I	365.5	1640.5	2524.100516	6911.05256	199.02347	3767.219105	24	39	no	NA	NA	NA	NA	NA	NA	NA
1995	Southern Seaboard	6	1025	I	587.5	1419.9	3055.923124	8239.505063	1050.700452	2679.400414	28	40	no	NA	NA	NA	NA	NA	NA	NA
1996	Southern Seaboard	6	1025	I	2007	2462.1	7078.481771	10118.98865	3422.616173	4133.009111	24	40	no	NA	NA	NA	NA	NA	NA	NA
1997	Southern Seaboard	6	1025	I	773.3	1154.1	5285.77022	7217.771622	1796.57653	3058.533836	30	41	no	320761.4079	7171.845292	1950.991206	317.273824	no	no	no
1998	Southern Seaboard	6	1025	I	849.3	1037.4	3980.859821	4890.037567	1340.423471	1441.748809	32	40	no	NA	NA	NA	NA	NA	NA	NA
1999	Southern Seaboard	6	1025	I	380.9	612.1	2638.875942	3776.619973	193.6155416	644.3576642	27	36	no	NA	NA	NA	NA	NA	NA	NA
2000	Southern Seaboard	6	1025	I	730.5	861.1	1841.183788	2628.250776	764.6164696	1136.16875	26	40	no	NA	NA	NA	NA	NA	NA	NA
2001	Southern Seaboard	6	1025	I	723.1	938.7	8847.091001	10145.35259	1698.954534	2135.354816	24	36	no	NA	NA	NA	NA	NA	NA	NA
2002	Southern Seaboard	6	1025	I	956	1365	6272.835947	8192.790355	1670.908213	2590.098929	26	38	no	320761.4079	5902.749996	3050.118382	6.474976	no	no	no
2003	Southern Seaboard	6	1025	I	562.2	789.5	4333.127934	6180.630651	524.3426302	1168.190111	24	37	no	NA	NA	NA	NA	NA	NA	NA
2004	Southern Seaboard	6	1025	I	1033.9	1295.2	6908.464882	8810.97093	952.7371668	3389.753998	24	37	no	NA	NA	NA	NA	NA	NA	NA
2005	Southern Seaboard	6	1025	I	946.8	1110.3	7603.275928	8450.958939	546.2033482	1584.600453	22	37	no	NA	NA	NA	NA	NA	NA	NA
2006	Southern Seaboard	6	1025	I	347.5	539.8	2608.458713	3401.78153	917.0603412	2145.120299	26	37	no	NA	NA	NA	NA	NA	NA	NA
2007	Southern Seaboard	6	1025	I	358.1	460.8	3687.028971	5037.109203	3453.768038	5826.653697	19	32	no	320761.4079	4277.53102	4477.85059	559.680738	no	no	no
2008	Southern Seaboard	6	1025	I	92.6	135.8	868.5352006	1382.681962	967.9218645	1169.984166	18	34	no	NA	NA	NA	NA	NA	NA	NA
2009	Southern Seaboard	6	1025	I	56.5	114.2	841.1462684	1217.136092	1115.045641	1341.447192	22	32	no	NA	NA	NA	NA	NA	NA	NA
2010	Southern Seaboard	6	1025	I	93.9	120.1	1075.162839	1284.303046	553.5694751	638.8495635	24	35	no	NA	NA	NA	NA	NA	NA	NA
2011	Southern Seaboard	6	1025	I	65.7	88.7	1064.387874	1249.690052	1753.661351	2309.536971	21	31	no	NA	NA	NA	NA	NA	NA	NA
2012	Southern Seaboard	6	1025	I	61.6	104.4	1069.995911	1367.554793	1091.987283	1195.210665	26	36	no	320761.4079	3131.460268	3176.380414	666.922528	no	no	no
2013	Southern Seaboard	6	1025	I	61.1	130.5	703.9565875	2134.003324	1469.206639	1643.026495	24	34	no	NA	NA	NA	NA	NA	NA	NA
2014	Southern Seaboard	6	1025	I	72.3	125.2	2302.518709	2679.200673	3786.249056	3961.637514	21	34	no	NA	NA	NA	NA	NA	NA	NA
1992	Southern Seaboard	6	1027	I	422.3	544.4	1869.18394	3084.081206	681.3168354	841.5797719	12	24	no	NA	NA	NA	NA	NA	NA	NA
1993	Southern Seaboard	6	1027	I	1593.9	1782.2	4449.996716	7168.184317	3667.790639	3949.360361	8	25	no	NA	NA	NA	NA	NA	NA	NA
1994	Southern Seaboard	6	1027	I	747.1	1093.3	2595.447836	5326.372547	1714.094383	2024.651382	10	23	no	NA	NA	NA	NA	NA	NA	NA
1995	Southern Seaboard	6	1027	I	2488.7	2722.2	7595.894719	9064.349158	5869.862176	6082.849568	12	26	no	NA	NA	NA	NA	NA	NA	NA
1996	Southern Seaboard	6	1027	I	893.8	1246.3	2771.935517	4975.254131	2193.475268	2310.665708	14	23	no	NA	NA	NA	NA	NA	NA	NA
1997	Southern Seaboard	6	1027	I	1444.9	1948.4	4005.317294	5821.862705	3227.205996	3416.286695	6	23	no	156425.303	13072.97654	4908.031808	136.379182	no	no	no
1998	Southern Seaboard	6	1027	I	65.7	247.9	603.9985046	1499.478286	60.72315305	143.9714441	13	20	no	NA	NA	NA	NA	NA	NA	NA
1999	Southern Seaboard	6	1027	I	91.9	248	487.6935089	2216.487672	114.7836411	170.5197157	11	19	no	NA	NA	NA	NA	NA	NA	NA
2000	Southern Seaboard	6	1027	I	72.5	185.2	666.0754389	1276.862053	171.3766018	222.9976827	17	22	no	NA	NA	NA	NA	NA	NA	NA
2001	Southern Seaboard	6	1027	I	63.3	119.7	561.15929	1086.197385	99.92689304	321.1450341	12	23	no	NA	NA	NA	NA	NA	NA	NA
2002	Southern Seaboard	6	1027	I	74.9	181.6	440.8858886	2226.091991	202.2952325	274.3932596	12	22	no	156425.303	9814.849558	8927.37316	81.341886	no	no	no
2003	Southern Seaboard	6	1027	I	79.2	260.2	384.7168094	2934.525083	122.8268742	202.6652929	10	21	no	NA	NA	NA	NA	NA	NA	NA
2004	Southern Seaboard	6	1027	I	39.4	93	172.840136	756.2815035	63.63769169	966.2567517	9	25	no	NA	NA	NA	NA	NA	NA	NA
2005	Southern Seaboard	6	1027	I	72.4	141	397.6787241	955.1789845	1078.087527	1829.619449	10	21	no	NA	NA	NA	NA	NA	NA	NA
2006	Southern Seaboard	6	1027	I	51.8	97.4	269.8998158	834.2503666	46.66951471	1419.583615	9	19	no	NA	NA	NA	NA	NA	NA	NA
2007	Southern Seaboard	6	1027	I	39.8	57.4	306.6890976	508.3876674	21.41474943	231.797736	10	20	no	156425.303	5752.206804	11897.7684	168.754062	no	no	no
2008	Southern Seaboard	6	1027	I	74.5	83.2	499.4422259	604.3252778	73.05057274	144.3964591	12	19	no	NA	NA	NA	NA	NA	NA	NA
2009	Southern Seaboard	6	1027	I	91.6	90.7	505.4100719	544.3578936	210.7896163	215.0077199	11	15	no	NA	NA	NA	NA	NA	NA	NA
2010	Southern Seaboard	6	1027	I	13.8	19.1	116.0005537	243.6165872	81.89617067	142.8164078	9	12	no	NA	NA	NA	NA	NA	NA	NA
2011	Southern Seaboard	6	1027	I	17.6	24.3	138.7067075	236.8013262	201.978289	525.3112283	12	18	no	NA	NA	NA	NA	NA	NA	NA
2012	Southern Seaboard	6	1027	I	18.4	32.7	181.3363039	386.35876	359.5969542	382.9244626	11	14	no	156425.303	5264.96486	12526.24576	148.115076	no	no	no
2013	Southern Seaboard	6	1027	I	25	25.1	360.0047534	359.8713326	865.1470989	950.7730255	14	15	no	NA	NA	NA	NA	NA	NA	NA
2014	Southern Seaboard	6	1027	I	13.2	21.2	93.97419123	228.1918636	259.9232544	345.5852352	19	23	no	NA	NA	NA	NA	NA	NA	NA
1992	Eastern Uplands	5	1029	I	3576.5	4511.6	9905.847005	19136.43955	197.6551774	753.8916222	15	26	no	NA	NA	NA	NA	NA	NA	NA
1993	Eastern Uplands	5	1029	I	79.4	1489.4	543.4869942	8635.113029	230.5381966	2892.099684	15	24	no	NA	NA	NA	NA	NA	NA	NA
1994	Eastern Uplands	5	1029	I	132.7	930	1206.029574	10510.38248	43.20102552	1161.35707	16	25	no	NA	NA	NA	NA	NA	NA	NA
1995	Eastern Uplands	5	1029	I	430.8	2347.2	1687.102472	7823.150218	319.402673	4655.566042	14	25	no	NA	NA	NA	NA	NA	NA	NA
1996	Eastern Uplands	5	1029	I	222.4	1036.7	1353.600373	4815.634605	613.7503232	2346.721766	15	28	no	NA	NA	NA	NA	NA	NA	NA
1997	Eastern Uplands	5	1029	I	94.7	1771	828.0412541	7452.668238	203.1429541	3888.46278	11	24	no	145066.5764	8459.151458	2396.145806	216.50701	no	no	no
1998	Eastern Uplands	5	1029	I	85.4	206.4	684.1616071	1275.370942	58.56965468	371.7929099	13	21	no	NA	NA	NA	NA	NA	NA	NA
1999	Eastern Uplands	5	1029	I	75.5	184.3	479.9899269	1713.206919	55.1746858	208.3926914	11	20	no	NA	NA	NA	NA	NA	NA	NA
2000	Eastern Uplands	5	1029	I	34.6	100	510.8933908	1269.017153	131.470424	401.2919157	12	22	no	NA	NA	NA	NA	NA	NA	NA
2001	Eastern Uplands	5	1029	I	55.1	114.2	396.6018583	1158.561389	230.3175981	413.3714927	14	25	no	NA	NA	NA	NA	NA	NA	NA
2002	Eastern Uplands	5	1029	I	59.9	104.2	712.0325139	1601.777557	108.5455323	1102.122348	15	24	no	145066.5764	5821.40811	3904.005842	246.049088	no	no	no
2003	Eastern Uplands	5	1029	I	65.8	126.6	487.3392933	1179.447966	11.55155742	237.5443929	16	25	no	NA	NA	NA	NA	NA	NA	NA
2004	Eastern Uplands	5	1029	I	97.1	131.6	329.4400349	641.1570764	274.7749384	446.5235086	14	26	no	NA	NA	NA	NA	NA	NA	NA
2005	Eastern Uplands	5	1029	I	29.2	69	202.0633997	839.2725504	181.5423023	1264.1417	15	22	no	NA	NA	NA	NA	NA	NA	NA
2006	Eastern Uplands	5	1029	I	26.9	64.6	353.1057574	869.5714894	60.26079533	711.2187771	10	24	no	NA	NA	NA	NA	NA	NA	NA
2007	Eastern Uplands	5	1029	I	31.7	101.7	554.0218575	1032.011731	330.9810499	1051.161065	11	21	no	145066.5764	4946.881664	6306.221938	436.656194	no	no	no
2008	Eastern Uplands	5	1029	I	20.3	25.7	407.3266676	500.461559	352.8797621	404.8951865	16	21	no	NA	NA	NA	NA	NA	NA	NA
2009	Eastern Uplands	5	1029	I	10.3	21.4	122.4197241	425.9475546	219.2075603	384.9645726	16	20	no	NA	NA	NA	NA	NA	NA	NA
2010	Eastern Uplands	5	1029	I	35.7	92.9	378.5060411	912.3742507	517.8932283	774.0698262	15	23	no	NA	NA	NA	NA	NA	NA	NA
2011	Eastern Uplands	5	1029	I	30.4	48.8	316.2541813	806.0262479	404.8964068	1361.066924	17	25	no	NA	NA	NA	NA	NA	NA	NA
2012	Eastern Uplands	5	1029	I	55.2	99.9	768.2485459	1531.79551	1527.116686	2196.610565	19	22	no	145066.5764	3124.17592	7204.220172	396.996966	no	no	no
2013	Eastern Uplands	5	1029	I	73.7	108.3	897.4680645	1824.243055	1814.833809	2568.276599	14	20	no	NA	NA	NA	NA	NA	NA	NA
2014	Eastern Uplands	5	1029	I	26.3	72.8	304.4196507	1307.44247	919.2156708	3327.726595	17	21	no	NA	NA	NA	NA	NA	NA	NA
1992	Southern Seaboard	6	1031	I	15367.6	24366.7	86246.31466	117829.7796	7846.265256	16827.91858	27	44	no	NA	NA	NA	NA	NA	NA	NA
1993	Southern Seaboard	6	1031	I	12980.3	25872	81219.1405	126697.8815	13518.36025	34657.02816	33	45	no	NA	NA	NA	NA	NA	NA	NA
1994	Southern Seaboard	6	1031	I	16548.5	33977.7	88208.46255	212730.2712	2838.875632	44041.97972	25	44	no	NA	NA	NA	NA	NA	NA	NA
1995	Southern Seaboard	6	1031	I	20134.6	36414.7	109524.4047	166439.7407	6068.398015	26862.6256	27	44	no	NA	NA	NA	NA	NA	NA	NA
1996	Southern Seaboard	6	1031	I	10601.1	22259	33317.75391	107212.1955	13927.48596	53413.79965	31	44	no	NA	NA	NA	NA	NA	NA	NA
1997	Southern Seaboard	6	1031	I	9738.4	24234.9	35864.65895	113991.6593	1288.94541	88469.31082	28	47	no	175857.1107	38883.04025	5852.568932	9633.954916	no	no	no
1998	Southern Seaboard	6	1031	I	13869.2	18624.9	61980.93224	88989.89529	5966.884651	40288.43572	29	43	no	NA	NA	NA	NA	NA	NA	NA
1999	Southern Seaboard	6	1031	I	9883.9	23597.3	24932.41587	64966.14753	814.8555698	8171.051227	25	40	no	NA	NA	NA	NA	NA	NA	NA
2000	Southern Seaboard	6	1031	I	6564	8972.7	15414.59846	33153.14152	574.8666206	13064.28737	26	42	no	NA	NA	NA	NA	NA	NA	NA
2001	Southern Seaboard	6	1031	I	10842.1	15794.6	72896.73573	91344.6392	1887.455189	10873.94431	26	39	no	NA	NA	NA	NA	NA	NA	NA
2002	Southern Seaboard	6	1031	I	11055.2	16679.3	37733.28992	69590.64818	7651.833005	25935.5614	26	41	no	175857.1107	37280.88838	7704.816754	9301.70771	no	no	no
2003	Southern Seaboard	6	1031	I	7092.2	11631.4	31330.56707	96810.40445	636.3766517	12691.65594	24	39	no	NA	NA	NA	NA	NA	NA	NA
2004	Southern Seaboard	6	1031	I	9279.4	14482	34688.92638	113291.2957	13672.72452	64329.42724	29	44	no	NA	NA	NA	NA	NA	NA	NA
2005	Southern Seaboard	6	1031	I	14742.9	18795.2	76074.35189	114000.9282	15723.32381	64252.90369	20	42	no	NA	NA	NA	NA	NA	NA	NA
2006	Southern Seaboard	6	1031	I	7981.6	13317.4	43598.9155	78305.4091	77100.80863	82857.08831	21	43	no	NA	NA	NA	NA	NA	NA	NA
2007	Southern Seaboard	6	1031	I	5297.8	9085	22811.15729	71045.6258	38680.88128	43537.96145	26	48	no	175857.1107	32661.80237	12398.36498	12130.86754	no	no	no
2008	Southern Seaboard	6	1031	I	5707.1	12183.7	28534.33142	137094.7078	22160.77258	50470.74591	24	40	no	NA	NA	NA	NA	NA	NA	NA
2009	Southern Seaboard	6	1031	I	4216.5	7918.5	67374.78773	121896.8689	33731.51536	51456.33567	28	43	no	NA	NA	NA	NA	NA	NA	NA
2010	Southern Seaboard	6	1031	I	6357.6	9811.5	68511.7992	124325.3494	29156.88754	34326.14794	34	45	no	NA	NA	NA	NA	NA	NA	NA
2011	Southern Seaboard	6	1031	I	2582.4	7724	33449.19225	115770.7388	53895.13287	171041.552	25	39	no	NA	NA	NA	NA	NA	NA	NA
2012	Southern Seaboard	6	1031	I	6664.4	14060.9	78911.93524	189858.5682	31906.93074	39424.20348	31	44	no	175857.1107	34582.44213	13889.22821	11818.85463	no	no	no
2013	Southern Seaboard	6	1031	I	3395.6	10312.5	44462.22298	184175.0656	24845.53755	91652.83574	28	44	no	NA	NA	NA	NA	NA	NA	NA
2014	Southern Seaboard	6	1031	I	4396.3	10903	57951.84957	136299.3244	75402.44304	110986.0248	26	41	no	NA	NA	NA	NA	NA	NA	NA
1992	Southern Seaboard	6	1033	I	20345.1	24965.8	98221.31979	129290.7502	6404.877383	13697.3104	25	39	no	NA	NA	NA	NA	NA	NA	NA
1993	Southern Seaboard	6	1033	I	88533.4	95174.8	475920.0305	509274.2235	86886.03746	124784.0653	25	39	no	NA	NA	NA	NA	NA	NA	NA
1994	Southern Seaboard	6	1033	I	30389.4	38054.3	155244.1395	188605.0506	23702.04352	35579.26335	27	38	no	NA	NA	NA	NA	NA	NA	NA
1995	Southern Seaboard	6	1033	I	17812.9	45176.9	104427.2089	226392.6312	19970.62916	193071.9811	28	39	no	NA	NA	NA	NA	NA	NA	NA
1996	Southern Seaboard	6	1033	I	25645.1	30060.6	93111.53139	128785.9674	39749.69754	46475.38604	29	40	no	NA	NA	NA	NA	NA	NA	NA
1997	Southern Seaboard	6	1033	I	14403.4	21418.8	67940.89274	98487.14158	5905.405352	34767.70136	21	44	no	153488.092	29392.34418	5598.426124	8270.163096	no	no	no
1998	Southern Seaboard	6	1033	I	7214.5	16257	69376.03371	113223.4133	633.6303662	31439.6133	25	42	no	NA	NA	NA	NA	NA	NA	NA
1999	Southern Seaboard	6	1033	I	4543.2	15248.5	58644.46538	142314.9422	949.6930337	26593.41094	24	35	no	NA	NA	NA	NA	NA	NA	NA
2000	Southern Seaboard	6	1033	I	7287.8	12701.5	40191.89603	84031.56064	1106.377128	15879.4158	22	36	no	NA	NA	NA	NA	NA	NA	NA
2001	Southern Seaboard	6	1033	I	2658.5	7849.7	32611.58245	73648.65753	906.157332	21535.09073	24	36	no	NA	NA	NA	NA	NA	NA	NA
2002	Southern Seaboard	6	1033	I	4765	10253.8	46700.05337	106208.3111	18723.33282	36884.06231	27	38	no	153488.092	28090.874	7725.860426	9419.876022	no	no	no
2003	Southern Seaboard	6	1033	I	6501.9	12128.1	45588.86512	100925.7627	9130.068575	21592.69721	25	38	no	NA	NA	NA	NA	NA	NA	NA
2004	Southern Seaboard	6	1033	I	6501.3	12600.2	56544.35419	97191.23266	106277.5871	113459.3023	22	39	no	NA	NA	NA	NA	NA	NA	NA
2005	Southern Seaboard	6	1033	I	4850	14095.4	49295.83934	88993.52838	58018.77016	99145.92379	21	37	no	NA	NA	NA	NA	NA	NA	NA
2006	Southern Seaboard	6	1033	I	5653.3	10487.7	58583.11826	82214.28186	114471.9908	130596.8068	23	37	no	NA	NA	NA	NA	NA	NA	NA
2007	Southern Seaboard	6	1033	I	1877.9	3400.3	25520.68418	43083.6481	60637.82359	67627.19583	24	36	no	153488.092	24292.49121	10551.78276	8719.769242	no	no	no
2008	Southern Seaboard	6	1033	I	747.9	3128.3	11508.34724	45739.71478	54081.06522	119859.0645	24	40	no	NA	NA	NA	NA	NA	NA	NA
2009	Southern Seaboard	6	1033	I	1410.7	5059.5	22825.00183	44605.51392	55839.54058	63296.82542	25	35	no	NA	NA	NA	NA	NA	NA	NA
2010	Southern Seaboard	6	1033	I	1551.3	3359	24985.81281	56919.26638	94254.33611	109153.9268	20	28	no	NA	NA	NA	NA	NA	NA	NA
2011	Southern Seaboard	6	1033	I	2570.3	6942.2	37005.24773	60458.00948	143671.0838	154554.2786	22	28	no	NA	NA	NA	NA	NA	NA	NA
2012	Southern Seaboard	6	1033	I	1599.5	6463.9	38971.05605	90610.55154	236300.307	239077.3318	25	32	no	153488.092	26580.99054	16787.18465	13526.62955	no	no	no
2013	Southern Seaboard	6	1033	I	2844.8	7523.6	51968.01025	113436.4449	243182.0187	266201.8158	25	35	no	NA	NA	NA	NA	NA	NA	NA
2014	Southern Seaboard	6	1033	I	1853.6	15682.9	50995.90063	149255.4545	227311.7761	261741.7934	18	31	no	NA	NA	NA	NA	NA	NA	NA
1992	Southern Seaboard	6	1035	I	579.6	2884.9	3575.825304	13818.63972	256.8163236	2138.286775	18	40	no	NA	NA	NA	NA	NA	NA	NA
1993	Southern Seaboard	6	1035	I	3170.6	6959.9	27679.96359	41661.98302	3261.863692	4045.160219	26	41	no	NA	NA	NA	NA	NA	NA	NA
1994	Southern Seaboard	6	1035	I	841.3	5074.3	4670.289899	20824.93275	509.7374642	10768.69968	24	42	no	NA	NA	NA	NA	NA	NA	NA
1995	Southern Seaboard	6	1035	I	1398.2	4272.5	7492.371176	23741.67667	2354.80815	5530.92431	25	41	no	NA	NA	NA	NA	NA	NA	NA
1996	Southern Seaboard	6	1035	I	5393.2	7091	18276.67278	31010.12406	9210.111555	11265.31926	24	42	no	NA	NA	NA	NA	NA	NA	NA
1997	Southern Seaboard	6	1035	I	1479.5	3138	9176.176875	18023.0154	4453.909602	6987.81862	26	43	no	220189.6526	14578.40846	2570.565472	1065.942924	no	no	no
1998	Southern Seaboard	6	1035	I	3339.2	4516.6	13327.79829	19474.80797	4389.131891	5240.605171	30	42	no	NA	NA	NA	NA	NA	NA	NA
1999	Southern Seaboard	6	1035	I	1524	3154	9661.278753	17240.49902	251.6884105	2082.705601	26	36	no	NA	NA	NA	NA	NA	NA	NA
2000	Southern Seaboard	6	1035	I	3465.3	4067.4	9222.265742	13200.93209	7328.132775	8524.01098	25	38	no	NA	NA	NA	NA	NA	NA	NA
2001	Southern Seaboard	6	1035	I	1354.9	2374.2	10661.95821	18131.38713	1938.676808	3455.163873	23	36	no	NA	NA	NA	NA	NA	NA	NA
2002	Southern Seaboard	6	1035	I	1125.4	2970.6	10093.14379	24235.02863	2858.164099	5051.63504	26	40	no	220189.6526	10200.51532	4195.379762	1747.434148	no	no	no
2003	Southern Seaboard	6	1035	I	2066.1	3374	16524.85694	31021.38808	1490.150305	4020.015842	21	36	no	NA	NA	NA	NA	NA	NA	NA
2004	Southern Seaboard	6	1035	I	2569.4	3681.6	20001.62786	29671.34334	2526.129648	15763.09704	23	38	no	NA	NA	NA	NA	NA	NA	NA
2005	Southern Seaboard	6	1035	I	4213.1	5081.6	34074.11211	38340.31628	2066.552847	8504.878817	19	36	no	NA	NA	NA	NA	NA	NA	NA
2006	Southern Seaboard	6	1035	I	1390.2	2302	8881.839006	12705.04501	3622.586446	12110.79579	24	37	no	NA	NA	NA	NA	NA	NA	NA
2007	Southern Seaboard	6	1035	I	797.9	1279	7309.736725	11908.0649	6073.198352	17976.35511	20	36	no	220189.6526	9183.134712	6279.512662	1128.669254	no	no	no
2008	Southern Seaboard	6	1035	I	2270.7	2946.3	22765.42277	27661.71973	17376.04858	18970.2777	23	35	no	NA	NA	NA	NA	NA	NA	NA
2009	Southern Seaboard	6	1035	I	977.7	1872.3	15512.77551	24930.43548	13691.57262	25531.91875	24	36	no	NA	NA	NA	NA	NA	NA	NA
2010	Southern Seaboard	6	1035	I	3034.6	3681.7	31195.97137	36747.72717	15587.45861	16667.6267	26	39	no	NA	NA	NA	NA	NA	NA	NA
2011	Southern Seaboard	6	1035	I	2169.3	3071.5	26308.63616	34906.27916	56419.85292	92822.11592	22	32	no	NA	NA	NA	NA	NA	NA	NA
2012	Southern Seaboard	6	1035	I	2329.4	2976.8	28708.94221	37217.01457	44150.24013	44827.31137	28	40	no	220189.6526	8126.499566	6179.150534	2569.7561	no	no	no
2013	Southern Seaboard	6	1035	I	2449.3	3229.4	30996.50876	44658.71126	40285.40656	48220.45762	28	40	no	NA	NA	NA	NA	NA	NA	NA
2014	Southern Seaboard	6	1035	I	1706	2833.8	43956.83612	49592.72844	86475.69335	88433.05121	24	37	no	NA	NA	NA	NA	NA	NA	NA
1992	Southern Seaboard	6	1037	I	404.1	692.6	1749.110443	3621.692113	712.5452631	839.8736247	12	24	no	NA	NA	NA	NA	NA	NA	NA
1993	Southern Seaboard	6	1037	I	1329.3	1485.6	3788.749526	5720.00866	3191.854454	3429.208959	7	26	no	NA	NA	NA	NA	NA	NA	NA
1994	Southern Seaboard	6	1037	I	725.3	918.9	2637.060149	3855.288834	1505.812656	1689.388639	14	24	no	NA	NA	NA	NA	NA	NA	NA
1995	Southern Seaboard	6	1037	I	1931.2	2234.3	5825.785134	7880.908474	4477.51202	4807.02755	10	26	no	NA	NA	NA	NA	NA	NA	NA
1996	Southern Seaboard	6	1037	I	677.2	1024.2	2098.82431	4079.89119	1543.59953	1725.004785	14	23	no	NA	NA	NA	NA	NA	NA	NA
1997	Southern Seaboard	6	1037	I	1066.9	1817.2	3058.642934	5163.57995	2351.132211	2548.984803	6	23	no	168589.3548	6574.528756	2086.561016	108.051162	no	no	no
1998	Southern Seaboard	6	1037	I	127.9	218.6	1521.827428	2064.832785	85.36272448	153.0919771	12	18	no	NA	NA	NA	NA	NA	NA	NA
1999	Southern Seaboard	6	1037	I	155.5	241.3	961.7644619	1857.920654	168.2567276	221.3311569	11	17	no	NA	NA	NA	NA	NA	NA	NA
2000	Southern Seaboard	6	1037	I	99.1	249.4	832.7304948	1306.793979	140.9568658	146.5180517	13	18	no	NA	NA	NA	NA	NA	NA	NA
2001	Southern Seaboard	6	1037	I	72.8	139.3	499.8755754	1092.407196	122.9857238	232.8127793	12	17	no	NA	NA	NA	NA	NA	NA	NA
2002	Southern Seaboard	6	1037	I	112.6	177.3	676.3551151	1687.11469	260.9057458	330.4290744	12	19	no	168589.3548	4570.92837	2468.989286	36.017054	no	no	no
2003	Southern Seaboard	6	1037	I	96.5	190.7	380.8013079	1644.496912	141.7378129	247.6053427	8	18	no	NA	NA	NA	NA	NA	NA	NA
2004	Southern Seaboard	6	1037	I	76.1	134.5	280.2182553	1035.716065	117.2211984	604.5317813	8	21	no	NA	NA	NA	NA	NA	NA	NA
2005	Southern Seaboard	6	1037	I	158.3	246.3	559.6475224	1231.659985	720.8873222	1236.855058	10	20	no	NA	NA	NA	NA	NA	NA	NA
2006	Southern Seaboard	6	1037	I	122.3	192.6	679.6500129	1592.822251	111.8854778	1308.803472	9	18	no	NA	NA	NA	NA	NA	NA	NA
2007	Southern Seaboard	6	1037	I	119.4	146.4	907.2266306	1135.600734	37.4224048	311.3895852	11	20	no	168589.3548	3425.66699	3872.440334	173.205608	no	no	no
2008	Southern Seaboard	6	1037	I	3.3	4.6	58.54046119	78.2919114	2.801789733	32.4232849	8	13	no	NA	NA	NA	NA	NA	NA	NA
2009	Southern Seaboard	6	1037	I	3.8	4.8	43.02377629	76.66784727	54.51576025	55.7658584	7	11	no	NA	NA	NA	NA	NA	NA	NA
2010	Southern Seaboard	6	1037	I	2.1	2.7	33.87723303	52.09569075	1.496412118	27.82131844	7	9	no	NA	NA	NA	NA	NA	NA	NA
2011	Southern Seaboard	6	1037	I	0.3	2	3.747176716	38.6064198	1.641886767	82.1798814	3	10	no	NA	NA	NA	NA	NA	NA	NA
2012	Southern Seaboard	6	1037	I	1.6	3.1	32.9192792	63.76157874	27.35525732	28.54165367	6	8	no	168589.3548	1743.791974	4202.66411	105.7579413	no	no	yes
2013	Southern Seaboard	6	1037	I	7	6.8	136.438952	131.9488871	157.3546387	157.9871395	8	9	no	NA	NA	NA	NA	NA	NA	NA
2014	Southern Seaboard	6	1037	I	1.2	2.6	7.083602754	33.83504903	52.16564055	79.13411604	14	20	no	NA	NA	NA	NA	NA	NA	NA
1992	Southern Seaboard	6	1039	I	14392.9	22767.5	78852.49415	120165.5884	11817.47299	28274.91024	27	44	no	NA	NA	NA	NA	NA	NA	NA
1993	Southern Seaboard	6	1039	I	11080.6	22672	63826.98685	103775.1183	19671.69931	38412.92894	31	45	no	NA	NA	NA	NA	NA	NA	NA
1994	Southern Seaboard	6	1039	I	16828.8	29060.7	69871.77415	155032.4432	3135.172069	31429.29657	25	44	no	NA	NA	NA	NA	NA	NA	NA
1995	Southern Seaboard	6	1039	I	12599.4	27236.2	68758.7283	123477.1532	5485.586007	29733.41346	30	44	no	NA	NA	NA	NA	NA	NA	NA
1996	Southern Seaboard	6	1039	I	7002	26185.5	31701.08835	130587.4108	8227.366576	115998.8645	31	44	no	NA	NA	NA	NA	NA	NA	NA
1997	Southern Seaboard	6	1039	I	8983.4	26765.9	35925.06842	115574.5545	1281.450793	116693.1726	28	47	no	266887.1795	33885.16815	6644.539434	7213.52795	no	no	no
1998	Southern Seaboard	6	1039	I	7403.4	11222	32680.02293	53747.10846	2908.482146	29447.48692	28	42	no	NA	NA	NA	NA	NA	NA	NA
1999	Southern Seaboard	6	1039	I	5905.9	15709.2	16356.562	55193.52363	687.4233922	12632.81079	22	40	no	NA	NA	NA	NA	NA	NA	NA
2000	Southern Seaboard	6	1039	I	5476	9076.9	11722.24469	43621.50345	392.9880886	22249.54737	25	41	no	NA	NA	NA	NA	NA	NA	NA
2001	Southern Seaboard	6	1039	I	6533.9	10585.1	41500.03312	56826.54662	1942.399321	17467.78601	24	38	no	NA	NA	NA	NA	NA	NA	NA
2002	Southern Seaboard	6	1039	I	8122.7	13522	30154.35674	54730.01002	5602.220571	24197.26645	27	42	no	266887.1795	33046.65876	11173.38046	9644.881438	no	no	no
2003	Southern Seaboard	6	1039	I	5352.7	9027	23410.43658	66128.87166	662.6410179	11974.93684	24	39	no	NA	NA	NA	NA	NA	NA	NA
2004	Southern Seaboard	6	1039	I	7588.2	12122.2	26215.65511	90160.796	18452.1993	35135.93383	29	44	no	NA	NA	NA	NA	NA	NA	NA
2005	Southern Seaboard	6	1039	I	10338.4	14504.2	65134.72194	95333.15099	15792.74972	33413.02488	20	42	no	NA	NA	NA	NA	NA	NA	NA
2006	Southern Seaboard	6	1039	I	5363.5	10551.8	35380.07797	65835.82787	51161.58497	56150.99393	20	43	no	NA	NA	NA	NA	NA	NA	NA
2007	Southern Seaboard	6	1039	I	3858	7737.4	16955.14162	72654.04692	29220.92846	31986.77152	25	48	no	266887.1795	25940.77729	12253.08271	9899.833618	no	no	no
2008	Southern Seaboard	6	1039	I	5906.4	12207.1	29042.53552	133966.6823	21965.36077	41672.80807	24	40	no	NA	NA	NA	NA	NA	NA	NA
2009	Southern Seaboard	6	1039	I	3796.7	6664.3	63431.79771	102963.3967	23089.6396	31135.79785	28	43	no	NA	NA	NA	NA	NA	NA	NA
2010	Southern Seaboard	6	1039	I	5651.2	8626.6	60783.71304	107573.1725	24666.20779	27800.7289	34	45	no	NA	NA	NA	NA	NA	NA	NA
2011	Southern Seaboard	6	1039	I	1933.5	6376.6	27436.02738	96136.50779	40608.91682	152036.237	25	39	no	NA	NA	NA	NA	NA	NA	NA
2012	Southern Seaboard	6	1039	I	4554.4	10185.8	57594.73925	142491.6666	29247.79141	35186.09684	31	44	no	266887.1795	26487.50807	13102.92331	10531.14378	no	no	no
2013	Southern Seaboard	6	1039	I	2978.9	9019.1	42625.93021	157864.5284	12714.35688	82876.44841	28	44	no	NA	NA	NA	NA	NA	NA	NA
2014	Southern Seaboard	6	1039	I	4033.2	9457.6	52496.21355	111756.6636	52630.34909	71216.24341	26	41	no	NA	NA	NA	NA	NA	NA	NA
1992	Southern Seaboard	6	1041	I	5788.6	9531.2	30969.86184	46649.76732	3988.82831	9580.73607	27	44	no	NA	NA	NA	NA	NA	NA	NA
1993	Southern Seaboard	6	1041	I	4044.4	10162.6	24813.88746	46540.30093	5388.445948	15348.22236	33	44	no	NA	NA	NA	NA	NA	NA	NA
1994	Southern Seaboard	6	1041	I	5754.5	12022.9	26633.37843	83534.62021	618.8575071	15315.20268	25	44	no	NA	NA	NA	NA	NA	NA	NA
1995	Southern Seaboard	6	1041	I	4092.9	12033.3	19924.85259	51273.80458	1101.512814	15857.95386	28	44	no	NA	NA	NA	NA	NA	NA	NA
1996	Southern Seaboard	6	1041	I	2332.8	8803.7	9394.741097	39075.63907	1976.248556	32436.10115	31	44	no	NA	NA	NA	NA	NA	NA	NA
1997	Southern Seaboard	6	1041	I	2406.3	9090.5	9880.967906	40571.28799	297.4615809	28730.66486	29	46	no	157689.1374	20613.49078	5083.665532	2303.068026	no	no	no
1998	Southern Seaboard	6	1041	I	2770.2	4270.7	12948.66228	19775.85435	1275.314693	6336.734436	28	42	no	NA	NA	NA	NA	NA	NA	NA
1999	Southern Seaboard	6	1041	I	1750.2	5549	4492.149449	19629.39932	216.1705243	2778.74862	23	40	no	NA	NA	NA	NA	NA	NA	NA
2000	Southern Seaboard	6	1041	I	1204.5	2594.5	2941.241295	13015.26421	118.7333328	4778.097187	26	42	no	NA	NA	NA	NA	NA	NA	NA
2001	Southern Seaboard	6	1041	I	1513	2488.6	10326.18648	15068.02767	491.1464821	3901.658039	25	39	no	NA	NA	NA	NA	NA	NA	NA
2002	Southern Seaboard	6	1041	I	1394.9	3215.3	5622.178522	13534.43581	1126.617299	4921.618765	27	42	no	157689.1374	16560.56049	8319.534788	1023.046208	no	no	no
2003	Southern Seaboard	6	1041	I	880.4	2047.2	3762.701212	16126.25847	175.6268838	2168.60611	23	39	no	NA	NA	NA	NA	NA	NA	NA
2004	Southern Seaboard	6	1041	I	1158	2038.1	4789.8116	16983.18382	3588.997097	16567.18509	29	43	no	NA	NA	NA	NA	NA	NA	NA
2005	Southern Seaboard	6	1041	I	1634.2	2553.8	11631.15205	20320.30871	3002.023838	16792.67151	20	42	no	NA	NA	NA	NA	NA	NA	NA
2006	Southern Seaboard	6	1041	I	797.6	1861.2	8045.103922	14301.20397	15430.52806	17190.80915	20	43	no	NA	NA	NA	NA	NA	NA	NA
2007	Southern Seaboard	6	1041	I	511.3	1276.5	3675.011096	13978.97634	6405.895054	7255.154923	25	48	no	157689.1374	13557.38569	10109.05628	1053.397658	no	no	no
2008	Southern Seaboard	6	1041	I	526.5	1281	3164.064753	15908.32172	3649.679349	8445.4457	23	38	no	NA	NA	NA	NA	NA	NA	NA
2009	Southern Seaboard	6	1041	I	467.2	943.5	5818.710021	13533.8831	2944.050577	8295.322835	27	43	no	NA	NA	NA	NA	NA	NA	NA
2010	Southern Seaboard	6	1041	I	592	1182.6	4715.361046	16205.51764	2345.383571	3780.458978	32	45	no	NA	NA	NA	NA	NA	NA	NA
2011	Southern Seaboard	6	1041	I	327.1	880.8	2725.079394	13666.08831	7887.212529	15109.12908	25	39	no	NA	NA	NA	NA	NA	NA	NA
2012	Southern Seaboard	6	1041	I	683.2	1987.6	4306.392899	25278.96017	13427.95514	15333.76412	31	43	no	157689.1374	11741.15492	12796.17132	1376.337086	no	no	no
2013	Southern Seaboard	6	1041	I	281.7	1419.3	2843.933239	26177.69631	9150.777209	15787.00336	27	44	no	NA	NA	NA	NA	NA	NA	NA
2014	Southern Seaboard	6	1041	I	324.1	1514.5	3911.483429	20802.8472	6805.507347	14130.79185	26	41	no	NA	NA	NA	NA	NA	NA	NA
1992	Eastern Uplands	5	1043	I	2419.7	8490.6	22894.02503	75911.11952	5761.830389	12449.89426	23	40	no	NA	NA	NA	NA	NA	NA	NA
1993	Eastern Uplands	5	1043	I	2963.9	10381.9	11301.04579	58369.12793	9846.386781	22036.77485	26	39	no	NA	NA	NA	NA	NA	NA	NA
1994	Eastern Uplands	5	1043	I	1459.5	5328.4	8664.23235	48412.82541	1315.736028	6668.656554	25	36	no	NA	NA	NA	NA	NA	NA	NA
1995	Eastern Uplands	5	1043	I	2857.8	8761.5	28598.51966	50569.17669	11243.46647	31422.14114	27	39	no	NA	NA	NA	NA	NA	NA	NA
1996	Eastern Uplands	5	1043	I	4101.3	7626.1	25339.88431	38795.65067	15111.61364	23014.65138	26	40	no	NA	NA	NA	NA	NA	NA	NA
1997	Eastern Uplands	5	1043	I	3338.6	9989.8	15666.0802	44026.97984	77605.53692	84867.27589	24	40	no	190337.9898	49573.63031	12654.93591	2566.923298	no	no	no
1998	Eastern Uplands	5	1043	I	1552.8	2502.1	10878.08757	16359.69348	4695.529654	8090.277037	25	37	no	NA	NA	NA	NA	NA	NA	NA
1999	Eastern Uplands	5	1043	I	1246	2411.9	8090.354317	19434.26655	1047.704998	6816.184033	19	33	no	NA	NA	NA	NA	NA	NA	NA
2000	Eastern Uplands	5	1043	I	834.3	2123.2	6748.61422	16750.37107	473.6706642	7518.462558	23	37	no	NA	NA	NA	NA	NA	NA	NA
2001	Eastern Uplands	5	1043	I	1823.2	2601.5	8032.349128	16649.23664	1718.833985	7484.229933	23	35	no	NA	NA	NA	NA	NA	NA	NA
2002	Eastern Uplands	5	1043	I	1273.3	2173.8	11819.78402	25887.26149	2889.43335	17580.75421	24	37	no	190337.9898	45756.63196	22807.29359	3354.442254	no	no	no
2003	Eastern Uplands	5	1043	I	642.1	1817.1	4744.049544	16199.14596	610.2749802	6620.089326	24	38	no	NA	NA	NA	NA	NA	NA	NA
2004	Eastern Uplands	5	1043	I	727.5	1249.7	3989.419194	9608.840755	2988.325347	6395.838231	25	38	no	NA	NA	NA	NA	NA	NA	NA
2005	Eastern Uplands	5	1043	I	870.9	1407	6674.203164	14653.05343	6379.98504	19650.71835	21	33	no	NA	NA	NA	NA	NA	NA	NA
2006	Eastern Uplands	5	1043	I	568.1	1145.7	6858.606126	13153.91173	3856.604871	10781.93113	21	33	no	NA	NA	NA	NA	NA	NA	NA
2007	Eastern Uplands	5	1043	I	501.9	1177.4	5305.907229	11373.79724	8264.206354	13615.43892	23	32	no	190337.9898	35512.81524	31550.53462	6110.7586	no	no	no
2008	Eastern Uplands	5	1043	I	926.1	1191.5	12191.02298	15696.26091	16304.30786	18222.19967	24	32	no	NA	NA	NA	NA	NA	NA	NA
2009	Eastern Uplands	5	1043	I	454	728.9	3213.194791	10710.49044	5550.731078	15153.92199	25	31	no	NA	NA	NA	NA	NA	NA	NA
2010	Eastern Uplands	5	1043	I	785.7	2376.6	6228.831564	16747.35155	9289.702322	16520.03182	26	28	no	NA	NA	NA	NA	NA	NA	NA
2011	Eastern Uplands	5	1043	I	718.4	899.6	9059.468338	14364.32961	20465.9647	27559.63957	24	30	no	NA	NA	NA	NA	NA	NA	NA
2012	Eastern Uplands	5	1043	I	1038.7	2052.1	18361.33555	32507.25278	56435.62347	71530.44829	23	28	no	190337.9898	23629.61554	31107.40345	7872.356758	no	no	no
2013	Eastern Uplands	5	1043	I	998.9	1619.9	14003.61225	27819.67589	75474.35831	82050.09523	18	28	no	NA	NA	NA	NA	NA	NA	NA
2014	Eastern Uplands	5	1043	I	338.6	1421.3	7522.291305	24485.48825	22882.11595	73029.27061	19	29	no	NA	NA	NA	NA	NA	NA	NA
1992	Southern Seaboard	6	1045	I	12534.1	19765.5	66372.47617	93052.20609	6953.379455	15403.19359	26	44	no	NA	NA	NA	NA	NA	NA	NA
1993	Southern Seaboard	6	1045	I	8880	17968.5	55875.96303	86720.00416	8495.413239	24157.694	30	45	no	NA	NA	NA	NA	NA	NA	NA
1994	Southern Seaboard	6	1045	I	11093.6	22092.7	59444.11596	145499.4298	1336.276701	26881.42806	23	44	no	NA	NA	NA	NA	NA	NA	NA
1995	Southern Seaboard	6	1045	I	12500.6	23832.6	66293.35513	106180.4992	3526.298843	18932.2528	27	44	no	NA	NA	NA	NA	NA	NA	NA
1996	Southern Seaboard	6	1045	I	6756.8	14996.3	21120.17246	67581.5365	7619.915113	39061.84046	28	44	no	NA	NA	NA	NA	NA	NA	NA
1997	Southern Seaboard	6	1045	I	6455.5	17329.5	23608.98572	80123.19048	917.2942246	59453.37837	28	46	no	145337.3113	26822.58808	3727.15806	4638.915618	no	no	no
1998	Southern Seaboard	6	1045	I	7803.6	9867.2	35350.28451	48077.01961	3489.036404	17140.26266	27	42	no	NA	NA	NA	NA	NA	NA	NA
1999	Southern Seaboard	6	1045	I	5587.9	13817.8	13697.42702	34576.71688	369.3071645	4862.431774	22	40	no	NA	NA	NA	NA	NA	NA	NA
2000	Southern Seaboard	6	1045	I	2909.7	4169.4	7362.054335	17470.11066	281.1100474	7332.274549	23	40	no	NA	NA	NA	NA	NA	NA	NA
2001	Southern Seaboard	6	1045	I	5567.1	8611.5	34138.54286	46412.12588	697.6444938	7296.904608	23	37	no	NA	NA	NA	NA	NA	NA	NA
2002	Southern Seaboard	6	1045	I	7275.8	11181	24674.61155	45924.56679	4501.023662	18044.02043	25	41	no	145337.3113	25240.26582	4498.894262	6567.244408	no	no	no
2003	Southern Seaboard	6	1045	I	4310.1	7534.7	17731.50884	62578.99518	220.0567187	6851.464676	23	39	no	NA	NA	NA	NA	NA	NA	NA
2004	Southern Seaboard	6	1045	I	6390.1	9956.9	22420.10226	84497.07745	7881.685578	37487.62473	28	42	no	NA	NA	NA	NA	NA	NA	NA
2005	Southern Seaboard	6	1045	I	9756.7	12181	46821.95132	68926.98498	9133.628795	35463.55004	20	42	no	NA	NA	NA	NA	NA	NA	NA
2006	Southern Seaboard	6	1045	I	5395.7	8710.2	27669.11608	50287.53085	39301.58726	42255.21842	19	42	no	NA	NA	NA	NA	NA	NA	NA
2007	Southern Seaboard	6	1045	I	4163.1	6721	15548.44985	52995.31278	19569.03149	22157.08967	26	48	no	145337.3113	21920.62656	6469.715082	5828.287772	no	no	no
2008	Southern Seaboard	6	1045	I	6293.1	13273.1	25656.01112	150645.6486	15879.1849	41027.90146	21	39	no	NA	NA	NA	NA	NA	NA	NA
2009	Southern Seaboard	6	1045	I	3767.7	6752.6	50313.97245	100531.8021	15783.61208	25501.1028	26	42	no	NA	NA	NA	NA	NA	NA	NA
2010	Southern Seaboard	6	1045	I	5169.4	8057.6	45980.4812	98105.56965	18720.34637	20935.65224	36	46	no	NA	NA	NA	NA	NA	NA	NA
2011	Southern Seaboard	6	1045	I	1862.9	6031.9	23592.17451	91660.67098	31563.76367	121102.7707	23	38	no	NA	NA	NA	NA	NA	NA	NA
2012	Southern Seaboard	6	1045	I	4669.3	9705.4	47720.17237	132235.9968	20354.03374	23820.90317	29	43	no	145337.3113	20063.92719	5339.427084	8226.457008	no	no	no
2013	Southern Seaboard	6	1045	I	2953.6	8539.1	38383.6731	151930.1201	11739.9107	64903.51595	27	43	no	NA	NA	NA	NA	NA	NA	NA
2014	Southern Seaboard	6	1045	I	3745.9	8280.8	47514.72813	100475.2413	46593.09082	54895.34291	25	40	no	NA	NA	NA	NA	NA	NA	NA
1992	Southern Seaboard	6	1047	I	6372.5	11618.9	41153.07794	70402.97985	2899.316069	8502.537792	25	37	no	NA	NA	NA	NA	NA	NA	NA
1993	Southern Seaboard	6	1047	I	5669.7	16536.4	33719.28667	75747.61786	6666.060292	21174.62697	24	41	no	NA	NA	NA	NA	NA	NA	NA
1994	Southern Seaboard	6	1047	I	16428.1	59163.3	58844.13713	182641.3377	54787.23763	136558.871	25	40	no	NA	NA	NA	NA	NA	NA	NA
1995	Southern Seaboard	6	1047	I	11248.1	24714.4	33012.27062	102122.5765	22407.91567	51220.95135	14	39	no	NA	NA	NA	NA	NA	NA	NA
1996	Southern Seaboard	6	1047	I	5231.7	18621.5	11283.89713	71946.49857	4865.30271	32730.38146	24	42	no	NA	NA	NA	NA	NA	NA	NA
1997	Southern Seaboard	6	1047	I	7248.2	17891.9	23173.76657	74260.24069	3322.878157	40235.38333	20	43	no	253481.1464	42687.08865	19983.39468	6724.262576	no	no	no
1998	Southern Seaboard	6	1047	I	4386.7	10227	14935.74076	51172.60485	2191.782491	9144.423857	18	39	no	NA	NA	NA	NA	NA	NA	NA
1999	Southern Seaboard	6	1047	I	7238.3	10779.7	31889.74185	66778.94759	3414.356636	6363.692571	18	34	no	NA	NA	NA	NA	NA	NA	NA
2000	Southern Seaboard	6	1047	I	4927.7	9156.8	17850.41088	44365.59482	11133.07118	17299.75314	20	35	no	NA	NA	NA	NA	NA	NA	NA
2001	Southern Seaboard	6	1047	I	3625.3	6744.9	23437.38177	44160.29242	2347.17969	7040.675034	14	33	no	NA	NA	NA	NA	NA	NA	NA
2002	Southern Seaboard	6	1047	I	1423.2	5471	8018.580714	45575.77276	2241.263047	15584.16245	14	38	no	253481.1464	33611.19573	19510.31675	7770.375886	no	no	no
2003	Southern Seaboard	6	1047	I	2999.4	5496.1	7717.985191	49280.76969	922.6115422	6826.088671	16	36	no	NA	NA	NA	NA	NA	NA	NA
2004	Southern Seaboard	6	1047	I	3139.3	7726.9	25034.95831	44972.03413	40997.13779	45891.04051	20	40	no	NA	NA	NA	NA	NA	NA	NA
2005	Southern Seaboard	6	1047	I	3099.7	6823.3	18477.90766	35784.64865	20535.94733	34609.11668	14	37	no	NA	NA	NA	NA	NA	NA	NA
2006	Southern Seaboard	6	1047	I	4215.8	5861.5	19258.80043	33623.99232	35436.77927	56551.74418	20	35	no	NA	NA	NA	NA	NA	NA	NA
2007	Southern Seaboard	6	1047	I	3163.5	5969.9	37477.19351	64347.1881	392294.1212	401819.538	16	37	no	253481.1464	33621.71757	19239.9865	9023.688428	no	no	no
2008	Southern Seaboard	6	1047	I	1026.4	3649.9	9216.746227	36613.16796	27053.40557	31642.04044	24	35	no	NA	NA	NA	NA	NA	NA	NA
2009	Southern Seaboard	6	1047	I	2061.3	4685.3	32383.19727	69497.3722	216620.8572	244069.8647	19	34	no	NA	NA	NA	NA	NA	NA	NA
2010	Southern Seaboard	6	1047	I	2205.7	5292.8	34865.15887	72856.77226	50412.94172	56793.53472	27	35	no	NA	NA	NA	NA	NA	NA	NA
2011	Southern Seaboard	6	1047	I	1558.1	3994	27609.67563	44067.28611	127330.7059	143009.6107	19	30	no	NA	NA	NA	NA	NA	NA	NA
2012	Southern Seaboard	6	1047	I	2189.8	7427.2	47989.32833	96666.00849	62992.20285	95592.02146	20	35	no	253481.1464	31082.31292	21950.16864	12593.82832	no	no	no
2013	Southern Seaboard	6	1047	I	2287.9	4525.6	44393.38832	69705.32877	127476.2259	164815.9858	25	40	no	NA	NA	NA	NA	NA	NA	NA
2014	Southern Seaboard	6	1047	I	4338.3	6798.6	71039.08568	96383.78686	165286.5621	169266.628	27	35	no	NA	NA	NA	NA	NA	NA	NA
1992	Eastern Uplands	5	1049	I	1043.1	18598.9	4777.665902	143449.7296	1543.759769	16557.79761	23	39	no	NA	NA	NA	NA	NA	NA	NA
1993	Eastern Uplands	5	1049	I	9492.3	19490.4	10005.92758	91458.20316	6483.800855	20831.74571	25	38	no	NA	NA	NA	NA	NA	NA	NA
1994	Eastern Uplands	5	1049	I	2586.1	10199.5	7457.525935	114599.9046	1799.98887	12315.41797	25	36	no	NA	NA	NA	NA	NA	NA	NA
1995	Eastern Uplands	5	1049	I	2505.3	11180.6	14049.93799	53732.30091	7781.146964	103531.3616	26	39	no	NA	NA	NA	NA	NA	NA	NA
1996	Eastern Uplands	5	1049	I	4762.2	11193.6	49621.14232	72664.08903	23277.28601	50708.86596	21	39	no	NA	NA	NA	NA	NA	NA	NA
1997	Eastern Uplands	5	1049	I	24249	33025.4	95440.33145	150458.7685	687302.3878	694474.0318	24	40	no	201266.5352	54564.21807	11427.92795	3175.975728	no	no	no
1998	Eastern Uplands	5	1049	I	4910.8	7614.3	17191.65671	28125	41464.17358	48400.57919	24	37	no	NA	NA	NA	NA	NA	NA	NA
1999	Eastern Uplands	5	1049	I	1838.2	5297.6	8953.374074	46666.88339	1792.420801	26742.08406	18	33	no	NA	NA	NA	NA	NA	NA	NA
2000	Eastern Uplands	5	1049	I	1288.4	3917.1	8387.053697	32833.2937	696.427383	23563.037	20	35	no	NA	NA	NA	NA	NA	NA	NA
2001	Eastern Uplands	5	1049	I	5357.8	7272.2	12758.32293	39980.88543	5692.604309	30327.12488	22	34	no	NA	NA	NA	NA	NA	NA	NA
2002	Eastern Uplands	5	1049	I	1798.6	2964.5	18460.75883	50896.33497	4543.331019	45020.40518	23	35	no	201266.5352	51252.26784	18267.52604	3522.386944	no	no	no
2003	Eastern Uplands	5	1049	I	1230.8	3847.8	9202.625027	36435.13703	1565.69986	15078.50714	22	37	no	NA	NA	NA	NA	NA	NA	NA
2004	Eastern Uplands	5	1049	I	1292.7	2479	5374.147052	17389.22933	5783.794619	19577.13354	22	36	no	NA	NA	NA	NA	NA	NA	NA
2005	Eastern Uplands	5	1049	I	1485	2991.4	11056.64277	32972.78396	12163.1156	57705.69555	21	32	no	NA	NA	NA	NA	NA	NA	NA
2006	Eastern Uplands	5	1049	I	680.7	1500	5932.624732	21679.03545	10145.81089	28641.89183	20	32	no	NA	NA	NA	NA	NA	NA	NA
2007	Eastern Uplands	5	1049	I	929.4	2705.9	12859.74619	24807.24697	25463.88598	39166.63054	20	31	no	201266.5352	37091.90002	30167.72256	5379.490998	no	no	no
2008	Eastern Uplands	5	1049	I	2762.5	3280.2	28087.88209	36376.96753	50245.73729	54465.31134	26	34	no	NA	NA	NA	NA	NA	NA	NA
2009	Eastern Uplands	5	1049	I	1149.5	2140	7957.025583	33276.54761	13842.35014	34853.10441	24	31	no	NA	NA	NA	NA	NA	NA	NA
2010	Eastern Uplands	5	1049	I	1370.3	4942.8	12662.02576	41181.93474	20972.38719	36546.99107	25	29	no	NA	NA	NA	NA	NA	NA	NA
2011	Eastern Uplands	5	1049	I	1614.3	2243.3	11960.01689	27633.77029	30376.58568	58871.20493	24	30	no	NA	NA	NA	NA	NA	NA	NA
2012	Eastern Uplands	5	1049	I	1191.5	2877.8	20759.19245	46321.69403	70916.86417	93648.21539	23	29	no	201266.5352	29249.89471	34826.87247	5750.992746	no	no	no
2013	Eastern Uplands	5	1049	I	1003.1	2285.6	16713.64883	48847.42614	93460.6236	116830.4568	17	29	no	NA	NA	NA	NA	NA	NA	NA
2014	Eastern Uplands	5	1049	I	487.3	2462.7	9410.961148	47215.6235	40861.19716	142045.555	20	30	no	NA	NA	NA	NA	NA	NA	NA
1992	Southern Seaboard	6	1051	I	7111.4	9842.9	46049.86837	57206.36661	3084.806365	5998.489715	24	37	no	NA	NA	NA	NA	NA	NA	NA
1993	Southern Seaboard	6	1051	I	5752	11780.5	32210.06695	59278.89922	6441.341105	14835.20544	25	39	no	NA	NA	NA	NA	NA	NA	NA
1994	Southern Seaboard	6	1051	I	13737.6	49106.8	51381.98694	147987.9027	47939.50368	113284.1511	25	38	no	NA	NA	NA	NA	NA	NA	NA
1995	Southern Seaboard	6	1051	I	8751.3	16302.3	28190.13763	71351.81575	19265.95805	34492.22909	18	40	no	NA	NA	NA	NA	NA	NA	NA
1996	Southern Seaboard	6	1051	I	5131.6	14551.4	11705.05402	54389.00419	4851.841352	23493.44136	20	40	no	NA	NA	NA	NA	NA	NA	NA
1997	Southern Seaboard	6	1051	I	7483.6	15142.3	24412.04312	68770.25631	673.8089531	32554.72582	21	42	no	160187.2641	26523.52513	6372.185756	5246.349304	no	no	no
1998	Southern Seaboard	6	1051	I	3683.4	8523.8	12961.49292	42392.79573	2082.0219	7883.721436	20	39	no	NA	NA	NA	NA	NA	NA	NA
1999	Southern Seaboard	6	1051	I	6506.1	9433.7	29449.81045	59664.67612	3135.984799	5570.514691	18	33	no	NA	NA	NA	NA	NA	NA	NA
2000	Southern Seaboard	6	1051	I	4615.8	7849.6	16673.88281	37315.32455	10242.12639	14045.38133	22	36	no	NA	NA	NA	NA	NA	NA	NA
2001	Southern Seaboard	6	1051	I	3141.6	5231.3	21108.94659	35821.30473	1908.201181	5461.521041	17	33	no	NA	NA	NA	NA	NA	NA	NA
2002	Southern Seaboard	6	1051	I	1571.8	5210.2	8657.731479	46743.20313	2299.247295	15391.25302	20	37	no	160187.2641	18191.04039	7387.947616	6226.498796	no	no	no
2003	Southern Seaboard	6	1051	I	3093.4	4893.5	7485.371371	44619.22941	806.2686277	6456.349763	17	36	no	NA	NA	NA	NA	NA	NA	NA
2004	Southern Seaboard	6	1051	I	2876.7	5808.1	23611.25488	36925.4819	44039.4386	48494.93863	22	39	no	NA	NA	NA	NA	NA	NA	NA
2005	Southern Seaboard	6	1051	I	3486.8	5167.4	20796.62484	32574.44179	19373.7871	32819.19809	17	37	no	NA	NA	NA	NA	NA	NA	NA
2006	Southern Seaboard	6	1051	I	2680.4	4468.5	18080.50493	33554.86111	37317.75084	53130.9396	18	35	no	NA	NA	NA	NA	NA	NA	NA
2007	Southern Seaboard	6	1051	I	2615.1	4652.7	25169.83205	48934.81718	200778.4125	206620.4233	17	37	no	160187.2641	17565.80052	9756.574774	8656.23354	no	no	no
2008	Southern Seaboard	6	1051	I	1082.9	3378.1	15888.47682	39217.71848	30708.98493	32701.97999	24	35	no	NA	NA	NA	NA	NA	NA	NA
2009	Southern Seaboard	6	1051	I	2023.8	2980.7	38315.30004	49338.49691	163141.5174	185526.7366	19	34	no	NA	NA	NA	NA	NA	NA	NA
2010	Southern Seaboard	6	1051	I	1077.7	4196.5	29608.52354	51172.91572	54503.43594	58633.86762	26	34	no	NA	NA	NA	NA	NA	NA	NA
2011	Southern Seaboard	6	1051	I	1095.5	2803.4	29728.82276	38540.95563	134562.1283	138979.4599	19	30	no	NA	NA	NA	NA	NA	NA	NA
2012	Southern Seaboard	6	1051	I	1434	3607.5	32762.54494	51468.41498	33516.33959	42111.20021	20	35	no	160187.2641	12239.32338	9327.202928	5757.467722	no	no	no
2013	Southern Seaboard	6	1051	I	1137.2	2602.3	25795.02165	41603.3907	63319.39684	91527.06136	25	40	no	NA	NA	NA	NA	NA	NA	NA
2014	Southern Seaboard	6	1051	I	2648.9	4712.5	46125.72774	65581.15849	100862.4084	104794.7444	27	35	no	NA	NA	NA	NA	NA	NA	NA
1992	Southern Seaboard	6	1053	I	1566.2	13229.5	9795.883012	58197.72021	1392.203837	9818.657098	20	40	no	NA	NA	NA	NA	NA	NA	NA
1993	Southern Seaboard	6	1053	I	13404.1	24893.6	79587.97114	141154.5333	22530.64146	26723.00657	29	42	no	NA	NA	NA	NA	NA	NA	NA
1994	Southern Seaboard	6	1053	I	4914.7	25030.9	29407.11902	87095.96875	2873.984232	51916.31701	23	43	no	NA	NA	NA	NA	NA	NA	NA
1995	Southern Seaboard	6	1053	I	12336.9	27226.7	66215.02852	145784.6241	25700.03608	32412.18656	26	42	no	NA	NA	NA	NA	NA	NA	NA
1996	Southern Seaboard	6	1053	I	42687	48865.4	143503.7688	191876.2112	41248.31532	53358.29167	26	41	no	NA	NA	NA	NA	NA	NA	NA
1997	Southern Seaboard	6	1053	I	12307.5	18677.6	94261.03269	123701.6903	18677.55248	44729.7802	28	41	no	244774.7318	22972.00079	2505.00634	12879.53664	no	no	no
1998	Southern Seaboard	6	1053	I	14437.2	19035	66186.71822	83714.95816	17352.94505	19820.68452	31	42	no	NA	NA	NA	NA	NA	NA	NA
1999	Southern Seaboard	6	1053	I	5974	11285.8	42898.76405	63670.67586	256.9774312	10214.47514	26	36	no	NA	NA	NA	NA	NA	NA	NA
2000	Southern Seaboard	6	1053	I	12688.2	15187.8	45131.1692	61403.78705	43392.60115	48195.36575	24	39	no	NA	NA	NA	NA	NA	NA	NA
2001	Southern Seaboard	6	1053	I	5550.4	9798.2	42184.84687	72843.18937	5081.119717	12359.63155	21	37	no	NA	NA	NA	NA	NA	NA	NA
2002	Southern Seaboard	6	1053	I	3919.6	8556.9	37446.49995	73666.23516	10757.28037	18490.44317	25	39	no	244774.7318	22442.6715	3925.049514	5984.091882	no	no	no
2003	Southern Seaboard	6	1053	I	8995.7	13398.8	53639.06843	112799.7418	3927.972514	14678.80215	23	38	no	NA	NA	NA	NA	NA	NA	NA
2004	Southern Seaboard	6	1053	I	12919.1	17831.5	76651.81182	119422.3382	8008.470929	35476.11148	23	40	no	NA	NA	NA	NA	NA	NA	NA
2005	Southern Seaboard	6	1053	I	22598	26922.4	113177.6536	133399.4526	5585.280923	17540.25724	23	37	no	NA	NA	NA	NA	NA	NA	NA
2006	Southern Seaboard	6	1053	I	11271.6	14995.8	54676.74694	68563.43525	14442.64289	26814.30644	27	39	no	NA	NA	NA	NA	NA	NA	NA
2007	Southern Seaboard	6	1053	I	12896.3	16453.3	84601.69547	110874.7603	48260.22057	90643.2821	21	36	no	244774.7318	23607.35781	5483.4953	15409.63351	no	no	no
2008	Southern Seaboard	6	1053	I	12264.1	17085.7	71181.1583	157035.788	50254.0837	55434.91881	22	34	no	NA	NA	NA	NA	NA	NA	NA
2009	Southern Seaboard	6	1053	I	7223.2	12774.3	83174.87184	159486.0366	56726.8652	105162.2263	24	35	no	NA	NA	NA	NA	NA	NA	NA
2010	Southern Seaboard	6	1053	I	19561.9	22080.5	175293.2822	191962.7359	73059.68679	76308.03974	28	38	no	NA	NA	NA	NA	NA	NA	NA
2011	Southern Seaboard	6	1053	I	18403.6	22449.5	173765.213	212505.3481	234177.4422	398613.786	22	31	no	NA	NA	NA	NA	NA	NA	NA
2012	Southern Seaboard	6	1053	I	16794.8	20418.2	134989.0687	198860.4283	126646.9744	128956.2869	27	39	no	244774.7318	19291.78631	5787.819172	12947.92857	no	no	no
2013	Southern Seaboard	6	1053	I	15698.1	19793.9	143293.8697	215787.0104	141173.7671	170718.1945	27	39	no	NA	NA	NA	NA	NA	NA	NA
2014	Southern Seaboard	6	1053	I	9527.8	14105.4	194149.8922	222093.7398	320123.7847	327716.1047	23	36	no	NA	NA	NA	NA	NA	NA	NA
1992	Eastern Uplands	5	1055	I	1216.7	3935.3	11768.24425	35998.98906	1727.104462	4636.302153	23	38	no	NA	NA	NA	NA	NA	NA	NA
1993	Eastern Uplands	5	1055	I	627.2	9220.1	4428.912109	50211.72823	1195.882804	14399.47745	25	39	no	NA	NA	NA	NA	NA	NA	NA
1994	Eastern Uplands	5	1055	I	1596.7	4286.8	10762.94751	34907.44175	1091.635351	6061.764326	25	36	no	NA	NA	NA	NA	NA	NA	NA
1995	Eastern Uplands	5	1055	I	3471.6	7144.4	18482.05848	34298.04542	5541.01742	13863.50843	26	39	no	NA	NA	NA	NA	NA	NA	NA
1996	Eastern Uplands	5	1055	I	2560.9	5991.5	12218.60885	23934.45957	4646.047004	10639.39543	21	39	no	NA	NA	NA	NA	NA	NA	NA
1997	Eastern Uplands	5	1055	I	1163.1	4859.6	7325.367268	23901.64637	4798.141644	11361.58632	23	39	no	138650.6845	20570.59407	6026.179226	1602.55656	no	no	no
1998	Eastern Uplands	5	1055	I	841	1791.4	7006.162402	14428.39747	552.1589084	5282.843819	24	37	no	NA	NA	NA	NA	NA	NA	NA
1999	Eastern Uplands	5	1055	I	997.4	2077.9	7590.293824	17190.05778	459.5247103	4135.976189	19	33	no	NA	NA	NA	NA	NA	NA	NA
2000	Eastern Uplands	5	1055	I	1200.5	2178.7	8388.538495	15634.52047	540.2440085	5629.541119	21	36	no	NA	NA	NA	NA	NA	NA	NA
2001	Eastern Uplands	5	1055	I	1343.3	1852	9253.990326	14816.85686	3444.620324	4547.122581	22	34	no	NA	NA	NA	NA	NA	NA	NA
2002	Eastern Uplands	5	1055	I	1098	1842.8	9007.964894	16430.13619	5174.620364	9699.991686	23	36	no	138650.6845	18027.54724	8143.496378	940.085578	no	no	no
2003	Eastern Uplands	5	1055	I	481.9	1168.6	2991.015235	10806.2847	858.5242924	3474.408798	22	37	no	NA	NA	NA	NA	NA	NA	NA
2004	Eastern Uplands	5	1055	I	812.5	1253.7	5039.599952	10026.6842	5752.901687	7104.427229	23	37	no	NA	NA	NA	NA	NA	NA	NA
2005	Eastern Uplands	5	1055	I	1480.8	1882.7	11537.27168	18836.42057	13602.05086	21758.62369	21	32	no	NA	NA	NA	NA	NA	NA	NA
2006	Eastern Uplands	5	1055	I	1334.3	2150.5	10742.02445	18021.6731	12139.20702	20814.78888	21	34	no	NA	NA	NA	NA	NA	NA	NA
2007	Eastern Uplands	5	1055	I	716.9	1471.4	6363.185437	14604.90574	14510.136	21042.08395	21	31	no	138650.6845	11980.72903	11772.72043	1851.43845	no	no	no
2008	Eastern Uplands	5	1055	I	1419.3	1650.2	15100.21303	17322.32998	17147.59485	18267.30606	23	32	no	NA	NA	NA	NA	NA	NA	NA
2009	Eastern Uplands	5	1055	I	805.4	1196.6	4900.771927	13719.91308	3368.920345	21295.69955	24	30	no	NA	NA	NA	NA	NA	NA	NA
2010	Eastern Uplands	5	1055	I	1047.7	2316.9	8659.895491	17840.01691	9519.995059	14286.42955	24	27	no	NA	NA	NA	NA	NA	NA	NA
2011	Eastern Uplands	5	1055	I	1127.8	1382.6	22139.02206	25366.01026	30015.32707	34663.27549	24	29	no	NA	NA	NA	NA	NA	NA	NA
2012	Eastern Uplands	5	1055	I	506.8	895.3	11424.5026	15708.85162	28601.42716	32517.99075	23	28	no	138650.6845	7883.28328	13408.05655	2193.802806	no	no	no
2013	Eastern Uplands	5	1055	I	700.2	1823.2	11074.12443	26585.88987	32665.35236	36421.50328	18	28	no	NA	NA	NA	NA	NA	NA	NA
2014	Eastern Uplands	5	1055	I	410	2297.8	14887.70742	30117.45756	39338.16147	62015.7835	19	29	no	NA	NA	NA	NA	NA	NA	NA
1992	Southern Seaboard	6	1057	I	4871.1	5513.6	31501.79123	35623.73505	4564.502289	5374.484922	24	39	no	NA	NA	NA	NA	NA	NA	NA
1993	Southern Seaboard	6	1057	I	4903.9	5568.8	19834.21604	25701.80545	11195.75395	11824.34443	21	42	no	NA	NA	NA	NA	NA	NA	NA
1994	Southern Seaboard	6	1057	I	2920.6	5967.3	11170.17846	36327.69474	5507.13262	11191.42619	25	38	no	NA	NA	NA	NA	NA	NA	NA
1995	Southern Seaboard	6	1057	I	18736.4	20083.5	50694.9881	60638.93881	39563.35101	40734.17854	20	39	no	NA	NA	NA	NA	NA	NA	NA
1996	Southern Seaboard	6	1057	I	2694.3	5030.4	9003.80903	20189.08461	2496.657381	5247.744673	19	37	no	NA	NA	NA	NA	NA	NA	NA
1997	Southern Seaboard	6	1057	I	2107	3683.6	5644.300982	14508.24364	3793.457038	7750.610145	13	39	no	162569.6505	11015.14823	1778.999656	1156.592588	no	no	no
1998	Southern Seaboard	6	1057	I	279.3	2253.9	1775.676981	11456.37384	87.64848901	1490.106028	19	35	no	NA	NA	NA	NA	NA	NA	NA
1999	Southern Seaboard	6	1057	I	423	1999.5	1547.65935	17475.26066	65.33358058	1079.483629	15	32	no	NA	NA	NA	NA	NA	NA	NA
2000	Southern Seaboard	6	1057	I	37.3	1072.4	498.7381982	8340.549482	18.61826189	1161.516339	16	33	no	NA	NA	NA	NA	NA	NA	NA
2001	Southern Seaboard	6	1057	I	59.2	775.8	780.0351746	5994.783783	80.98837109	957.418355	14	31	no	NA	NA	NA	NA	NA	NA	NA
2002	Southern Seaboard	6	1057	I	385.3	1301.1	2238.243742	20545.81959	130.935524	1654.555508	17	33	no	162569.6505	11559.85559	4492.823972	731.672288	no	no	no
2003	Southern Seaboard	6	1057	I	304.8	2098.5	1063.756703	27764.14941	132.5047947	1090.142473	13	34	no	NA	NA	NA	NA	NA	NA	NA
2004	Southern Seaboard	6	1057	I	235	848.8	3263.950835	11181.61968	4379.711954	14385.49146	15	33	no	NA	NA	NA	NA	NA	NA	NA
2005	Southern Seaboard	6	1057	I	436.3	1020.5	4883.543014	10554.94489	14076.76905	23170.16651	17	35	no	NA	NA	NA	NA	NA	NA	NA
2006	Southern Seaboard	6	1057	I	190.8	968.3	4959.931666	10779.686	9567.14973	28608.52232	18	31	no	NA	NA	NA	NA	NA	NA	NA
2007	Southern Seaboard	6	1057	I	911.3	1153.1	5784.943705	8978.694712	6615.000427	11847.84187	21	31	no	162569.6505	9737.554532	4906.81775	1176.826888	no	no	no
2008	Southern Seaboard	6	1057	I	1684.8	2154.1	8849.539393	11885.77818	7251.749656	9624.967516	25	35	no	NA	NA	NA	NA	NA	NA	NA
2009	Southern Seaboard	6	1057	I	1197.2	2128.2	8423.774653	27215.29788	9596.915063	23480.71539	18	34	no	NA	NA	NA	NA	NA	NA	NA
2010	Southern Seaboard	6	1057	I	2627.5	3386.4	43864.64515	51888.45366	5629.525054	9984.893093	24	33	no	NA	NA	NA	NA	NA	NA	NA
2011	Southern Seaboard	6	1057	I	1650.8	2897.5	25220.68417	35865.01538	64046.64751	73813.59535	23	30	no	NA	NA	NA	NA	NA	NA	NA
2012	Southern Seaboard	6	1057	I	1269.6	1877.4	11871.50691	24360.94852	19246.80219	22087.3847	27	32	no	162569.6505	11160.43051	4999.89553	2476.273634	no	no	no
2013	Southern Seaboard	6	1057	I	1487.3	3234.6	14387.04004	36577.71418	27936.27147	33657.56513	27	35	no	NA	NA	NA	NA	NA	NA	NA
2014	Southern Seaboard	6	1057	I	1304.8	4561.2	7380.371148	52480.49389	36640.9151	63715.24315	19	32	no	NA	NA	NA	NA	NA	NA	NA
1992	Southern Seaboard	6	1059	I	1229	2804.2	5103.297228	17526.84793	2454.575435	4474.353326	25	40	no	NA	NA	NA	NA	NA	NA	NA
1993	Southern Seaboard	6	1059	I	2695.9	5131.6	14477.02705	27206.74794	2776.41038	7920.39854	24	38	no	NA	NA	NA	NA	NA	NA	NA
1994	Southern Seaboard	6	1059	I	1232.8	3363.3	6513.239868	19153.66954	743.9324012	5724.178662	28	40	no	NA	NA	NA	NA	NA	NA	NA
1995	Southern Seaboard	6	1059	I	835.6	5568	4750.103438	21433.55676	1435.717889	12590.32286	28	40	no	NA	NA	NA	NA	NA	NA	NA
1996	Southern Seaboard	6	1059	I	1455.3	4146	6840.740314	18021.39673	1545.549238	5543.290484	29	40	no	NA	NA	NA	NA	NA	NA	NA
1997	Southern Seaboard	6	1059	I	3090.3	6453.9	8892.318622	21774.30956	892.4766305	7708.182756	21	43	no	164158.4478	25593.96138	6801.152916	322.534742	no	no	no
1998	Southern Seaboard	6	1059	I	450.9	1025.4	4320.887354	7695.245173	285.3022642	1755.895418	26	42	no	NA	NA	NA	NA	NA	NA	NA
1999	Southern Seaboard	6	1059	I	429	1570.5	4195.623249	17147.54113	240.6958303	1410.537121	25	36	no	NA	NA	NA	NA	NA	NA	NA
2000	Southern Seaboard	6	1059	I	610.6	1168.8	5098.677644	8833.367853	375.0773952	1322.443434	24	38	no	NA	NA	NA	NA	NA	NA	NA
2001	Southern Seaboard	6	1059	I	757.2	1279.2	6700.132078	11466.93835	685.962654	2541.552165	25	37	no	NA	NA	NA	NA	NA	NA	NA
2002	Southern Seaboard	6	1059	I	787.9	1656.7	9164.598371	22815.51685	1820.1156	6583.148131	27	39	no	164158.4478	23064.67388	12531.91136	340.340926	no	no	no
2003	Southern Seaboard	6	1059	I	900.8	1872.4	10616.89435	21781.15224	877.360741	2536.319193	25	38	no	NA	NA	NA	NA	NA	NA	NA
2004	Southern Seaboard	6	1059	I	541.6	1139.3	4385.164126	9641.529424	7720.403459	8973.643442	25	38	no	NA	NA	NA	NA	NA	NA	NA
2005	Southern Seaboard	6	1059	I	448.4	1199.5	4099.719789	7667.837301	4491.448139	8701.2569	23	37	no	NA	NA	NA	NA	NA	NA	NA
2006	Southern Seaboard	6	1059	I	526.2	947.7	5062.366458	7338.039672	8829.677894	10990.42877	21	35	no	NA	NA	NA	NA	NA	NA	NA
2007	Southern Seaboard	6	1059	I	429.9	585.2	5023.432243	6962.177043	9239.311035	10195.78327	22	35	no	164158.4478	14616.85363	17924.757	1031.9493	no	no	no
2008	Southern Seaboard	6	1059	I	58.4	298.7	801.6327728	4724.995853	2807.568184	9789.973645	20	33	no	NA	NA	NA	NA	NA	NA	NA
2009	Southern Seaboard	6	1059	I	232.9	728.6	3478.351554	6159.789826	7351.799025	8183.744294	24	34	no	NA	NA	NA	NA	NA	NA	NA
2010	Southern Seaboard	6	1059	I	192.2	509.7	2670.616803	7859.124315	11825.65449	14447.39446	19	28	no	NA	NA	NA	NA	NA	NA	NA
2011	Southern Seaboard	6	1059	I	220	800	3953.186702	8596.359948	18049.3898	21009.89275	21	27	no	NA	NA	NA	NA	NA	NA	NA
2012	Southern Seaboard	6	1059	I	339.4	1661	8111.97439	22059.8102	53324.31903	54432.81906	24	32	no	164158.4478	14165.62874	20244.41715	3342.301674	no	no	no
2013	Southern Seaboard	6	1059	I	287.7	800.6	6101.357782	12537.16657	26742.57543	31800.39168	24	34	no	NA	NA	NA	NA	NA	NA	NA
2014	Southern Seaboard	6	1059	I	183	2125.8	4526.076871	18766.44531	25074.53278	30340.97834	18	31	no	NA	NA	NA	NA	NA	NA	NA
1992	Southern Seaboard	6	1061	I	18974.8	31389.1	104070.634	151304.5034	12026.36582	26257.07881	29	45	no	NA	NA	NA	NA	NA	NA	NA
1993	Southern Seaboard	6	1061	I	33413.7	50039.1	212139.4343	270632.3616	129402.9173	155165.1456	33	45	no	NA	NA	NA	NA	NA	NA	NA
1994	Southern Seaboard	6	1061	I	19920.9	43746.3	104665.4892	269756.4721	4211.098989	60394.46234	27	44	no	NA	NA	NA	NA	NA	NA	NA
1995	Southern Seaboard	6	1061	I	28806.8	49989.6	163293.4912	240884.8964	10727.62554	35230.20019	30	44	no	NA	NA	NA	NA	NA	NA	NA
1996	Southern Seaboard	6	1061	I	14197.5	28871.3	45256.60543	141266.5185	23815.93072	73148.96826	32	45	no	NA	NA	NA	NA	NA	NA	NA
1997	Southern Seaboard	6	1061	I	11529.6	29616.6	42367.60295	137877.1746	1521.099166	109445.9362	29	47	no	148771.072	50516.95338	6780.109244	13947.90768	no	no	no
1998	Southern Seaboard	6	1061	I	18718.7	23611.4	83805.87691	114643.1016	16151.62178	55904.57995	29	43	no	NA	NA	NA	NA	NA	NA	NA
1999	Southern Seaboard	6	1061	I	12873.3	30498.8	32977.79686	78291.14581	1925.850336	11713.86482	26	40	no	NA	NA	NA	NA	NA	NA	NA
2000	Southern Seaboard	6	1061	I	9409.6	13249.8	22800.41259	51090.79384	1165.903496	20516.03634	26	42	no	NA	NA	NA	NA	NA	NA	NA
2001	Southern Seaboard	6	1061	I	13374	20504.8	76886.77835	105278.8526	3080.082335	17590.61939	27	39	no	NA	NA	NA	NA	NA	NA	NA
2002	Southern Seaboard	6	1061	I	13447.9	22205.9	46424.1674	91632.32175	8444.222603	34800.64317	27	42	no	148771.072	46375.39686	12918.79118	14773.8718	no	no	no
2003	Southern Seaboard	6	1061	I	9586.1	16778.3	38670.77355	138124.2109	880.5530796	14844.7781	25	39	no	NA	NA	NA	NA	NA	NA	NA
2004	Southern Seaboard	6	1061	I	14279.2	22042.5	49765.07279	177688.4178	18716.84976	66591.95159	30	44	no	NA	NA	NA	NA	NA	NA	NA
2005	Southern Seaboard	6	1061	I	20220.1	25991.4	105646.1484	157049.9307	22391.69512	81907.35797	20	42	no	NA	NA	NA	NA	NA	NA	NA
2006	Southern Seaboard	6	1061	I	11902.1	19264.2	63559.54728	112010.2759	81689.02921	87805.93126	22	43	no	NA	NA	NA	NA	NA	NA	NA
2007	Southern Seaboard	6	1061	I	7587.1	12576.5	31658.26531	99698.01055	43528.06568	47335.97356	27	48	no	148771.072	36408.79005	12341.30426	12792.52915	no	no	no
2008	Southern Seaboard	6	1061	I	12849.7	26398.6	59674.95226	292262.0888	39762.09181	83381.12722	24	40	no	NA	NA	NA	NA	NA	NA	NA
2009	Southern Seaboard	6	1061	I	8115.6	14431.5	120216.7334	217640.2021	50053.20125	69992.84154	28	43	no	NA	NA	NA	NA	NA	NA	NA
2010	Southern Seaboard	6	1061	I	11637.4	17816	108975.7737	216989.2219	43192.63703	47918.04709	37	46	no	NA	NA	NA	NA	NA	NA	NA
2011	Southern Seaboard	6	1061	I	4211	13194	54086.00156	198509.112	72481.69634	271937.3943	25	39	no	NA	NA	NA	NA	NA	NA	NA
2012	Southern Seaboard	6	1061	I	8506.4	17452	86397.11904	235546.2392	34731.13501	41015.41506	32	44	no	148771.072	37683.95563	14327.90783	13529.46235	no	no	no
2013	Southern Seaboard	6	1061	I	5871.9	18353	67466.40031	330550.0825	20635.78768	113235.8802	28	44	no	NA	NA	NA	NA	NA	NA	NA
2014	Southern Seaboard	6	1061	I	7371.9	17202	91478.48446	221499.2053	82870.45234	138509.1527	26	41	no	NA	NA	NA	NA	NA	NA	NA
1992	Southern Seaboard	6	1063	I	200.4	1436.9	1391.96641	7631.124933	65.33764926	1682.754426	23	37	no	NA	NA	NA	NA	NA	NA	NA
1993	Southern Seaboard	6	1063	I	847.4	5510.2	5193.375259	20050.11645	2140.224696	8399.114669	23	42	no	NA	NA	NA	NA	NA	NA	NA
1994	Southern Seaboard	6	1063	I	2712.7	7834.9	7315.697687	26859.20693	6463.005133	18461.12528	27	40	no	NA	NA	NA	NA	NA	NA	NA
1995	Southern Seaboard	6	1063	I	1888.6	7108.4	3103.289701	26248.14027	1890.643957	14871.66392	16	39	no	NA	NA	NA	NA	NA	NA	NA
1996	Southern Seaboard	6	1063	I	660.7	3787.4	1525.107338	14930.80692	717.4323735	5667.398494	21	41	no	NA	NA	NA	NA	NA	NA	NA
1997	Southern Seaboard	6	1063	I	1017.3	4814.6	3114.159031	16820.62202	872.0020877	8692.21612	19	42	no	167600.7069	20714.66228	14487.7588	1122.598964	no	no	no
1998	Southern Seaboard	6	1063	I	659.8	1394.9	1121.042432	6336.349166	126.6735602	987.6203844	17	37	no	NA	NA	NA	NA	NA	NA	NA
1999	Southern Seaboard	6	1063	I	576.3	1180.1	2305.337671	8849.543259	253.8586024	498.9450945	19	34	no	NA	NA	NA	NA	NA	NA	NA
2000	Southern Seaboard	6	1063	I	354.1	1257.4	1229.995512	7074.593026	741.5490875	1585.575851	17	33	no	NA	NA	NA	NA	NA	NA	NA
2001	Southern Seaboard	6	1063	I	220	397.2	1314.260317	2484.354121	121.1024498	395.7257509	14	34	no	NA	NA	NA	NA	NA	NA	NA
2002	Southern Seaboard	6	1063	I	84.9	394.5	434.8196505	4370.244608	116.4414174	764.8251986	16	37	no	167600.7069	13699.43047	9373.741818	255.761552	no	no	no
2003	Southern Seaboard	6	1063	I	420.4	746.1	492.7539674	7612.719673	85.61120496	390.710086	15	32	no	NA	NA	NA	NA	NA	NA	NA
2004	Southern Seaboard	6	1063	I	177.1	420.2	2023.587205	4933.213458	16017.75262	16703.98356	18	34	no	NA	NA	NA	NA	NA	NA	NA
2005	Southern Seaboard	6	1063	I	103.6	290.5	823.2915377	2710.63763	4142.825994	6771.476178	14	37	no	NA	NA	NA	NA	NA	NA	NA
2006	Southern Seaboard	6	1063	I	93.5	337.2	428.1891141	1497.652132	1864.038325	4533.13812	17	33	no	NA	NA	NA	NA	NA	NA	NA
2007	Southern Seaboard	6	1063	I	20.1	299.3	283.3977513	1635.364023	1939.747367	6519.358251	12	23	no	167600.7069	14699.81426	11808.73748	386.47513	no	no	no
2008	Southern Seaboard	6	1063	I	68.3	82.8	751.9694249	967.608909	648.4766958	803.9499709	13	24	no	NA	NA	NA	NA	NA	NA	NA
2009	Southern Seaboard	6	1063	I	118.4	184.9	1428.439766	2158.309403	12317.49677	13178.65365	11	24	no	NA	NA	NA	NA	NA	NA	NA
2010	Southern Seaboard	6	1063	I	20.1	141.5	257.8235737	2566.238636	1753.044569	2159.836295	12	28	no	NA	NA	NA	NA	NA	NA	NA
2011	Southern Seaboard	6	1063	I	32.7	116.1	702.7258929	1058.246437	3072.909135	4445.046265	13	24	no	NA	NA	NA	NA	NA	NA	NA
2012	Southern Seaboard	6	1063	I	209.4	500.9	4671.274098	8597.350666	6929.516875	9056.347812	14	27	no	167600.7069	8839.151612	10827.77862	714.27079	no	no	no
2013	Southern Seaboard	6	1063	I	248.3	490.5	5770.735255	9750.502563	20053.21302	21935.72872	11	29	no	NA	NA	NA	NA	NA	NA	NA
2014	Southern Seaboard	6	1063	I	302.5	861.3	4472.914765	12154.57023	25208.39535	26220.58478	21	27	no	NA	NA	NA	NA	NA	NA	NA
1992	Southern Seaboard	6	1065	I	731.7	2858.8	4850.039	17576.05785	283.8068602	3001.032074	23	37	no	NA	NA	NA	NA	NA	NA	NA
1993	Southern Seaboard	6	1065	I	854.5	5584.9	5694.239653	22313.59353	1150.982547	7641.584874	24	42	no	NA	NA	NA	NA	NA	NA	NA
1994	Southern Seaboard	6	1065	I	3850	11266.8	10863.19294	40756.63652	9698.744086	26490.90149	26	39	no	NA	NA	NA	NA	NA	NA	NA
1995	Southern Seaboard	6	1065	I	2902.6	8576.2	4720.569541	33387.14683	2954.260664	16588.34825	14	39	no	NA	NA	NA	NA	NA	NA	NA
1996	Southern Seaboard	6	1065	I	916.3	5432.8	1514.318215	23744.89661	635.0206755	8541.178443	20	41	no	NA	NA	NA	NA	NA	NA	NA
1997	Southern Seaboard	6	1065	I	1807.8	5629.6	5496.114225	20356.6134	2546.881626	11548.36151	17	41	no	166780.8131	22886.20736	18193.06382	4817.78683	no	no	no
1998	Southern Seaboard	6	1065	I	973.1	1999.8	1475.182785	8690.582825	124.1095494	1433.829751	16	37	no	NA	NA	NA	NA	NA	NA	NA
1999	Southern Seaboard	6	1065	I	741.9	1946.3	2673.351325	16172.11021	268.2365404	537.3631669	17	34	no	NA	NA	NA	NA	NA	NA	NA
2000	Southern Seaboard	6	1065	I	381.5	1959	1369.691436	11746.80599	827.0161429	2375.010234	16	34	no	NA	NA	NA	NA	NA	NA	NA
2001	Southern Seaboard	6	1065	I	444	788	1978.455441	4654.598741	245.4976145	702.2887208	12	34	no	NA	NA	NA	NA	NA	NA	NA
2002	Southern Seaboard	6	1065	I	191.6	1230.4	1068.793939	17996.53843	278.3800277	1948.617557	15	37	no	166780.8131	16737.40827	18847.03639	969.627656	no	no	no
2003	Southern Seaboard	6	1065	I	1215.6	2171.1	1299.229911	23571.06524	83.15783902	955.5253805	14	34	no	NA	NA	NA	NA	NA	NA	NA
2004	Southern Seaboard	6	1065	I	538.8	1138.5	5544.227583	11781.69924	35626.27173	37219.02988	15	35	no	NA	NA	NA	NA	NA	NA	NA
2005	Southern Seaboard	6	1065	I	549.3	1151.6	3993.909875	9647.443062	14926.21337	24048.89201	13	37	no	NA	NA	NA	NA	NA	NA	NA
2006	Southern Seaboard	6	1065	I	698.8	1347.4	3316.533301	8893.91848	15379.60588	31686.6966	17	32	no	NA	NA	NA	NA	NA	NA	NA
2007	Southern Seaboard	6	1065	I	1038.7	1682.3	18895.12383	24484.81508	203349.4495	210707.2679	14	32	no	166780.8131	14405.20286	24905.5905	1585.964434	no	no	no
2008	Southern Seaboard	6	1065	I	219.5	734	2763.972688	9278.262382	11280.74231	13232.097	24	35	no	NA	NA	NA	NA	NA	NA	NA
2009	Southern Seaboard	6	1065	I	618.5	989.9	12063.61121	18561.51506	102295.7673	111720.7883	19	34	no	NA	NA	NA	NA	NA	NA	NA
2010	Southern Seaboard	6	1065	I	230.2	1018.8	4281.658869	17055.27804	11933.0549	13934.62897	24	33	no	NA	NA	NA	NA	NA	NA	NA
2011	Southern Seaboard	6	1065	I	176.9	634.3	3845.356955	5910.604953	17727.08777	23556.37735	19	30	no	NA	NA	NA	NA	NA	NA	NA
2012	Southern Seaboard	6	1065	I	406.1	1262.7	8857.417569	16416.90986	8377.790007	16669.71347	20	35	no	166780.8131	12096.46923	25514.64293	1420.852546	no	no	no
2013	Southern Seaboard	6	1065	I	385.6	769.3	9011.041987	13967.93535	32601.16658	37271.20434	16	37	no	NA	NA	NA	NA	NA	NA	NA
2014	Southern Seaboard	6	1065	I	831.4	1634.5	12538.3146	23786.73557	52591.01372	53844.15366	23	34	no	NA	NA	NA	NA	NA	NA	NA
1992	Southern Seaboard	6	1067	I	23193.7	36554.6	124171.6637	169492.8229	12053.63348	25469.55484	21	43	no	NA	NA	NA	NA	NA	NA	NA
1993	Southern Seaboard	6	1067	I	17587.4	32576.7	108197.3826	157002.8222	17010.03537	42367.25765	26	41	no	NA	NA	NA	NA	NA	NA	NA
1994	Southern Seaboard	6	1067	I	20522.8	40521.5	116751.5526	256504.8122	3046.295894	49036.9946	22	43	no	NA	NA	NA	NA	NA	NA	NA
1995	Southern Seaboard	6	1067	I	24255	40932.5	130457.9357	184640.4705	6458.951639	23874.13343	23	42	no	NA	NA	NA	NA	NA	NA	NA
1996	Southern Seaboard	6	1067	I	13110.2	24332.1	39040.24869	113541.0634	16449.89179	51169.50598	22	43	no	NA	NA	NA	NA	NA	NA	NA
1997	Southern Seaboard	6	1067	I	12009.6	26952.2	42211.03381	131720.8942	1519.974218	93975.84742	22	44	no	145492.7107	38848.23726	5232.58998	11716.06439	no	no	no
1998	Southern Seaboard	6	1067	I	17353.9	20806	78672.37416	98815.18286	7747.967992	35646.83299	21	41	no	NA	NA	NA	NA	NA	NA	NA
1999	Southern Seaboard	6	1067	I	11478.3	26044.1	27962.89424	58238.68048	670.7931609	7586.397067	15	37	no	NA	NA	NA	NA	NA	NA	NA
2000	Southern Seaboard	6	1067	I	6379.4	8929.5	16069.3456	34127.30854	608.2451645	13078.57447	14	35	no	NA	NA	NA	NA	NA	NA	NA
2001	Southern Seaboard	6	1067	I	12010.3	17777.2	79075.84761	99647.3729	366.4617838	11219.94465	19	36	no	NA	NA	NA	NA	NA	NA	NA
2002	Southern Seaboard	6	1067	I	13677.2	19209.8	45578.57612	79934.03712	8666.007588	32876.87042	21	40	no	145492.7107	34463.05976	5411.461192	10999.36548	no	no	no
2003	Southern Seaboard	6	1067	I	8040.2	12503.2	33402.40859	101640.4742	250.2465141	12314.8489	17	37	no	NA	NA	NA	NA	NA	NA	NA
2004	Southern Seaboard	6	1067	I	12535	18996.1	42335.08226	152638.5903	13902.18169	41749.29146	23	40	no	NA	NA	NA	NA	NA	NA	NA
2005	Southern Seaboard	6	1067	I	18253.1	22676.1	91730.2094	128096.0513	18330.23194	48436.86424	19	41	no	NA	NA	NA	NA	NA	NA	NA
2006	Southern Seaboard	6	1067	I	10545.7	16161.7	49424.87747	88845.30181	56677.3014	60525.52582	18	40	no	NA	NA	NA	NA	NA	NA	NA
2007	Southern Seaboard	6	1067	I	8640.6	13573.9	31842.57545	101342.5999	39830.1434	44393.91077	22	46	no	145492.7107	32248.21328	8819.726684	11462.32626	no	no	no
2008	Southern Seaboard	6	1067	I	12006.1	24589.2	52532.16183	273394.26	30314.26529	76197.37857	22	39	no	NA	NA	NA	NA	NA	NA	NA
2009	Southern Seaboard	6	1067	I	6890.1	12263.6	81129.72511	177846.773	26316.54394	43572.09821	27	43	no	NA	NA	NA	NA	NA	NA	NA
2010	Southern Seaboard	6	1067	I	8766.1	13091.4	86197.15532	159205.8059	34328.35159	37273.96999	32	43	no	NA	NA	NA	NA	NA	NA	NA
2011	Southern Seaboard	6	1067	I	2986	9385	34099.42086	142502.5593	44020.64971	166599.443	25	39	no	NA	NA	NA	NA	NA	NA	NA
2012	Southern Seaboard	6	1067	I	8286.2	16784	89452.60989	229518.8493	35044.37992	40661.25287	30	44	no	145492.7107	29497.15785	10396.38334	16807.82364	no	no	no
2013	Southern Seaboard	6	1067	I	4706.8	13688.6	59028.2721	245569.2977	14385.60622	93118.5781	27	43	no	NA	NA	NA	NA	NA	NA	NA
2014	Southern Seaboard	6	1067	I	5964.8	13049.7	75323.10597	161725.5938	72271.26406	90993.06063	24	39	no	NA	NA	NA	NA	NA	NA	NA
1992	Southern Seaboard	6	1069	I	23080.6	40256.9	142802.9912	220405.6357	10489.08774	26695.19187	28	45	no	NA	NA	NA	NA	NA	NA	NA
1993	Southern Seaboard	6	1069	I	30623.2	51139.2	181475.7216	250856.5492	57970.65749	91147.89807	32	44	no	NA	NA	NA	NA	NA	NA	NA
1994	Southern Seaboard	6	1069	I	30101.4	62080.6	161755.8348	381630.2373	7296.851244	81372.68635	25	44	no	NA	NA	NA	NA	NA	NA	NA
1995	Southern Seaboard	6	1069	I	42569.8	67397.2	245764.9994	334829.3767	21695.26024	45327.41319	28	44	no	NA	NA	NA	NA	NA	NA	NA
1996	Southern Seaboard	6	1069	I	19792.1	37665.1	61332.92061	182239.632	26000.17771	79929.23012	32	45	no	NA	NA	NA	NA	NA	NA	NA
1997	Southern Seaboard	6	1069	I	16943.9	41393.2	60691.29924	194148.1832	2365.859288	145603.9457	27	47	no	150174.5231	58446.37086	4409.863342	18829.23021	no	no	no
1998	Southern Seaboard	6	1069	I	31593	37921.8	128664.8581	168618.5437	16793.94805	57198.7232	29	43	no	NA	NA	NA	NA	NA	NA	NA
1999	Southern Seaboard	6	1069	I	18820.2	41940.8	54243.36381	98528.41711	20704.99997	30818.11338	25	40	no	NA	NA	NA	NA	NA	NA	NA
2000	Southern Seaboard	6	1069	I	19236.6	23543.7	49763.00304	80436.95103	9260.190529	34127.4058	25	41	no	NA	NA	NA	NA	NA	NA	NA
2001	Southern Seaboard	6	1069	I	21925.6	31004.4	123058.3224	156554.7598	15733.89319	31699.55748	26	38	no	NA	NA	NA	NA	NA	NA	NA
2002	Southern Seaboard	6	1069	I	26340.1	34164.8	86719.62642	136292.9346	27131.53896	77897.61183	27	42	no	150174.5231	47590.66891	6703.62359	19241.60524	no	no	no
2003	Southern Seaboard	6	1069	I	13560.2	21148.3	51794.22229	168699.2765	6822.569517	22574.5659	25	39	no	NA	NA	NA	NA	NA	NA	NA
2004	Southern Seaboard	6	1069	I	21825.6	32204.5	70028.3957	260674.6101	29228.92417	74951.8142	29	44	no	NA	NA	NA	NA	NA	NA	NA
2005	Southern Seaboard	6	1069	I	30198.8	36814.7	143724.1985	202817.4967	45553.31911	82022.87129	20	42	no	NA	NA	NA	NA	NA	NA	NA
2006	Southern Seaboard	6	1069	I	19450.7	28420.9	109238.8881	174433.2825	95063.46985	105825.9715	22	43	no	NA	NA	NA	NA	NA	NA	NA
2007	Southern Seaboard	6	1069	I	16443	24107.1	62154.26009	168767.5821	83043.04154	89033.93146	26	48	no	150174.5231	46496.80266	9359.173122	21797.60202	no	no	no
2008	Southern Seaboard	6	1069	I	20164.4	40068.8	76108.8094	438990.702	35263.07194	102301.4812	24	40	no	NA	NA	NA	NA	NA	NA	NA
2009	Southern Seaboard	6	1069	I	11595.4	21080.4	120049.982	295228.6785	50905.33223	61105.68654	28	43	no	NA	NA	NA	NA	NA	NA	NA
2010	Southern Seaboard	6	1069	I	13747.9	21303.6	120564.1848	260327.9407	47146.43674	50965.28463	37	46	no	NA	NA	NA	NA	NA	NA	NA
2011	Southern Seaboard	6	1069	I	5170.4	16418.7	59829.60877	252623.2213	70534.89247	279748.3964	25	39	no	NA	NA	NA	NA	NA	NA	NA
2012	Southern Seaboard	6	1069	I	13490.1	26871.1	88113.29239	347044.2714	25081.32264	29708.91415	31	44	no	150174.5231	39408.72737	13084.71244	26037.90193	no	no	no
2013	Southern Seaboard	6	1069	I	7192.6	20981.5	85774.88967	375401.7646	32475.06745	144676.1051	28	44	no	NA	NA	NA	NA	NA	NA	NA
2014	Southern Seaboard	6	1069	I	8775.3	18678.4	107872.2567	233845.5516	93406.24469	121904.6246	26	41	no	NA	NA	NA	NA	NA	NA	NA
1992	Eastern Uplands	5	1071	I	809.3	15464.1	4480.159578	147070.2411	1296.034059	10623.8462	23	38	no	NA	NA	NA	NA	NA	NA	NA
1993	Eastern Uplands	5	1071	I	4528.4	15544.4	6628.157565	115105.0169	4191.852727	18742.6701	25	38	no	NA	NA	NA	NA	NA	NA	NA
1994	Eastern Uplands	5	1071	I	1591.9	12410.2	5944.547738	181452.7318	1235.747797	10624.12622	25	36	no	NA	NA	NA	NA	NA	NA	NA
1995	Eastern Uplands	5	1071	I	1894.7	10807.4	10206.08055	48395.30528	5029.634587	59087.40804	26	39	no	NA	NA	NA	NA	NA	NA	NA
1996	Eastern Uplands	5	1071	I	2763.7	8872.6	25753.22547	52009.29502	10535.14406	26820.46131	21	39	no	NA	NA	NA	NA	NA	NA	NA
1997	Eastern Uplands	5	1071	I	15760.1	27445.6	64073.96974	140744.6935	440838.5688	449941.0145	23	40	no	279166.9715	55948.64887	7381.877326	3596.444482	no	no	no
1998	Eastern Uplands	5	1071	I	3946.4	8431.2	17192.85272	35925.90308	32609.43922	44605.52199	24	37	no	NA	NA	NA	NA	NA	NA	NA
1999	Eastern Uplands	5	1071	I	1806.2	7996.9	9690.372544	76253.94895	1317.143065	50515.49546	19	33	no	NA	NA	NA	NA	NA	NA	NA
2000	Eastern Uplands	5	1071	I	1781	6331.7	13272.02793	55338.98533	826.4815701	40245.44627	21	36	no	NA	NA	NA	NA	NA	NA	NA
2001	Eastern Uplands	5	1071	I	6273.4	9246	13482.13015	55656.21067	4832.814783	36930.42146	22	34	no	NA	NA	NA	NA	NA	NA	NA
2002	Eastern Uplands	5	1071	I	2445.7	4313	28057.6925	77100.51597	5945.314937	65178.02351	23	36	no	279166.9715	49705.15326	12631.05943	2260.17131	no	no	no
2003	Eastern Uplands	5	1071	I	1447.3	6403.2	8156.453116	59949.59461	1459.379326	26949.09216	23	38	no	NA	NA	NA	NA	NA	NA	NA
2004	Eastern Uplands	5	1071	I	1819.1	4136.3	12396.5658	37718.98483	11599.9279	29734.38364	23	37	no	NA	NA	NA	NA	NA	NA	NA
2005	Eastern Uplands	5	1071	I	2799.3	5632.4	21644.19419	65878.41979	24075.39793	106459.9319	21	32	no	NA	NA	NA	NA	NA	NA	NA
2006	Eastern Uplands	5	1071	I	2563.3	4983.8	18889.06269	53688.03093	26477.93301	68521.22876	21	34	no	NA	NA	NA	NA	NA	NA	NA
2007	Eastern Uplands	5	1071	I	1417.9	5255.3	13681.9393	45861.48937	47072.68001	80786.28218	21	31	no	279166.9715	45527.175	20608.22986	6678.128372	no	no	no
2008	Eastern Uplands	5	1071	I	2606.1	3786.4	39077.7775	58665.51318	89141.98717	99337.78101	24	33	no	NA	NA	NA	NA	NA	NA	NA
2009	Eastern Uplands	5	1071	I	1064	2514.9	8829.689953	48770.13639	20442.57337	75209.14743	25	31	no	NA	NA	NA	NA	NA	NA	NA
2010	Eastern Uplands	5	1071	I	1197.9	8118.8	12482.9301	63818.28217	25192.93873	57275.51588	25	27	no	NA	NA	NA	NA	NA	NA	NA
2011	Eastern Uplands	5	1071	I	1746.1	2982.8	35827.60298	65986.94499	57283.21467	108165.639	24	29	no	NA	NA	NA	NA	NA	NA	NA
2012	Eastern Uplands	5	1071	I	1794.9	4630	36579.14234	82690.82756	121179.9512	163595.8239	22	28	no	279166.9715	36164.3597	25719.81873	4156.12522	no	no	no
2013	Eastern Uplands	5	1071	I	1223.7	4141.2	24530.7992	92872.43587	141739.2791	188294.2468	17	27	no	NA	NA	NA	NA	NA	NA	NA
2014	Eastern Uplands	5	1071	I	734.7	5366.8	22739.20268	104225.1356	97837.25689	291648.736	19	29	no	NA	NA	NA	NA	NA	NA	NA
1992	Eastern Uplands	5	1073	I	212.4	376.4	898.7632163	2175.757521	370.2692083	837.9598316	13	25	no	NA	NA	NA	NA	NA	NA	NA
1993	Eastern Uplands	5	1073	I	751.7	1087.9	2082.488661	4847.365494	1723.023168	2720.992959	7	23	no	NA	NA	NA	NA	NA	NA	NA
1994	Eastern Uplands	5	1073	I	418.8	618	1282.282543	2437.631209	916.2357915	1178.966251	17	25	no	NA	NA	NA	NA	NA	NA	NA
1995	Eastern Uplands	5	1073	I	1408.6	1558.7	4476.595728	5385.256715	3322.892862	3515.2692	12	25	no	NA	NA	NA	NA	NA	NA	NA
1996	Eastern Uplands	5	1073	I	551	750	1719.01362	2681.33891	1420.206464	1740.966862	12	22	no	NA	NA	NA	NA	NA	NA	NA
1997	Eastern Uplands	5	1073	I	920.4	1087.8	2567.701358	3069.815201	2038.443462	2152.568393	10	23	no	287819.5629	8934.657508	1973.248936	63.535702	no	no	no
1998	Eastern Uplands	5	1073	I	63.5	86.5	682.0789856	815.0648825	31.84613571	45.45570879	13	17	no	NA	NA	NA	NA	NA	NA	NA
1999	Eastern Uplands	5	1073	I	35.3	68.1	250.059499	539.443124	25.83722181	56.72524864	12	16	no	NA	NA	NA	NA	NA	NA	NA
2000	Eastern Uplands	5	1073	I	26.6	70.2	209.6814418	420.6104064	24.60349903	59.70720322	11	16	no	NA	NA	NA	NA	NA	NA	NA
2001	Eastern Uplands	5	1073	I	39	53.1	385.9381658	515.537179	74.7485495	92.07547389	16	18	no	NA	NA	NA	NA	NA	NA	NA
2002	Eastern Uplands	5	1073	I	29.1	53.9	178.2731672	519.9932841	103.2650676	122.7561091	12	17	no	287819.5629	6889.77915	3998.702366	344.792472	no	no	no
2003	Eastern Uplands	5	1073	I	16.9	50.7	80.76562386	552.8395452	42.24347308	63.55287848	12	17	no	NA	NA	NA	NA	NA	NA	NA
2004	Eastern Uplands	5	1073	I	17	38.5	84.05197883	296.4364158	95.67903394	260.8131643	13	20	no	NA	NA	NA	NA	NA	NA	NA
2005	Eastern Uplands	5	1073	I	33.8	62.8	148.6812026	384.2619499	363.5039035	603.1979017	12	20	no	NA	NA	NA	NA	NA	NA	NA
2006	Eastern Uplands	5	1073	I	23.5	42.5	139.7653	402.9827803	43.75156823	580.058079	10	17	no	NA	NA	NA	NA	NA	NA	NA
2007	Eastern Uplands	5	1073	I	25.7	31.2	222.81009	291.0208488	39.85845021	126.9439131	13	18	no	287819.5629	4955.38007	4549.884698	277.20991	no	no	no
2008	Eastern Uplands	5	1073	I	50.9	62.9	817.3672512	934.1924974	488.6885691	620.4322643	18	22	no	NA	NA	NA	NA	NA	NA	NA
2009	Eastern Uplands	5	1073	I	61.2	67.7	497.3127846	743.8037762	706.7626665	800.1968109	15	23	no	NA	NA	NA	NA	NA	NA	NA
2010	Eastern Uplands	5	1073	I	40.7	49.1	540.4532937	719.8664937	316.4214626	426.1991419	20	24	no	NA	NA	NA	NA	NA	NA	NA
2011	Eastern Uplands	5	1073	I	34.5	58.5	891.2544651	1272.346177	622.8274663	1865.302933	14	23	no	NA	NA	NA	NA	NA	NA	NA
2012	Eastern Uplands	5	1073	I	67.6	85.2	1295.334996	1607.281872	2217.554978	2290.506825	21	22	no	287819.5629	3676.976996	3765.60323	576.67755	no	no	no
2013	Eastern Uplands	5	1073	I	98.4	102.2	1911.697376	2053.481085	3019.909485	3283.710612	20	21	no	NA	NA	NA	NA	NA	NA	NA
2014	Eastern Uplands	5	1073	I	47.1	89.6	415.4615143	1110.927983	3153.037726	3545.253662	19	23	no	NA	NA	NA	NA	NA	NA	NA
1992	Southern Seaboard	6	1075	I	1604.7	2195.5	9911.145483	13920.58622	1678.906668	2248.178988	24	39	no	NA	NA	NA	NA	NA	NA	NA
1993	Southern Seaboard	6	1075	I	2513.1	3041.6	8796.858597	14635.23519	5720.822212	6258.258438	22	39	no	NA	NA	NA	NA	NA	NA	NA
1994	Southern Seaboard	6	1075	I	1458.7	3353.7	5306.936912	26288.02354	2995.599402	5051.739407	26	39	no	NA	NA	NA	NA	NA	NA	NA
1995	Southern Seaboard	6	1075	I	7174.9	8236.3	20096.80341	27897.45091	15666.71521	16376.44866	23	40	no	NA	NA	NA	NA	NA	NA	NA
1996	Southern Seaboard	6	1075	I	1368.9	2442.8	4388.493132	11511.11455	2620.060808	3453.395223	20	37	no	NA	NA	NA	NA	NA	NA	NA
1997	Southern Seaboard	6	1075	I	1876.2	3057.9	5200.939742	11368.23644	4175.969718	5573.240311	18	39	no	156654.3553	11385.43592	1626.83772	35.207682	no	no	no
1998	Southern Seaboard	6	1075	I	214.8	1729.7	2084.321696	9480.156305	118.7622419	1008.346618	21	36	no	NA	NA	NA	NA	NA	NA	NA
1999	Southern Seaboard	6	1075	I	306.5	1357.5	1284.662513	12344.89613	111.9051042	681.0408237	16	33	no	NA	NA	NA	NA	NA	NA	NA
2000	Southern Seaboard	6	1075	I	141.8	662.2	1671.736615	5331.24866	475.765499	1013.42464	23	37	no	NA	NA	NA	NA	NA	NA	NA
2001	Southern Seaboard	6	1075	I	107	473.1	1372.106511	4489.139125	184.5384388	1273.79201	16	33	no	NA	NA	NA	NA	NA	NA	NA
2002	Southern Seaboard	6	1075	I	216	757.2	1297.055649	11129.65845	181.5545018	987.2086896	20	34	no	156654.3553	9715.296802	3386.412448	125.047974	no	no	no
2003	Southern Seaboard	6	1075	I	255.1	1371.3	1511.983683	17454.64245	224.7323037	524.5915994	17	36	no	NA	NA	NA	NA	NA	NA	NA
2004	Southern Seaboard	6	1075	I	76	340.8	762.151331	3910.778553	917.7808317	5913.124329	16	35	no	NA	NA	NA	NA	NA	NA	NA
2005	Southern Seaboard	6	1075	I	121.8	330.9	1298.006708	3245.438267	4389.308304	7068.68535	18	35	no	NA	NA	NA	NA	NA	NA	NA
2006	Southern Seaboard	6	1075	I	50.7	277	558.5558378	3011.871178	644.9061375	8234.24036	15	30	no	NA	NA	NA	NA	NA	NA	NA
2007	Southern Seaboard	6	1075	I	187	284.2	1487.750787	3002.065296	3740.780731	5233.918603	18	27	no	156654.3553	7513.804962	5439.789212	364.2174	no	no	no
2008	Southern Seaboard	6	1075	I	97.8	141.1	759.5403032	1524.098955	506.6402947	723.8382573	14	21	no	NA	NA	NA	NA	NA	NA	NA
2009	Southern Seaboard	6	1075	I	154.3	197.5	1194.02972	2354.386838	3535.406857	3753.788727	15	17	no	NA	NA	NA	NA	NA	NA	NA
2010	Southern Seaboard	6	1075	I	15.1	55.4	160.7771249	1264.895722	243.9388458	1034.436087	11	19	no	NA	NA	NA	NA	NA	NA	NA
2011	Southern Seaboard	6	1075	I	29.6	73.1	900.0122727	1815.390573	538.3047308	3722.891448	11	19	no	NA	NA	NA	NA	NA	NA	NA
2012	Southern Seaboard	6	1075	I	43.6	107.3	818.8829348	2066.932577	2555.970403	2706.709416	19	21	no	156654.3553	5612.185448	7068.245676	388.093874	no	no	no
2013	Southern Seaboard	6	1075	I	244.3	236.3	4054.824115	3944.661897	8019.637139	8545.421429	15	18	no	NA	NA	NA	NA	NA	NA	NA
2014	Southern Seaboard	6	1075	I	27.4	112.4	423.0536436	1893.590039	4587.772723	5316.716996	11	20	no	NA	NA	NA	NA	NA	NA	NA
1992	Eastern Uplands	5	1077	I	17827.3	24145.9	85100.24033	124848.7385	5565.092774	16592.54892	25	40	no	NA	NA	NA	NA	NA	NA	NA
1993	Eastern Uplands	5	1077	I	66240.9	72706.3	356037.5973	390266.925	65076.0347	95381.56955	25	40	no	NA	NA	NA	NA	NA	NA	NA
1994	Eastern Uplands	5	1077	I	20757	27637	106306.5729	141341.8756	16276.15374	28002.05234	26	39	no	NA	NA	NA	NA	NA	NA	NA
1995	Eastern Uplands	5	1077	I	13409.3	36172.6	78657.62698	178322.0947	15013.07086	147281.3553	28	39	no	NA	NA	NA	NA	NA	NA	NA
1996	Eastern Uplands	5	1077	I	21039.8	26510.7	76333.0165	113949.3625	33005.29231	41047.63344	29	40	no	NA	NA	NA	NA	NA	NA	NA
1997	Eastern Uplands	5	1077	I	13071.4	22323.7	61308.04054	104427.1354	5446.964138	35000.84115	20	44	no	172933.659	58128.69235	9255.573506	6506.136822	no	no	no
1998	Eastern Uplands	5	1077	I	5946	13187.3	57401.98035	93179.84475	627.5425408	25598.20575	26	42	no	NA	NA	NA	NA	NA	NA	NA
1999	Eastern Uplands	5	1077	I	3856.8	12513	47459.38571	115788.1111	817.6803768	21330.32586	25	36	no	NA	NA	NA	NA	NA	NA	NA
2000	Eastern Uplands	5	1077	I	6073.3	10625.9	33911.22204	70545.4307	1248.813172	13257.94969	23	37	no	NA	NA	NA	NA	NA	NA	NA
2001	Eastern Uplands	5	1077	I	2692.2	7497.1	31488.67677	69442.82037	1435.482519	20458.57075	26	38	no	NA	NA	NA	NA	NA	NA	NA
2002	Eastern Uplands	5	1077	I	5307.9	11535.5	51687.59461	121704.0054	20596.52166	42184.01634	27	38	no	172933.659	47185.98291	16172.06193	9662.687622	no	no	no
2003	Eastern Uplands	5	1077	I	5689.7	11663.8	40998.19773	101232.437	7938.747301	19781.47695	25	38	no	NA	NA	NA	NA	NA	NA	NA
2004	Eastern Uplands	5	1077	I	6178.5	12187.9	53420.08522	95361.67714	100764.9645	107865.3577	24	39	no	NA	NA	NA	NA	NA	NA	NA
2005	Eastern Uplands	5	1077	I	5062.1	14679.6	51316.21814	92651.7052	60615.0688	102957.3072	23	37	no	NA	NA	NA	NA	NA	NA	NA
2006	Eastern Uplands	5	1077	I	5948	10802.9	61345.17878	84397.36703	118499.5992	133599.0082	23	37	no	NA	NA	NA	NA	NA	NA	NA
2007	Eastern Uplands	5	1077	I	3537.1	5691.8	46458.20142	71378.10146	101503.5874	112907.4946	24	36	no	172933.659	43802.80795	24894.25929	12334.82928	no	no	no
2008	Eastern Uplands	5	1077	I	1209.1	4261	17751.9186	59227.80215	82833.99975	160416.4079	24	40	no	NA	NA	NA	NA	NA	NA	NA
2009	Eastern Uplands	5	1077	I	4518.1	11763.9	52944.3064	78202.96209	109778.734	117891.0597	25	35	no	NA	NA	NA	NA	NA	NA	NA
2010	Eastern Uplands	5	1077	I	3704.4	5669.6	58079.33756	91166.81358	141674.0586	156228.3415	21	29	no	NA	NA	NA	NA	NA	NA	NA
2011	Eastern Uplands	5	1077	I	4627.1	11206.5	60254.9995	87373.82934	216302.2342	226484.1424	23	29	no	NA	NA	NA	NA	NA	NA	NA
2012	Eastern Uplands	5	1077	I	2843.8	9384.1	69419.12738	132028.2074	361585.015	365169.5104	24	32	no	172933.659	40449.17507	23807.67738	16084.64976	no	no	no
2013	Eastern Uplands	5	1077	I	5020.2	9735.2	82027.08094	139772.6688	254912.0003	280314.691	25	35	no	NA	NA	NA	NA	NA	NA	NA
2014	Eastern Uplands	5	1077	I	3211	19052.1	95313.38659	195494.8349	293252.1886	330563.9834	18	31	no	NA	NA	NA	NA	NA	NA	NA
1992	Eastern Uplands	5	1079	I	24363.3	30047.4	116816.009	155458.2734	8735.846792	17263.31027	26	40	no	NA	NA	NA	NA	NA	NA	NA
1993	Eastern Uplands	5	1079	I	101787.9	109632.4	546583.3472	587354.2162	99601.53748	143678.994	25	40	no	NA	NA	NA	NA	NA	NA	NA
1994	Eastern Uplands	5	1079	I	35291.5	44432.7	180591.365	221682.8682	27499.63644	41510.57626	27	39	no	NA	NA	NA	NA	NA	NA	NA
1995	Eastern Uplands	5	1079	I	23815.3	59317	139387.5084	297738.5504	27567.80474	255585.3467	28	39	no	NA	NA	NA	NA	NA	NA	NA
1996	Eastern Uplands	5	1079	I	37562.6	43306.1	138304.7221	187512.2308	57395.10219	68460.94711	29	40	no	NA	NA	NA	NA	NA	NA	NA
1997	Eastern Uplands	5	1079	I	15125.2	24813.3	68428.89315	114559.9513	6755.018981	37754.22375	22	44	no	178884.9713	59328.18166	7472.122304	12527.8645	no	no	no
1998	Eastern Uplands	5	1079	I	9917.9	21914.3	94777.41593	152748.5059	1917.113283	43693.44388	25	42	no	NA	NA	NA	NA	NA	NA	NA
1999	Eastern Uplands	5	1079	I	6229.6	20606.3	79898.58088	191826.9633	3058.89414	37404.28244	24	35	no	NA	NA	NA	NA	NA	NA	NA
2000	Eastern Uplands	5	1079	I	10154	17572.7	56479.50995	116531.0571	3550.149278	23752.2708	22	36	no	NA	NA	NA	NA	NA	NA	NA
2001	Eastern Uplands	5	1079	I	4283.8	11583.2	49777.1414	106436.2467	1928.269986	31338.18876	25	36	no	NA	NA	NA	NA	NA	NA	NA
2002	Eastern Uplands	5	1079	I	8586.8	18183.2	82647.16316	183288.9882	34190.96113	64280.87388	27	38	no	178884.9713	55660.51244	14469.14324	17913.83048	no	no	no
2003	Eastern Uplands	5	1079	I	8996.7	16707.2	64165.52684	145941.5507	12555.06958	30015.69163	25	38	no	NA	NA	NA	NA	NA	NA	NA
2004	Eastern Uplands	5	1079	I	8706.9	17060.3	75646.92378	133059.3136	142049.0853	152554.5892	21	37	no	NA	NA	NA	NA	NA	NA	NA
2005	Eastern Uplands	5	1079	I	6902.4	20099.5	70026.68473	127355.7363	82154.46268	142631.9141	21	37	no	NA	NA	NA	NA	NA	NA	NA
2006	Eastern Uplands	5	1079	I	7842.8	14478.1	80956.76848	113373.1441	157431.2195	179723.1005	23	37	no	NA	NA	NA	NA	NA	NA	NA
2007	Eastern Uplands	5	1079	I	4127.2	7011.8	55816.80288	90314.8428	128900.1472	141134.8923	23	35	no	178884.9713	46967.85716	18885.48156	17781.49815	no	no	no
2008	Eastern Uplands	5	1079	I	1275.6	5320.3	18464.88893	76973.12195	88635.31419	186692.0723	23	38	no	NA	NA	NA	NA	NA	NA	NA
2009	Eastern Uplands	5	1079	I	2211	7002.1	31336.23633	61910.4815	69700.20102	80581.09292	26	35	no	NA	NA	NA	NA	NA	NA	NA
2010	Eastern Uplands	5	1079	I	3281.8	5839.4	51182.31306	96288.6237	151644.5674	171888.8489	22	29	no	NA	NA	NA	NA	NA	NA	NA
2011	Eastern Uplands	5	1079	I	5189.5	12945.9	66385.15019	103909.8261	239211.1048	256035.2869	25	29	no	NA	NA	NA	NA	NA	NA	NA
2012	Eastern Uplands	5	1079	I	3417.8	10919.9	79370.6821	158020.5325	410824.8406	415112.6679	26	32	no	178884.9713	46397.2499	26187.63575	22465.7386	no	no	no
2013	Eastern Uplands	5	1079	I	4287.6	10163.6	75491.48761	151496.7695	300641.0152	334417.0597	26	35	no	NA	NA	NA	NA	NA	NA	NA
2014	Eastern Uplands	5	1079	I	2674.3	23037.4	73477.98758	211086.3887	301371.3434	351876.9814	18	31	no	NA	NA	NA	NA	NA	NA	NA
1992	Southern Seaboard	6	1081	I	6214.1	7054.5	40136.38877	45432.16591	5907.399841	7053.894326	23	40	no	NA	NA	NA	NA	NA	NA	NA
1993	Southern Seaboard	6	1081	I	6270.3	7202.5	25974.00236	33730.63345	14461.27254	15509.7423	21	43	no	NA	NA	NA	NA	NA	NA	NA
1994	Southern Seaboard	6	1081	I	3042.1	5926.3	12208.33545	25333.71925	5620.131923	11374.86717	30	39	no	NA	NA	NA	NA	NA	NA	NA
1995	Southern Seaboard	6	1081	I	21907.3	23124.3	59615.96807	69695.25219	46209.84862	47672.43644	22	40	no	NA	NA	NA	NA	NA	NA	NA
1996	Southern Seaboard	6	1081	I	3117.2	4897.3	11253.09745	17383.98205	3335.663043	6212.974229	19	37	no	NA	NA	NA	NA	NA	NA	NA
1997	Southern Seaboard	6	1081	I	2509.8	4092.3	6832.254597	16713.51511	4554.80249	7943.134414	12	40	no	157355.2714	9621.004964	4596.828274	267.902132	no	no	no
1998	Southern Seaboard	6	1081	I	549.4	1795.1	3824.075713	12345.15676	190.4041211	2607.58638	20	36	no	NA	NA	NA	NA	NA	NA	NA
1999	Southern Seaboard	6	1081	I	935.2	2043.1	2946.527652	13072.84014	53.98442679	1443.235682	15	32	no	NA	NA	NA	NA	NA	NA	NA
2000	Southern Seaboard	6	1081	I	531.1	1505.2	6534.178078	12043.31139	1997.286066	3229.984214	22	36	no	NA	NA	NA	NA	NA	NA	NA
2001	Southern Seaboard	6	1081	I	208.3	1113.9	1737.013462	10401.72941	72.43726524	4113.285867	14	32	no	NA	NA	NA	NA	NA	NA	NA
2002	Southern Seaboard	6	1081	I	800.8	1370.4	3879.85743	9260.468399	482.3404198	3330.029502	18	34	no	157355.2714	8703.177116	4727.541852	889.904514	no	no	no
2003	Southern Seaboard	6	1081	I	1022.1	1652.2	5667.489821	11496.85321	622.6399563	1581.634713	13	35	no	NA	NA	NA	NA	NA	NA	NA
2004	Southern Seaboard	6	1081	I	484.3	1185.2	4077.506731	10860.63517	4210.484033	8550.432964	19	36	no	NA	NA	NA	NA	NA	NA	NA
2005	Southern Seaboard	6	1081	I	658.1	928.6	3125.933794	6420.767762	2169.878174	4585.509824	16	34	no	NA	NA	NA	NA	NA	NA	NA
2006	Southern Seaboard	6	1081	I	456.9	1070.6	5576.155334	9098.646839	7589.777909	11606.81596	19	32	no	NA	NA	NA	NA	NA	NA	NA
2007	Southern Seaboard	6	1081	I	992.2	1257.6	6034.846716	10695.22221	2565.819595	7028.09554	22	34	no	157355.2714	5626.349458	7010.780264	1107.220896	no	no	no
2008	Southern Seaboard	6	1081	I	1699.2	2041.5	8738.115127	10040.6407	3073.88494	4919.063197	24	34	no	NA	NA	NA	NA	NA	NA	NA
2009	Southern Seaboard	6	1081	I	828.6	1496.8	4137.095471	17942.37231	1291.777256	7216.296654	18	34	no	NA	NA	NA	NA	NA	NA	NA
2010	Southern Seaboard	6	1081	I	1716.2	2002.2	30309.75555	32395.01432	2028.18944	2962.586598	22	31	no	NA	NA	NA	NA	NA	NA	NA
2011	Southern Seaboard	6	1081	I	489.8	1312.1	6794.692741	13244.89336	16021.25442	18639.79137	23	30	no	NA	NA	NA	NA	NA	NA	NA
2012	Southern Seaboard	6	1081	I	575.7	692.9	4059.57622	6390.988808	5368.940322	6026.238596	27	32	no	157355.2714	4927.05205	5429.672062	1310.777954	no	no	no
2013	Southern Seaboard	6	1081	I	479.5	857.2	4283.069793	9210.38117	4992.364285	6469.303355	27	35	no	NA	NA	NA	NA	NA	NA	NA
2014	Southern Seaboard	6	1081	I	771.8	1618	3393.223538	15998.6108	8387.776106	14216.94457	21	32	no	NA	NA	NA	NA	NA	NA	NA
1992	Eastern Uplands	5	1083	I	37996.1	47269.9	179438.0113	242057.0856	22966.87553	36317.83959	26	41	no	NA	NA	NA	NA	NA	NA	NA
1993	Eastern Uplands	5	1083	I	155106.4	167398.9	834664.7381	901202.2098	151762.0404	220508.5236	26	40	no	NA	NA	NA	NA	NA	NA	NA
1994	Eastern Uplands	5	1083	I	55367.4	68679.7	282417.7163	337159.454	41951.48131	59961.54321	29	40	no	NA	NA	NA	NA	NA	NA	NA
1995	Eastern Uplands	5	1083	I	36659.4	90757.5	212248.6285	452499.1189	43798.29842	388129.0125	30	42	no	NA	NA	NA	NA	NA	NA	NA
1996	Eastern Uplands	5	1083	I	60858.9	69562	220970.7605	297393.2652	91635.32939	105943.8331	30	40	no	NA	NA	NA	NA	NA	NA	NA
1997	Eastern Uplands	5	1083	I	26783.7	39370.1	94583.98989	158380.0051	6758.654291	40047.67812	23	45	no	145023.275	77350.87267	7529.992402	20056.23816	no	no	no
1998	Eastern Uplands	5	1083	I	16405.9	36004.7	157650.3006	252552.2588	2575.488073	71887.51936	27	42	no	NA	NA	NA	NA	NA	NA	NA
1999	Eastern Uplands	5	1083	I	11424.3	33445.8	140641.5439	296394.0711	3069.212657	62533.29253	25	36	no	NA	NA	NA	NA	NA	NA	NA
2000	Eastern Uplands	5	1083	I	17865.6	29613.4	97381.80131	196226.0409	3240.249394	39183.55089	24	38	no	NA	NA	NA	NA	NA	NA	NA
2001	Eastern Uplands	5	1083	I	8748	20083.6	85095.28045	169772.4989	5238.922578	50388.8599	26	38	no	NA	NA	NA	NA	NA	NA	NA
2002	Eastern Uplands	5	1083	I	13589.3	24246.2	126118.2561	199712.3273	48052.72888	65466.32091	28	40	no	145023.275	57586.8178	13606.75738	21458.07046	no	no	no
2003	Eastern Uplands	5	1083	I	13775.3	23028.9	93208.12943	163018.2137	19181.48363	41265.3252	26	39	no	NA	NA	NA	NA	NA	NA	NA
2004	Eastern Uplands	5	1083	I	14544.6	27301.2	124153.3284	198486.9931	231865.3747	239933.5994	25	38	no	NA	NA	NA	NA	NA	NA	NA
2005	Eastern Uplands	5	1083	I	12238	33109.4	121343.8869	200691.4132	140534.4795	205321.2754	24	38	no	NA	NA	NA	NA	NA	NA	NA
2006	Eastern Uplands	5	1083	I	14412.3	24377.4	147481.6743	188182.3943	270967.6381	288842.4574	24	37	no	NA	NA	NA	NA	NA	NA	NA
2007	Eastern Uplands	5	1083	I	7249.6	12268.1	95494.06853	145506.8648	195442.7509	235586.0662	25	37	no	145023.275	60687.52193	16495.40605	28999.39407	no	no	no
2008	Eastern Uplands	5	1083	I	1833	6601.3	29893.85822	107093.5707	90493.24566	289692.8448	24	40	no	NA	NA	NA	NA	NA	NA	NA
2009	Eastern Uplands	5	1083	I	5453.6	17035.7	81485.32893	134565.8411	196734.8435	213057.386	25	35	no	NA	NA	NA	NA	NA	NA	NA
2010	Eastern Uplands	5	1083	I	4428.8	8425.4	69120.03372	124067.2657	166040.5955	195534.2394	21	29	no	NA	NA	NA	NA	NA	NA	NA
2011	Eastern Uplands	5	1083	I	6870	20015	90245.39841	151105.4623	314274.327	346379.782	24	29	no	NA	NA	NA	NA	NA	NA	NA
2012	Eastern Uplands	5	1083	I	4304.4	18221.7	106616.2006	211014.2419	556065.9533	565869.1151	25	32	no	145023.275	59109.65122	20341.54179	29962.14207	no	no	no
2013	Eastern Uplands	5	1083	I	5447.8	11913.2	100416.0548	177949.8959	340249.6955	399456.2899	25	35	no	NA	NA	NA	NA	NA	NA	NA
2014	Eastern Uplands	5	1083	I	3410.2	29741	96779.20749	295091.7977	351282.5566	428038.9189	18	31	no	NA	NA	NA	NA	NA	NA	NA
1992	Southern Seaboard	6	1085	I	2955.9	5908.5	19021.33291	35721.51184	1243.657435	5731.243402	22	37	no	NA	NA	NA	NA	NA	NA	NA
1993	Southern Seaboard	6	1085	I	2468.9	8518.6	19716.90277	41002.28239	2261.728538	12342.87104	22	39	no	NA	NA	NA	NA	NA	NA	NA
1994	Southern Seaboard	6	1085	I	6841.7	27120.3	25164.33123	90697.2248	23827.06977	60016.1967	21	39	no	NA	NA	NA	NA	NA	NA	NA
1995	Southern Seaboard	6	1085	I	4655.2	12449.9	12448.92745	50219.33441	8266.111079	26490.79667	13	38	no	NA	NA	NA	NA	NA	NA	NA
1996	Southern Seaboard	6	1085	I	2257.7	15375.2	5212.101151	63362.57408	1956.47375	63628.3923	15	39	no	NA	NA	NA	NA	NA	NA	NA
1997	Southern Seaboard	6	1085	I	3076.6	11581.8	9556.342232	50150.39298	752.6939947	42654.80718	15	41	no	185420.2455	26296.90097	23716.21834	2844.133208	no	no	no
1998	Southern Seaboard	6	1085	I	2303.8	5637.8	10301.82705	28994.94841	479.0349005	6026.541622	14	36	no	NA	NA	NA	NA	NA	NA	NA
1999	Southern Seaboard	6	1085	I	2746.5	6037.8	14495.44275	40235.25179	1149.955091	4868.731847	15	33	no	NA	NA	NA	NA	NA	NA	NA
2000	Southern Seaboard	6	1085	I	1673.2	4557.7	8464.373815	25916.26567	3153.599765	12632.70838	14	33	no	NA	NA	NA	NA	NA	NA	NA
2001	Southern Seaboard	6	1085	I	2069.7	3525.7	32012.58771	39596.06495	559.8719216	8692.326091	10	32	no	NA	NA	NA	NA	NA	NA	NA
2002	Southern Seaboard	6	1085	I	781.4	4228.2	4461.289844	32038.53729	1170.138511	10360.57363	9	36	no	185420.2455	22711.38301	33165.23176	2766.433496	no	no	no
2003	Southern Seaboard	6	1085	I	1272.5	3301.8	1857.35753	30633.13625	1719.725957	3372.164168	10	35	no	NA	NA	NA	NA	NA	NA	NA
2004	Southern Seaboard	6	1085	I	858.6	1912.6	11753.19064	18570.28625	39010.37929	41269.99761	15	35	no	NA	NA	NA	NA	NA	NA	NA
2005	Southern Seaboard	6	1085	I	717.2	1512.8	7020.998534	13352.1938	15827.29328	26346.74775	11	37	no	NA	NA	NA	NA	NA	NA	NA
2006	Southern Seaboard	6	1085	I	1040.1	1845.5	11940.64714	17701.8599	14114.65015	32986.23906	15	33	no	NA	NA	NA	NA	NA	NA	NA
2007	Southern Seaboard	6	1085	I	996.6	2378.8	21903.3324	38515.02206	258703.9077	262182.214	7	31	no	185420.2455	17075.72577	30997.32886	1937.636568	no	no	no
2008	Southern Seaboard	6	1085	I	530.8	1297.7	8639.225834	17633.473	13395.83366	15899.15371	11	29	no	NA	NA	NA	NA	NA	NA	NA
2009	Southern Seaboard	6	1085	I	675.5	1888	14813.7714	29149.3546	158453.8738	167177.3183	8	26	no	NA	NA	NA	NA	NA	NA	NA
2010	Southern Seaboard	6	1085	I	596.6	1473.1	6565.701889	23659.97516	14870.79436	18296.52289	19	29	no	NA	NA	NA	NA	NA	NA	NA
2011	Southern Seaboard	6	1085	I	442.9	1130.7	3836.13851	9616.233051	19324.48931	27710.43498	11	25	no	NA	NA	NA	NA	NA	NA	NA
2012	Southern Seaboard	6	1085	I	829.1	2441.2	18562.41623	36635.11774	21372.98765	33694.76184	12	28	no	185420.2455	16203.62744	43072.34972	6110.7586	no	no	no
2013	Southern Seaboard	6	1085	I	1146	1860.3	23268.54828	33723.34036	53991.0431	60396.39584	18	30	no	NA	NA	NA	NA	NA	NA	NA
2014	Southern Seaboard	6	1085	I	775.4	2183	10989.46089	29086.81293	51965.71322	54405.44038	22	27	no	NA	NA	NA	NA	NA	NA	NA
1992	Southern Seaboard	6	1087	I	2684.8	4860.5	17267.46897	28666.89318	1293.27266	4425.653561	30	39	no	NA	NA	NA	NA	NA	NA	NA
1993	Southern Seaboard	6	1087	I	2363.2	9089.7	15704.43095	43215.7481	2740.388597	13855.17846	25	42	no	NA	NA	NA	NA	NA	NA	NA
1994	Southern Seaboard	6	1087	I	6542.1	24397.4	23567.91281	80086.6505	21994.47835	53136.61905	25	41	no	NA	NA	NA	NA	NA	NA	NA
1995	Southern Seaboard	6	1087	I	3861.9	12470.5	11108.16405	49151.20329	7455.746915	25400.16041	19	42	no	NA	NA	NA	NA	NA	NA	NA
1996	Southern Seaboard	6	1087	I	2394	11569.1	5873.037542	45226.89914	2232.787263	40492.14364	25	42	no	NA	NA	NA	NA	NA	NA	NA
1997	Southern Seaboard	6	1087	I	3087.6	10493.4	9948.330069	46045.35829	196.2702829	31595.79133	19	42	no	157700.4686	18530.57194	8731.505136	2226.582372	no	no	no
1998	Southern Seaboard	6	1087	I	1860.4	5012.8	8789.170325	26136.38027	928.3038685	5244.301673	20	40	no	NA	NA	NA	NA	NA	NA	NA
1999	Southern Seaboard	6	1087	I	3292.2	5754.5	14693.97121	32499.15566	1365.099871	4137.383104	19	34	no	NA	NA	NA	NA	NA	NA	NA
2000	Southern Seaboard	6	1087	I	1819	3872.6	8175.96623	20155.06135	3706.893181	9290.18438	22	36	no	NA	NA	NA	NA	NA	NA	NA
2001	Southern Seaboard	6	1087	I	2046.5	3791.6	25332.61917	35274.76563	850.2795088	6780.144108	17	34	no	NA	NA	NA	NA	NA	NA	NA
2002	Southern Seaboard	6	1087	I	725.1	4084.8	3896.366182	36841.9487	1046.030336	8269.619707	20	39	no	157700.4686	16305.20363	7082.814372	3293.334668	no	no	no
2003	Southern Seaboard	6	1087	I	1843.6	4037	3741.557608	37157.45473	1288.780404	4302.890226	16	37	no	NA	NA	NA	NA	NA	NA	NA
2004	Southern Seaboard	6	1087	I	1647.7	3839.8	15825.50753	27377.98778	42246.86739	45369.54262	22	41	no	NA	NA	NA	NA	NA	NA	NA
2005	Southern Seaboard	6	1087	I	1689	3442.7	11476.48239	21738.29354	18785.98747	31181.61896	17	38	no	NA	NA	NA	NA	NA	NA	NA
2006	Southern Seaboard	6	1087	I	2090.7	3195.6	13270.8437	22783.15127	24434.99525	45030.08496	21	36	no	NA	NA	NA	NA	NA	NA	NA
2007	Southern Seaboard	6	1087	I	1840.7	3425.9	26431.20417	43604.60623	277542.5672	283266.6091	18	38	no	157700.4686	14096.83212	8155.636958	3247.60515	no	no	no
2008	Southern Seaboard	6	1087	I	732.6	1917.9	11148.31961	23915.46918	18133.2496	20268.54568	24	35	no	NA	NA	NA	NA	NA	NA	NA
2009	Southern Seaboard	6	1087	I	1077.9	2190.3	20742.92344	33277.94219	125138.7372	137839.337	19	34	no	NA	NA	NA	NA	NA	NA	NA
2010	Southern Seaboard	6	1087	I	689.3	2034.6	13248.5978	25311.32168	21610.34355	23879.64449	26	34	no	NA	NA	NA	NA	NA	NA	NA
2011	Southern Seaboard	6	1087	I	557.2	1291.5	9504.073706	14980.86606	39160.49593	42758.49352	19	30	no	NA	NA	NA	NA	NA	NA	NA
2012	Southern Seaboard	6	1087	I	1076.3	2050.9	25623.00763	33337.44105	10267.79029	14302.80837	20	35	no	157700.4686	8141.068262	7667.585642	3296.16747	no	no	no
2013	Southern Seaboard	6	1087	I	1180.2	2104.8	27558.93073	34328.15389	19909.69269	39079.63303	25	40	no	NA	NA	NA	NA	NA	NA	NA
2014	Southern Seaboard	6	1087	I	1519.6	2600.6	26162.06324	34654.38851	53656.28662	55100.92345	27	35	no	NA	NA	NA	NA	NA	NA	NA
1992	Eastern Uplands	5	1089	I	23996.7	36757.5	114730.077	195044.9564	9918.727407	32449.55308	25	40	no	NA	NA	NA	NA	NA	NA	NA
1993	Eastern Uplands	5	1089	I	92266.9	101661.8	495953.6454	556102.2526	90502.95277	132699.541	30	41	no	NA	NA	NA	NA	NA	NA	NA
1994	Eastern Uplands	5	1089	I	33126.6	46041.7	172501.8214	248507.7876	25727.62409	48783.11811	28	40	no	NA	NA	NA	NA	NA	NA	NA
1995	Eastern Uplands	5	1089	I	23534.3	61800.1	137970.6592	310674.0927	26209.02694	255948.0469	30	41	no	NA	NA	NA	NA	NA	NA	NA
1996	Eastern Uplands	5	1089	I	38572.4	47324.5	139618.9006	207557.4351	60189.73725	71570.87508	30	41	no	NA	NA	NA	NA	NA	NA	NA
1997	Eastern Uplands	5	1089	I	6653	17874.2	25867.54622	90026.68518	3441.743966	19564.66285	21	43	no	207612.8211	70764.60802	5876.04072	16778.68625	no	no	no
1998	Eastern Uplands	5	1089	I	9429.2	21329.8	91163.64375	151074.4392	1131.444532	41075.88502	26	41	no	NA	NA	NA	NA	NA	NA	NA
1999	Eastern Uplands	5	1089	I	7102.4	22974.3	88993.51662	212498.7535	1497.972347	39978.28001	24	35	no	NA	NA	NA	NA	NA	NA	NA
2000	Eastern Uplands	5	1089	I	11477.5	20035.9	63404.99535	133150.5744	2112.35804	25251.11047	23	37	no	NA	NA	NA	NA	NA	NA	NA
2001	Eastern Uplands	5	1089	I	5449	14702.5	64527.38904	136002.0137	2701.849958	39592.23296	27	37	no	NA	NA	NA	NA	NA	NA	NA
2002	Eastern Uplands	5	1089	I	10531	22032.8	100090.8291	219488.7265	40818.53104	76685.7488	27	40	no	207612.8211	57045.34793	7844.433424	19374.34225	no	no	no
2003	Eastern Uplands	5	1089	I	10917.3	20297.3	74542.0009	163680.488	15465.82154	36126.58006	24	38	no	NA	NA	NA	NA	NA	NA	NA
2004	Eastern Uplands	5	1089	I	10712.2	21112.1	92630.95735	162311.3819	174250.3381	185006.7384	24	38	no	NA	NA	NA	NA	NA	NA	NA
2005	Eastern Uplands	5	1089	I	9406.6	26673.2	95288.89801	165324.3502	111778.1194	175946.0346	23	37	no	NA	NA	NA	NA	NA	NA	NA
2006	Eastern Uplands	5	1089	I	11354.8	19721.9	115480.5105	151716.3194	218662.9699	237948.5853	23	37	no	NA	NA	NA	NA	NA	NA	NA
2007	Eastern Uplands	5	1089	I	5816	9777.7	77896.4745	118422.9718	161994.8844	191610.8581	24	36	no	207612.8211	49691.39394	11778.79072	22685.88779	no	no	no
2008	Eastern Uplands	5	1089	I	2325.9	7336.7	35801.77152	100343.8997	156470.1362	296063.6632	24	40	no	NA	NA	NA	NA	NA	NA	NA
2009	Eastern Uplands	5	1089	I	8091.3	21506.6	100172.6886	142945.1167	210960.3917	222799.7886	25	35	no	NA	NA	NA	NA	NA	NA	NA
2010	Eastern Uplands	5	1089	I	6206	9652.6	97097.22637	146937.1908	205065.1669	228190.064	20	28	no	NA	NA	NA	NA	NA	NA	NA
2011	Eastern Uplands	5	1089	I	7809.7	20898.5	98708.5398	154000.3187	337462.4855	364995.5428	22	28	no	NA	NA	NA	NA	NA	NA	NA
2012	Eastern Uplands	5	1089	I	5048.8	15481.1	124205.368	207836.9341	561765.0664	567566.9568	25	32	no	207612.8211	50729.41353	15711.52926	23608.97655	no	no	no
2013	Eastern Uplands	5	1089	I	7056	14354.6	120010.4823	211379.0097	381300.987	423872.683	24	34	no	NA	NA	NA	NA	NA	NA	NA
2014	Eastern Uplands	5	1089	I	4333.9	27259	125027.4871	277278.8268	340724.7929	403174.5018	18	31	no	NA	NA	NA	NA	NA	NA	NA
1992	Southern Seaboard	6	1091	I	991	2489.5	6422.365801	13502.75472	416.0918242	2523.056461	24	35	no	NA	NA	NA	NA	NA	NA	NA
1993	Southern Seaboard	6	1091	I	1325.1	6906.1	7281.479386	25352.05681	1677.838409	11192.33519	23	40	no	NA	NA	NA	NA	NA	NA	NA
1994	Southern Seaboard	6	1091	I	4583.9	16318.3	15676.57699	51268.06429	14452.16551	39154.85084	27	38	no	NA	NA	NA	NA	NA	NA	NA
1995	Southern Seaboard	6	1091	I	3566.9	11971.4	8498.95124	43466.88782	5622.917517	27490.80187	16	39	no	NA	NA	NA	NA	NA	NA	NA
1996	Southern Seaboard	6	1091	I	1435.3	6391.6	2954.497739	23027.97742	1351.298848	9096.009164	19	40	no	NA	NA	NA	NA	NA	NA	NA
1997	Southern Seaboard	6	1091	I	1835.8	7240.5	5870.521837	26100.51616	710.5661172	14563.31115	19	41	no	253011.3059	27834.70777	19946.56825	2273.525948	no	no	yes
1998	Southern Seaboard	6	1091	I	1306.3	2890.5	3419.279447	13499.07423	360.5753983	2254.48927	20	39	no	NA	NA	NA	NA	NA	NA	NA
1999	Southern Seaboard	6	1091	I	2037.5	3412.1	8735.70125	23977.77753	934.6750856	1560.802695	18	34	no	NA	NA	NA	NA	NA	NA	NA
2000	Southern Seaboard	6	1091	I	1453.2	3348.3	5169.235629	17482.43131	3249.173385	6843.862045	22	37	no	NA	NA	NA	NA	NA	NA	NA
2001	Southern Seaboard	6	1091	I	899.7	1576.5	4313.250075	9198.610472	573.8937045	1577.006837	17	35	no	NA	NA	NA	NA	NA	NA	NA
2002	Southern Seaboard	6	1091	I	430.1	1297.9	2378.232258	10715.20264	614.9047171	4102.931811	20	37	no	253011.3059	26300.54314	16410.82667	1454.84617	no	no	no
2003	Southern Seaboard	6	1091	I	876.9	1275.2	2454.269276	10734.94983	184.9500439	2063.229209	16	37	no	NA	NA	NA	NA	NA	NA	NA
2004	Southern Seaboard	6	1091	I	890.3	1872	6640.932519	10716.99267	10594.9201	11928.29919	23	39	no	NA	NA	NA	NA	NA	NA	NA
2005	Southern Seaboard	6	1091	I	1217.2	1791.4	7046.773412	11247.19863	5431.695848	9397.694153	17	37	no	NA	NA	NA	NA	NA	NA	NA
2006	Southern Seaboard	6	1091	I	969	1841.7	6108.277587	12240.80912	13567.79026	19087.98177	19	35	no	NA	NA	NA	NA	NA	NA	NA
2007	Southern Seaboard	6	1091	I	920	1900.1	8685.015346	17517.44551	65927.55877	74020.69131	16	36	no	253011.3059	14817.57789	22100.71183	2935.99693	no	no	no
2008	Southern Seaboard	6	1091	I	328.8	1006.4	4527.126863	11531.80383	9460.756441	10207.2594	23	35	no	NA	NA	NA	NA	NA	NA	NA
2009	Southern Seaboard	6	1091	I	692.2	962.5	11720.33838	16447.49138	48650.06691	59122.91481	19	33	no	NA	NA	NA	NA	NA	NA	NA
2010	Southern Seaboard	6	1091	I	216.1	1354.3	5711.969785	21837.01515	12674.30617	14240.98811	24	34	no	NA	NA	NA	NA	NA	NA	NA
2011	Southern Seaboard	6	1091	I	174.6	754.2	4371.304237	6640.324468	18914.56081	26508.52199	19	30	no	NA	NA	NA	NA	NA	NA	NA
2012	Southern Seaboard	6	1091	I	267.7	1060.3	5474.691703	13949.42716	11848.55739	18703.44536	19	35	no	253011.3059	13285.84138	24053.72647	2429.734744	no	no	no
2013	Southern Seaboard	6	1091	I	354.8	802.3	7462.45758	15107.69676	52070.26968	55428.97639	24	40	no	NA	NA	NA	NA	NA	NA	NA
2014	Southern Seaboard	6	1091	I	750.1	1575	10993.9365	23244.59806	51780.82872	53194.01159	27	35	no	NA	NA	NA	NA	NA	NA	NA
1992	Southern Seaboard	6	1093	I	1037.7	3210.3	4672.838417	18643.60984	884.0072243	4806.626435	24	40	no	NA	NA	NA	NA	NA	NA	NA
1993	Southern Seaboard	6	1093	I	3695.2	6038.6	19876.73723	33684.13395	3654.227337	8184.921042	24	38	no	NA	NA	NA	NA	NA	NA	NA
1994	Southern Seaboard	6	1093	I	1429.1	4365.1	7541.990184	26383.80151	1049.905449	8384.146721	27	39	no	NA	NA	NA	NA	NA	NA	NA
1995	Southern Seaboard	6	1093	I	913.5	6095.2	5334.292077	25974.50859	1160.563309	14753.21198	28	39	no	NA	NA	NA	NA	NA	NA	NA
1996	Southern Seaboard	6	1093	I	1741.1	4241.3	6201.065716	17273.88062	2630.492865	6345.476575	28	40	no	NA	NA	NA	NA	NA	NA	NA
1997	Southern Seaboard	6	1093	I	1581.9	5330.9	5784.903212	22303.75993	505.5914231	7619.674771	20	44	no	192252.964	19691.21139	3027.455966	219.339812	no	no	no
1998	Southern Seaboard	6	1093	I	494.8	1281.5	4786.816136	9248.933104	120.580876	2129.138134	24	41	no	NA	NA	NA	NA	NA	NA	NA
1999	Southern Seaboard	6	1093	I	297	1743.3	3291.52633	20087.2172	127.4078065	1383.745597	24	35	no	NA	NA	NA	NA	NA	NA	NA
2000	Southern Seaboard	6	1093	I	411.4	1038.5	2627.309418	6781.633338	156.2264866	972.614398	22	35	no	NA	NA	NA	NA	NA	NA	NA
2001	Southern Seaboard	6	1093	I	289.8	766.4	2545.292059	6989.065707	235.2829082	1912.660914	25	36	no	NA	NA	NA	NA	NA	NA	NA
2002	Southern Seaboard	6	1093	I	312.2	903.2	3220.44239	13515.0752	865.4426639	4559.470676	25	36	no	192252.964	17390.16679	6992.97408	40.873286	no	no	no
2003	Southern Seaboard	6	1093	I	320.2	1250	2935.430669	14931.45598	389.0353664	1830.262108	24	37	no	NA	NA	NA	NA	NA	NA	NA
2004	Southern Seaboard	6	1093	I	266.1	812.3	2166.42432	8930.315871	3810.149726	5810.002781	24	38	no	NA	NA	NA	NA	NA	NA	NA
2005	Southern Seaboard	6	1093	I	214.6	793.3	2037.836738	5797.815903	2192.837071	7883.213497	23	37	no	NA	NA	NA	NA	NA	NA	NA
2006	Southern Seaboard	6	1093	I	285	778	2768.850444	6567.273841	5745.550006	10336.55266	21	34	no	NA	NA	NA	NA	NA	NA	NA
2007	Southern Seaboard	6	1093	I	203.8	617.4	2638.755703	6166.079465	7317.321511	10933.47368	23	35	no	192252.964	12249.03585	11085.5636	1335.868486	no	no	no
2008	Southern Seaboard	6	1093	I	92.1	473.7	1144.043875	8045.250433	3511.13832	15858.69079	21	35	no	NA	NA	NA	NA	NA	NA	NA
2009	Southern Seaboard	6	1093	I	285.6	815.8	3765.422599	6533.875315	7038.342952	7874.807597	24	34	no	NA	NA	NA	NA	NA	NA	NA
2010	Southern Seaboard	6	1093	I	181.7	405.8	2230.832393	6021.993551	9047.426565	10784.74201	19	28	no	NA	NA	NA	NA	NA	NA	NA
2011	Southern Seaboard	6	1093	I	189.6	573.2	2512.100226	5147.127401	8396.185127	10177.18481	22	28	no	NA	NA	NA	NA	NA	NA	NA
2012	Southern Seaboard	6	1093	I	165.1	571.3	3583.529659	6839.159174	15673.80537	16091.33696	25	32	no	192252.964	8821.750114	12177.40643	1386.04955	no	no	no
2013	Southern Seaboard	6	1093	I	230.1	452.8	3764.115868	6640.192737	12225.3941	13738.66867	25	35	no	NA	NA	NA	NA	NA	NA	NA
2014	Southern Seaboard	6	1093	I	126.1	859.6	3213.857714	7934.454432	9164.952578	11193.6079	18	31	no	NA	NA	NA	NA	NA	NA	NA
1992	Eastern Uplands	5	1095	I	888.9	8759.6	5637.881063	96524.38224	1068.987539	4244.150922	23	39	no	NA	NA	NA	NA	NA	NA	NA
1993	Eastern Uplands	5	1095	I	655.4	6112.1	4403.917788	59191.93224	3228.095172	9904.172058	24	38	no	NA	NA	NA	NA	NA	NA	NA
1994	Eastern Uplands	5	1095	I	615.2	4896.4	4870.185401	73968.31104	536.0510615	3504.250772	24	36	no	NA	NA	NA	NA	NA	NA	NA
1995	Eastern Uplands	5	1095	I	909.2	4907.5	5963.105096	22082.98043	3579.438015	11393.06296	28	40	no	NA	NA	NA	NA	NA	NA	NA
1996	Eastern Uplands	5	1095	I	1776.3	4028.8	11442.23042	21934.12955	7660.763605	11409.85774	24	39	no	NA	NA	NA	NA	NA	NA	NA
1997	Eastern Uplands	5	1095	I	509.8	5904	4051.569203	33502.97906	3681.396887	8510.008225	23	39	no	146552.5834	36615.98928	9368.4809	987.43384	no	no	no
1998	Eastern Uplands	5	1095	I	808.5	2182.2	8022.175697	14679.14484	773.3103274	5005.814415	25	37	no	NA	NA	NA	NA	NA	NA	NA
1999	Eastern Uplands	5	1095	I	746.2	2117.3	4863.687728	19953.50422	832.2336977	3260.730509	19	33	no	NA	NA	NA	NA	NA	NA	NA
2000	Eastern Uplands	5	1095	I	431.4	1299.5	4333.172403	14623.49697	486.9154575	4857.72391	22	36	no	NA	NA	NA	NA	NA	NA	NA
2001	Eastern Uplands	5	1095	I	501.5	1231.8	3795.992025	14040.13926	936.6303834	3621.719036	23	35	no	NA	NA	NA	NA	NA	NA	NA
2002	Eastern Uplands	5	1095	I	470.5	931.1	6823.634473	18078.44395	869.7860693	13758.74296	22	36	no	146552.5834	31629.85307	14688.07837	622.002382	no	no	no
2003	Eastern Uplands	5	1095	I	419.4	1769.2	3537.880064	17476.69086	330.7485704	5289.121196	23	37	no	NA	NA	NA	NA	NA	NA	NA
2004	Eastern Uplands	5	1095	I	545.8	1099.6	3531.804701	9680.896226	2933.30027	5687.950684	24	37	no	NA	NA	NA	NA	NA	NA	NA
2005	Eastern Uplands	5	1095	I	530.8	1226.2	3907.429811	14741.8478	3792.742693	25029.66837	21	32	no	NA	NA	NA	NA	NA	NA	NA
2006	Eastern Uplands	5	1095	I	387.2	791.6	3286.066579	9300.52934	2014.305917	9397.439515	21	33	no	NA	NA	NA	NA	NA	NA	NA
2007	Eastern Uplands	5	1095	I	185.3	760.5	1970.891709	6628.55327	5421.592465	11085.91734	18	27	no	146552.5834	24885.76088	20412.36184	2457.253392	no	no	no
2008	Eastern Uplands	5	1095	I	340.9	531.6	6700.497628	10187.20473	15928.9171	17727.71951	20	28	no	NA	NA	NA	NA	NA	NA	NA
2009	Eastern Uplands	5	1095	I	174.9	377.7	1782.469291	8114.721095	3700.083367	11705.44245	23	25	no	NA	NA	NA	NA	NA	NA	NA
2010	Eastern Uplands	5	1095	I	226.3	1547.9	2341.289157	11392.1793	4403.445536	10815.0805	21	25	no	NA	NA	NA	NA	NA	NA	NA
2011	Eastern Uplands	5	1095	I	160.7	315.9	1850.598561	6860.046754	4019.097392	11565.24604	20	25	no	NA	NA	NA	NA	NA	NA	NA
2012	Eastern Uplands	5	1095	I	356.8	847.6	5737.98703	13692.09021	17395.31866	26069.01901	20	22	no	146552.5834	18910.97678	23780.56342	2158.595124	no	no	no
2013	Eastern Uplands	5	1095	I	359.8	777.2	6169.122533	18586.44083	29730.84436	37792.80481	15	20	no	NA	NA	NA	NA	NA	NA	NA
2014	Eastern Uplands	5	1095	I	132.1	923.2	2927.612602	20750.08974	13301.56566	68514.20415	18	22	no	NA	NA	NA	NA	NA	NA	NA
1992	Southern Seaboard	6	1097	I	2615	10067	23453.98077	56080.84937	6470.984829	14491.15977	26	43	no	NA	NA	NA	NA	NA	NA	NA
1993	Southern Seaboard	6	1097	I	15196.2	23379.7	91431.66335	126826.2618	18190.56271	22875.45674	31	43	no	NA	NA	NA	NA	NA	NA	NA
1994	Southern Seaboard	6	1097	I	4093.7	19237	55433.07693	102604.3532	1553.800957	27885.48284	26	43	no	NA	NA	NA	NA	NA	NA	NA
1995	Southern Seaboard	6	1097	I	6307	17564.5	41526.2857	94264.88412	10961.66763	24014.40492	30	44	no	NA	NA	NA	NA	NA	NA	NA
1996	Southern Seaboard	6	1097	I	51839.2	58977.8	216779.5368	253564.0763	261832.725	277127.8578	26	42	no	NA	NA	NA	NA	NA	NA	NA
1997	Southern Seaboard	6	1097	I	22891	31676.3	128583.7283	164498.4368	118924.1027	141651.5448	32	44	no	318408.9682	26303.37594	5396.48781	3999.916424	no	no	no
1998	Southern Seaboard	6	1097	I	6415.1	9347.4	60754.86055	72216.9415	13562.75693	15184.34712	33	43	no	NA	NA	NA	NA	NA	NA	NA
1999	Southern Seaboard	6	1097	I	5005.3	11003.4	50192.05432	68889.71068	1504.506168	13584.35893	27	37	no	NA	NA	NA	NA	NA	NA	NA
2000	Southern Seaboard	6	1097	I	5553.2	8890.4	19522.19721	36735.98338	9768.582396	30537.34812	28	41	no	NA	NA	NA	NA	NA	NA	NA
2001	Southern Seaboard	6	1097	I	6023	10069.5	65993.7998	88862.52239	24333.75249	28245.08197	27	38	no	NA	NA	NA	NA	NA	NA	NA
2002	Southern Seaboard	6	1097	I	9827.3	16745.6	85124.09276	119908.4965	17404.1461	25839.5636	28	40	no	318408.9682	21161.43563	5491.993706	6850.524608	no	no	no
2003	Southern Seaboard	6	1097	I	6250.3	9708.1	47598.03172	73155.37766	10760.67442	17217.84816	26	38	no	NA	NA	NA	NA	NA	NA	NA
2004	Southern Seaboard	6	1097	I	12026.6	15316.4	82164.61487	102708.3668	10486.5811	24296.51946	27	41	no	NA	NA	NA	NA	NA	NA	NA
2005	Southern Seaboard	6	1097	I	14670.1	16981.2	86982.8764	98585.76773	4782.955284	13921.81806	24	38	no	NA	NA	NA	NA	NA	NA	NA
2006	Southern Seaboard	6	1097	I	5100.5	7515.7	31623.27924	39845.71874	9033.932329	18197.97403	28	39	no	NA	NA	NA	NA	NA	NA	NA
2007	Southern Seaboard	6	1097	I	6601.6	9782.9	38520.53713	73761.60398	13948.65504	52187.63337	25	38	no	318408.9682	17868.91033	9280.259352	9370.909016	no	no	no
2008	Southern Seaboard	6	1097	I	8083.7	11487.2	45422.55619	104547.8618	25444.94721	34877.74192	23	35	no	NA	NA	NA	NA	NA	NA	NA
2009	Southern Seaboard	6	1097	I	5626.7	10547.1	64158.16477	117850.1402	30095.1729	48540.40592	25	36	no	NA	NA	NA	NA	NA	NA	NA
2010	Southern Seaboard	6	1097	I	8738.8	10478.5	85170.14107	98941.56076	29211.95986	33634.90239	28	39	no	NA	NA	NA	NA	NA	NA	NA
2011	Southern Seaboard	6	1097	I	10863.1	12758.5	111361.7513	125451.3813	98249.10145	152391.8334	23	32	no	NA	NA	NA	NA	NA	NA	NA
2012	Southern Seaboard	6	1097	I	10094.4	12698.4	93828.57286	131419.4553	70454.76843	75239.35108	28	40	no	318408.9682	14811.5076	8036.254588	9408.9495	no	no	no
2013	Southern Seaboard	6	1097	I	8176.2	12286.2	64355.42227	144945.4628	74841.96078	94972.89489	28	40	no	NA	NA	NA	NA	NA	NA	NA
2014	Southern Seaboard	6	1097	I	5582.3	8603.4	126942.1926	150337.9183	187513.9837	195287.4938	24	37	no	NA	NA	NA	NA	NA	NA	NA
1992	Southern Seaboard	6	1099	I	1773	12991	11671.79201	57777.8715	2012.737656	10657.91607	18	38	no	NA	NA	NA	NA	NA	NA	NA
1993	Southern Seaboard	6	1099	I	12767.4	23242.5	73211.94972	130042.236	22297.46963	26378.40962	27	41	no	NA	NA	NA	NA	NA	NA	NA
1994	Southern Seaboard	6	1099	I	4288.2	21808.1	27189.13431	75395.89048	2118.956889	44118.83812	24	42	no	NA	NA	NA	NA	NA	NA	NA
1995	Southern Seaboard	6	1099	I	10069.5	22640.7	54639.82922	120795.5076	20805.3858	27892.19535	24	41	no	NA	NA	NA	NA	NA	NA	NA
1996	Southern Seaboard	6	1099	I	44376.4	50245.8	155253.203	197020.2804	71820.2053	84250.23078	24	42	no	NA	NA	NA	NA	NA	NA	NA
1997	Southern Seaboard	6	1099	I	17640.3	23910.5	127197.1284	157073.5994	36002.13062	66453.47084	28	42	no	265652.0778	23633.25771	4254.059232	10912.35799	no	no	no
1998	Southern Seaboard	6	1099	I	12138.2	16320.6	65633.51556	78467.82453	15009.96353	17067.01878	28	41	no	NA	NA	NA	NA	NA	NA	NA
1999	Southern Seaboard	6	1099	I	5735.9	10452.3	44263.81983	62773.45714	278.4907627	11048.17511	26	36	no	NA	NA	NA	NA	NA	NA	NA
2000	Southern Seaboard	6	1099	I	8566	10970.1	31749.00851	46742.51491	22766.35988	30265.29115	26	38	no	NA	NA	NA	NA	NA	NA	NA
2001	Southern Seaboard	6	1099	I	5429.2	8162.2	50938.34593	66490.2162	8510.386578	15658.79073	24	37	no	NA	NA	NA	NA	NA	NA	NA
2002	Southern Seaboard	6	1099	I	4918.2	8815.9	51337.28505	66823.27255	14324.76589	24228.26802	27	40	no	265652.0778	21473.04385	4108.776958	11202.51785	no	no	no
2003	Southern Seaboard	6	1099	I	7177.9	9773.3	47419.54152	77899.08385	4781.511826	14786.68203	23	36	no	NA	NA	NA	NA	NA	NA	NA
2004	Southern Seaboard	6	1099	I	11725.4	15953.2	76675.55856	109317.5963	7900.448751	21330.93751	24	37	no	NA	NA	NA	NA	NA	NA	NA
2005	Southern Seaboard	6	1099	I	18532.7	21815.2	106897.2693	123063.6164	6105.247601	14723.63678	20	36	no	NA	NA	NA	NA	NA	NA	NA
2006	Southern Seaboard	6	1099	I	8417.9	11567.2	44795.45927	56459.40566	12608.98581	22389.6007	24	37	no	NA	NA	NA	NA	NA	NA	NA
2007	Southern Seaboard	6	1099	I	8560.3	10811.4	65486.09973	84967.45116	47787.54696	75459.85052	21	36	no	265652.0778	18564.16088	6421.557448	9541.281822	no	no	no
2008	Southern Seaboard	6	1099	I	11762.4	15646.9	89716.84935	144864.7186	52550.12834	55689.91243	22	34	no	NA	NA	NA	NA	NA	NA	NA
2009	Southern Seaboard	6	1099	I	6004.9	9737.4	80954.35315	123298.0916	48817.92804	85291.91336	24	35	no	NA	NA	NA	NA	NA	NA	NA
2010	Southern Seaboard	6	1099	I	14835.8	16944.6	134024.8662	149634.8424	55638.66001	58177.37902	26	37	no	NA	NA	NA	NA	NA	NA	NA
2011	Southern Seaboard	6	1099	I	10653.1	13993.1	109985.8393	141111.4363	177458.4188	309986.4224	21	31	no	NA	NA	NA	NA	NA	NA	NA
2012	Southern Seaboard	6	1099	I	14024.5	16990	138922.2849	185817.7813	171771.1213	173827.3246	27	39	no	265652.0778	21811.76603	7208.671718	10659.42924	no	no	no
2013	Southern Seaboard	6	1099	I	10975.3	13691.9	97622.50416	144512.4911	87913.11725	113712.2676	27	39	no	NA	NA	NA	NA	NA	NA	NA
2014	Southern Seaboard	6	1099	I	5905.1	8669.5	100355.9295	117379.4319	165773.2043	170334.7146	23	36	no	NA	NA	NA	NA	NA	NA	NA
1992	Southern Seaboard	6	1101	I	845	3189.4	5954.844205	19845.92499	388.3389456	4510.603757	28	39	no	NA	NA	NA	NA	NA	NA	NA
1993	Southern Seaboard	6	1101	I	1165.7	7024.9	11842.30462	31971.81346	1083.165425	12459.92613	24	42	no	NA	NA	NA	NA	NA	NA	NA
1994	Southern Seaboard	6	1101	I	3276.1	13339.4	11636.35077	51260.36864	11010.65735	28337.91397	25	41	no	NA	NA	NA	NA	NA	NA	NA
1995	Southern Seaboard	6	1101	I	1953.5	11185.2	4974.496096	43403.06248	3225.428555	28545.61486	17	40	no	NA	NA	NA	NA	NA	NA	NA
1996	Southern Seaboard	6	1101	I	864.3	11736.3	2806.555047	48173.90886	701.081472	51495.45015	24	42	no	NA	NA	NA	NA	NA	NA	NA
1997	Southern Seaboard	6	1101	I	1398.4	9207.4	4179.980636	37253.17229	798.3827711	34050.2035	14	41	no	203129.7096	41732.43438	22199.45522	626.049242	no	no	no
1998	Southern Seaboard	6	1101	I	891.9	2441.7	6061.330319	14106.29383	558.8349853	3494.294116	19	40	no	NA	NA	NA	NA	NA	NA	NA
1999	Southern Seaboard	6	1101	I	1093.1	2586.6	6737.681468	15396.64618	470.9050257	2863.509614	18	34	no	NA	NA	NA	NA	NA	NA	NA
2000	Southern Seaboard	6	1101	I	828.4	1872	4623.375877	10493.52362	1484.314409	5713.895009	20	36	no	NA	NA	NA	NA	NA	NA	NA
2001	Southern Seaboard	6	1101	I	1281	2130	20899.78015	25147.82147	375.4405395	5357.159536	16	34	no	NA	NA	NA	NA	NA	NA	NA
2002	Southern Seaboard	6	1101	I	265.2	1917.4	1466.220517	14117.70715	427.4943504	4031.367554	19	38	no	203129.7096	34999.26871	23620.71245	655.186634	no	no	no
2003	Southern Seaboard	6	1101	I	812.4	1973.4	1557.633656	17577.6687	1086.97136	2382.342799	15	37	no	NA	NA	NA	NA	NA	NA	NA
2004	Southern Seaboard	6	1101	I	693.2	1506.7	7989.843582	12335.06001	20802.52172	22262.88251	18	38	no	NA	NA	NA	NA	NA	NA	NA
2005	Southern Seaboard	6	1101	I	747.1	1308	5743.903277	9893.961061	8825.508951	14861.64765	17	38	no	NA	NA	NA	NA	NA	NA	NA
2006	Southern Seaboard	6	1101	I	841.7	1466.1	8148.949413	12849.15636	10930.50651	21146.37434	20	35	no	NA	NA	NA	NA	NA	NA	NA
2007	Southern Seaboard	6	1101	I	784.9	1705.8	13014.14113	23906.52883	140569.8347	143206.695	13	36	no	203129.7096	24191.72439	32669.89609	2989.820168	no	no	no
2008	Southern Seaboard	6	1101	I	593.5	1092.7	10468.48134	16772.81517	13948.90118	15804.71898	23	35	no	NA	NA	NA	NA	NA	NA	NA
2009	Southern Seaboard	6	1101	I	953	1568.6	19656.81854	25652.99915	154240.1237	163972.84	19	34	no	NA	NA	NA	NA	NA	NA	NA
2010	Southern Seaboard	6	1101	I	240.3	1404.6	6908.879111	20777.63836	24578.03788	28305.48159	17	33	no	NA	NA	NA	NA	NA	NA	NA
2011	Southern Seaboard	6	1101	I	332.3	899.8	9064.918987	12018.32201	47666.07602	52570.41744	18	29	no	NA	NA	NA	NA	NA	NA	NA
2012	Southern Seaboard	6	1101	I	1058.1	2310.8	24347.08266	39289.43092	28117.92489	35027.21362	20	35	no	203129.7096	24752.2145	38603.80691	3217.2537	no	no	no
2013	Southern Seaboard	6	1101	I	1070.2	2224.6	26132.39307	42449.34132	65208.95328	79772.1641	16	37	no	NA	NA	NA	NA	NA	NA	NA
2014	Southern Seaboard	6	1101	I	1308.1	3676.4	21854.21003	49914.64654	84159.9027	88718.20389	23	34	no	NA	NA	NA	NA	NA	NA	NA
1992	Eastern Uplands	5	1103	I	4430.2	8043.9	19083.39469	44752.99875	6328.211858	12161.38526	25	41	no	NA	NA	NA	NA	NA	NA	NA
1993	Eastern Uplands	5	1103	I	11281.5	14732.1	61074.03921	86005.25514	11687.34552	20660.05537	26	40	no	NA	NA	NA	NA	NA	NA	NA
1994	Eastern Uplands	5	1103	I	4114	7756.4	22009.46596	50774.85366	2967.565257	10014.56367	29	40	no	NA	NA	NA	NA	NA	NA	NA
1995	Eastern Uplands	5	1103	I	2951.5	9928.1	16660.12264	45152.50388	4140.793556	29110.26739	30	42	no	NA	NA	NA	NA	NA	NA	NA
1996	Eastern Uplands	5	1103	I	3848.6	7435.9	14309.47735	33668.50104	6183.853221	10954.45487	30	40	no	NA	NA	NA	NA	NA	NA	NA
1997	Eastern Uplands	5	1103	I	7248	12574.4	24438.76743	51684.62939	3796.47197	12953.78624	23	45	no	150053.5219	40275.56478	7752.974388	1473.866412	no	no	no
1998	Eastern Uplands	5	1103	I	935.5	2281.5	8011.962176	17145.39589	686.2140837	3541.247148	27	42	no	NA	NA	NA	NA	NA	NA	NA
1999	Eastern Uplands	5	1103	I	928.8	3414.7	5998.564021	37226.04843	371.7721638	2057.243613	25	36	no	NA	NA	NA	NA	NA	NA	NA
2000	Eastern Uplands	5	1103	I	897	1953.2	6257.040104	12857.30591	949.0506005	2412.70188	24	38	no	NA	NA	NA	NA	NA	NA	NA
2001	Eastern Uplands	5	1103	I	1714.7	2655.7	13010.73543	21644.77298	2395.999696	5447.052778	27	38	no	NA	NA	NA	NA	NA	NA	NA
2002	Eastern Uplands	5	1103	I	1346.3	4032.2	11074.34789	63570.90202	2166.866066	21081.23265	28	40	no	150053.5219	30036.60429	10776.78818	1599.319072	no	no	no
2003	Eastern Uplands	5	1103	I	797.8	3687.1	6213.079979	41136.0801	935.9741909	4861.811984	27	40	no	NA	NA	NA	NA	NA	NA	NA
2004	Eastern Uplands	5	1103	I	777.5	2154.2	5588.749969	22811.34071	9780.596545	14505.31549	26	39	no	NA	NA	NA	NA	NA	NA	NA
2005	Eastern Uplands	5	1103	I	594.7	1674.2	5192.17874	12540.87538	4928.613134	16464.0721	24	38	no	NA	NA	NA	NA	NA	NA	NA
2006	Eastern Uplands	5	1103	I	776.7	1615.1	5990.849422	12865.38286	8211.121715	17480.88218	23	36	no	NA	NA	NA	NA	NA	NA	NA
2007	Eastern Uplands	5	1103	I	559.7	1261.9	5686.007387	11044.31485	10570.90265	17961.90106	25	37	no	150053.5219	29458.71268	18008.527	3153.717998	no	no	no
2008	Eastern Uplands	5	1103	I	366.1	1109.4	4232.898982	17010.88644	7797.41456	35542.50516	22	37	no	NA	NA	NA	NA	NA	NA	NA
2009	Eastern Uplands	5	1103	I	869.9	2297.1	11153.50031	17752.78391	22905.07372	24887.78186	25	35	no	NA	NA	NA	NA	NA	NA	NA
2010	Eastern Uplands	5	1103	I	630.2	1275.1	8323.825993	18479.69254	25870.9145	30969.84366	21	29	no	NA	NA	NA	NA	NA	NA	NA
2011	Eastern Uplands	5	1103	I	754	2345.5	10724.82961	21167.07045	39313.047	46167.98438	23	29	no	NA	NA	NA	NA	NA	NA	NA
2012	Eastern Uplands	5	1103	I	786.1	3053	18254.79467	38485.56871	94200.44124	96290.74401	23	31	no	150053.5219	21299.83824	21723.94917	4698.809146	no	no	no
2013	Eastern Uplands	5	1103	I	1057.3	2066.8	18448.2673	30881.67023	58849.4117	67148.11607	24	34	no	NA	NA	NA	NA	NA	NA	NA
2014	Eastern Uplands	5	1103	I	640.3	4164.4	17489.74467	42543.44514	52622.68047	62411.62424	18	31	no	NA	NA	NA	NA	NA	NA	NA
1992	Southern Seaboard	6	1105	I	1127.8	3934.1	7287.150354	24638.45171	477.2102924	3686.735394	29	39	no	NA	NA	NA	NA	NA	NA	NA
1993	Southern Seaboard	6	1105	I	1237.9	6292.8	8204.702711	25706.34426	1721.255156	10551.04508	24	43	no	NA	NA	NA	NA	NA	NA	NA
1994	Southern Seaboard	6	1105	I	4041	14192.4	13501.29446	45980.63431	12309.63063	32856.29687	26	41	no	NA	NA	NA	NA	NA	NA	NA
1995	Southern Seaboard	6	1105	I	2403.2	9231.2	6437.61568	35859.82026	4299.624832	20800.87185	16	40	no	NA	NA	NA	NA	NA	NA	NA
1996	Southern Seaboard	6	1105	I	1193.5	6105.4	2518.649452	23491.66491	1084.952202	11177.17058	24	42	no	NA	NA	NA	NA	NA	NA	NA
1997	Southern Seaboard	6	1105	I	2854.7	7737.3	8758.137668	27831.43939	3812.03938	16741.38805	20	42	no	186392.3013	26232.15121	10536.00001	2061.470484	no	no	no
1998	Southern Seaboard	6	1105	I	1166.1	2602.4	3301.513171	12624.36706	333.239666	2103.013474	20	39	no	NA	NA	NA	NA	NA	NA	NA
1999	Southern Seaboard	6	1105	I	1558.3	2642.6	6883.597618	17574.80369	761.4135087	1648.324589	19	35	no	NA	NA	NA	NA	NA	NA	NA
2000	Southern Seaboard	6	1105	I	1348.8	2669.8	4998.095316	13324.32957	2880.853956	5291.514586	22	37	no	NA	NA	NA	NA	NA	NA	NA
2001	Southern Seaboard	6	1105	I	959	1642.9	6866.249068	11256.0358	539.3193251	2063.71873	17	34	no	NA	NA	NA	NA	NA	NA	NA
2002	Southern Seaboard	6	1105	I	473.7	1727	2531.127228	15825.00388	671.5191533	4366.653405	20	37	no	186392.3013	21555.1951	12876.70383	1930.35222	no	no	no
2003	Southern Seaboard	6	1105	I	1082.6	1808.3	2531.245509	16222.07308	430.6928607	2309.708467	17	37	no	NA	NA	NA	NA	NA	NA	NA
2004	Southern Seaboard	6	1105	I	907.9	1955	7500.293654	12848.8199	18278.77158	19933.93042	23	39	no	NA	NA	NA	NA	NA	NA	NA
2005	Southern Seaboard	6	1105	I	1145.2	1807	7048.261024	12098.98034	8216.216803	13939.46733	17	38	no	NA	NA	NA	NA	NA	NA	NA
2006	Southern Seaboard	6	1105	I	985.4	1790.8	6818.055138	12926.71817	14240.28318	22679.57802	19	35	no	NA	NA	NA	NA	NA	NA	NA
2007	Southern Seaboard	6	1105	I	956.3	1812.8	11565.66079	20526.42885	106728.7282	110738.2966	18	37	no	186392.3013	16075.34198	14034.51048	3584.708588	no	no	no
2008	Southern Seaboard	6	1105	I	346.6	819.4	4865.51892	10380.63124	8660.502115	10148.38649	24	35	no	NA	NA	NA	NA	NA	NA	NA
2009	Southern Seaboard	6	1105	I	687.1	1275.2	10790.98626	20304.05641	73553.22508	85321.67891	19	34	no	NA	NA	NA	NA	NA	NA	NA
2010	Southern Seaboard	6	1105	I	478.4	1756.3	7233.578531	29325.23943	11931.61278	14052.53142	27	35	no	NA	NA	NA	NA	NA	NA	NA
2011	Southern Seaboard	6	1105	I	503.5	1595	5842.703747	12774.26944	26236.48407	39623.821	19	30	no	NA	NA	NA	NA	NA	NA	NA
2012	Southern Seaboard	6	1105	I	606.1	3063.7	12004.13106	38098.61526	30572.98746	49149.7895	19	35	no	186392.3013	15979.02671	19835.2796	4640.939048	no	no	no
2013	Southern Seaboard	6	1105	I	945.4	1749	15384.57122	29430.4936	81129.38224	87635.15533	25	40	no	NA	NA	NA	NA	NA	NA	NA
2014	Southern Seaboard	6	1105	I	1875.5	3308.9	27394.61179	49388.49775	106998.9527	109362.4085	27	35	no	NA	NA	NA	NA	NA	NA	NA
1992	Southern Seaboard	6	1107	I	11090.8	12475.2	72284.78317	79149.40195	10242.17598	12058.93604	25	39	no	NA	NA	NA	NA	NA	NA	NA
1993	Southern Seaboard	6	1107	I	8010.7	8868	32932.08374	40347.52164	18231.04089	19312.3765	22	39	no	NA	NA	NA	NA	NA	NA	NA
1994	Southern Seaboard	6	1107	I	4858.8	8654.3	21533.61329	42177.52649	9150.352723	18010.08555	29	38	no	NA	NA	NA	NA	NA	NA	NA
1995	Southern Seaboard	6	1107	I	26934.2	28364.7	73303.06613	83498.97655	57085.90324	58835.30984	22	40	no	NA	NA	NA	NA	NA	NA	NA
1996	Southern Seaboard	6	1107	I	2981.7	5552.7	9508.438094	24499.80695	4282.393173	7397.275325	17	36	no	NA	NA	NA	NA	NA	NA	NA
1997	Southern Seaboard	6	1107	I	3302.8	5730.4	9010.372958	19671.65363	6899.688288	11508.81369	17	41	no	228289.4429	19312.82998	5742.49434	822.321952	no	no	no
1998	Southern Seaboard	6	1107	I	318	1967.9	2097.052209	11421.47241	103.9771168	2668.716478	20	35	no	NA	NA	NA	NA	NA	NA	NA
1999	Southern Seaboard	6	1107	I	424.2	1818.5	1574.128765	15516.67797	98.96093452	1049.467854	17	32	no	NA	NA	NA	NA	NA	NA	NA
2000	Southern Seaboard	6	1107	I	45.1	1084.8	489.5974103	7886.342421	65.94737367	1175.182042	15	33	no	NA	NA	NA	NA	NA	NA	NA
2001	Southern Seaboard	6	1107	I	259.5	883.6	5558.943739	10113.58931	106.335681	880.5819771	16	32	no	NA	NA	NA	NA	NA	NA	NA
2002	Southern Seaboard	6	1107	I	478.1	1317.7	2831.866292	19792.43494	604.4487092	1950.304988	18	32	no	228289.4429	15140.922	7797.489848	415.207836	no	no	no
2003	Southern Seaboard	6	1107	I	194	1991.2	697.8697567	27364.79573	123.5107513	704.8032564	17	32	no	NA	NA	NA	NA	NA	NA	NA
2004	Southern Seaboard	6	1107	I	198.3	584.6	3307.003016	8719.129844	1970.005686	11112.18525	17	32	no	NA	NA	NA	NA	NA	NA	NA
2005	Southern Seaboard	6	1107	I	206.2	637.1	3032.598098	6892.27727	11295.82206	17939.64786	18	34	no	NA	NA	NA	NA	NA	NA	NA
2006	Southern Seaboard	6	1107	I	64	429.7	963.0197882	5260.014908	1442.625336	17984.57919	15	29	no	NA	NA	NA	NA	NA	NA	NA
2007	Southern Seaboard	6	1107	I	358.9	436.2	2835.661943	3776.852568	8061.602863	9496.130491	17	23	no	228289.4429	11556.6181	9732.6983	795.612676	no	no	no
2008	Southern Seaboard	6	1107	I	234	338.9	3761.033846	5683.848141	4212.706793	4652.74618	24	34	no	NA	NA	NA	NA	NA	NA	NA
2009	Southern Seaboard	6	1107	I	220.1	399.7	3648.398214	8113.91778	13755.29224	15869.20098	18	33	no	NA	NA	NA	NA	NA	NA	NA
2010	Southern Seaboard	6	1107	I	207.2	444.6	2927.8356	7980.445498	2360.142948	5766.683998	22	31	no	NA	NA	NA	NA	NA	NA	NA
2011	Southern Seaboard	6	1107	I	357.5	587.9	13282.09208	17846.10629	9291.655062	27894.61543	23	30	no	NA	NA	NA	NA	NA	NA	NA
2012	Southern Seaboard	6	1107	I	400.8	618.9	10654.6528	15446.75242	22317.97769	23310.0743	24	31	no	228289.4429	9950.014682	8734.337938	1080.106934	no	no	no
2013	Southern Seaboard	6	1107	I	649.3	914.9	11535.34384	16178.8342	16690.35851	20384.29685	22	30	no	NA	NA	NA	NA	NA	NA	NA
2014	Southern Seaboard	6	1107	I	257.5	1152.8	3430.249079	16809.32561	41821.44349	50130.9237	20	30	no	NA	NA	NA	NA	NA	NA	NA
1992	Southern Seaboard	6	1109	I	11754	18812.2	62491.66124	90733.3298	6635.480976	15113.49837	27	44	no	NA	NA	NA	NA	NA	NA	NA
1993	Southern Seaboard	6	1109	I	9044.5	19404.5	58565.22417	92105.36749	10606.69053	29179.00767	32	45	no	NA	NA	NA	NA	NA	NA	NA
1994	Southern Seaboard	6	1109	I	13154.9	23262.2	63786.7688	147862.5397	1196.501494	24267.8033	24	44	no	NA	NA	NA	NA	NA	NA	NA
1995	Southern Seaboard	6	1109	I	9550	21997	47268.86442	91906.90383	2389.541226	22788.67402	28	44	no	NA	NA	NA	NA	NA	NA	NA
1996	Southern Seaboard	6	1109	I	5803.5	17533.9	21277.38524	80564.8237	6100.948959	63773.55489	31	44	no	NA	NA	NA	NA	NA	NA	NA
1997	Southern Seaboard	6	1109	I	7487.3	20819.7	28972.01364	92703.94679	941.7998245	84994.22497	28	47	no	174074.4688	32486.57334	7213.932636	5513.442064	no	no	no
1998	Southern Seaboard	6	1109	I	6572.7	9593.2	28973.02281	45438.54324	2677.036433	23371.51652	28	42	no	NA	NA	NA	NA	NA	NA	NA
1999	Southern Seaboard	6	1109	I	4480.1	11779.5	11871.37243	39484.49796	419.7594348	7532.754739	25	40	no	NA	NA	NA	NA	NA	NA	NA
2000	Southern Seaboard	6	1109	I	3234.2	5181.8	6791.970483	23947.70592	247.1539409	11919.95068	25	41	no	NA	NA	NA	NA	NA	NA	NA
2001	Southern Seaboard	6	1109	I	3944	6445.3	24454.77594	34326.0948	905.1253369	9646.803292	25	38	no	NA	NA	NA	NA	NA	NA	NA
2002	Southern Seaboard	6	1109	I	4070.6	7889.9	15015.66054	31743.49762	2976.545864	12604.77137	26	41	no	174074.4688	24824.6533	10803.09277	3434.165396	no	no	no
2003	Southern Seaboard	6	1109	I	2750.7	5415.1	11141.88409	42245.00892	268.7055868	5566.795993	25	39	no	NA	NA	NA	NA	NA	NA	NA
2004	Southern Seaboard	6	1109	I	4352.7	7082.3	14909.35098	60597.30449	8848.592167	28594.05583	29	43	no	NA	NA	NA	NA	NA	NA	NA
2005	Southern Seaboard	6	1109	I	6280.6	8247.6	28971.46102	48311.07497	5935.223925	34435.45136	20	42	no	NA	NA	NA	NA	NA	NA	NA
2006	Southern Seaboard	6	1109	I	2548.6	4464.1	12452.78633	27214.41184	17150.55689	19631.67257	20	43	no	NA	NA	NA	NA	NA	NA	NA
2007	Southern Seaboard	6	1109	I	2058.9	3919.8	7843.627171	37843.36247	9796.611188	11874.9635	26	48	no	174074.4688	21444.31114	13111.8264	4423.21798	no	no	no
2008	Southern Seaboard	6	1109	I	3133	6759.1	13038.17047	78108.7492	8723.433017	26481.8315	22	39	no	NA	NA	NA	NA	NA	NA	NA
2009	Southern Seaboard	6	1109	I	1530.9	2918.2	21984.82804	43879.60704	9619.254707	23352.26611	28	43	no	NA	NA	NA	NA	NA	NA	NA
2010	Southern Seaboard	6	1109	I	1955.9	3525.3	16367.13226	46181.44687	6422.738579	8762.224482	33	44	no	NA	NA	NA	NA	NA	NA	NA
2011	Southern Seaboard	6	1109	I	788.1	2496.9	9033.245512	38685.21888	14344.08019	46773.99134	25	39	no	NA	NA	NA	NA	NA	NA	NA
2012	Southern Seaboard	6	1109	I	1158.6	3267.8	9352.145373	41666.8438	11513.74625	14826.71881	29	44	no	174074.4688	14251.01749	14768.61088	3073.59017	no	no	no
2013	Southern Seaboard	6	1109	I	685.2	3439.4	6875.535674	62306.46411	11391.23057	29218.1741	27	43	no	NA	NA	NA	NA	NA	NA	NA
2014	Southern Seaboard	6	1109	I	901.8	3436.6	9940.781302	46159.25356	16306.8162	28456.19707	24	39	no	NA	NA	NA	NA	NA	NA	NA
1992	Southern Seaboard	6	1111	I	598.5	778.2	2698.043398	4392.781332	903.7798179	1103.44223	17	27	no	NA	NA	NA	NA	NA	NA	NA
1993	Southern Seaboard	6	1111	I	2453.4	2717.5	6793.738655	10555.60818	5536.760999	5885.283719	7	28	no	NA	NA	NA	NA	NA	NA	NA
1994	Southern Seaboard	6	1111	I	1078.9	1583.1	3369.35807	8542.437054	2591.075238	3007.081348	19	27	no	NA	NA	NA	NA	NA	NA	NA
1995	Southern Seaboard	6	1111	I	3970.9	4352.2	11925.86739	14799.36935	9438.17245	9658.970155	13	28	no	NA	NA	NA	NA	NA	NA	NA
1996	Southern Seaboard	6	1111	I	1411.5	1914.5	4165.814163	7586.96766	3494.175423	3646.676326	16	26	no	NA	NA	NA	NA	NA	NA	NA
1997	Southern Seaboard	6	1111	I	2403.7	2749.5	6628.863276	8329.717007	5411.161686	5624.845345	9	24	no	150361.8927	17654.83144	5685.433614	491.288804	no	no	no
1998	Southern Seaboard	6	1111	I	61.2	458	602.5231031	2287.550977	40.29542986	77.22620642	15	20	no	NA	NA	NA	NA	NA	NA	NA
1999	Southern Seaboard	6	1111	I	53.1	275.3	311.7691577	2858.832016	62.03413445	96.05121337	14	19	no	NA	NA	NA	NA	NA	NA	NA
2000	Southern Seaboard	6	1111	I	40.4	144.7	351.3521043	1313.253948	73.57274007	124.2432538	20	24	no	NA	NA	NA	NA	NA	NA	NA
2001	Southern Seaboard	6	1111	I	51.1	100.2	551.0264119	939.5134865	74.34238132	177.6673348	15	21	no	NA	NA	NA	NA	NA	NA	NA
2002	Southern Seaboard	6	1111	I	33.6	187.8	245.3967505	3285.031316	84.43091869	141.536517	14	23	no	150361.8927	13066.90625	9275.40312	298.658268	no	no	no
2003	Southern Seaboard	6	1111	I	34.9	371	197.1252711	5317.036933	47.34890495	92.85706481	14	24	no	NA	NA	NA	NA	NA	NA	NA
2004	Southern Seaboard	6	1111	I	23.9	80.3	112.082416	937.7852982	38.60813112	1958.834383	13	26	no	NA	NA	NA	NA	NA	NA	NA
2005	Southern Seaboard	6	1111	I	49	146	665.0127953	1380.515428	2674.849182	4210.751591	13	23	no	NA	NA	NA	NA	NA	NA	NA
2006	Southern Seaboard	6	1111	I	33.9	116	175.1921263	1195.792476	35.99733592	3911.694561	12	25	no	NA	NA	NA	NA	NA	NA	NA
2007	Southern Seaboard	6	1111	I	28.8	56.7	228.2321447	559.6409401	17.75515401	510.1952473	16	23	no	150361.8927	8058.917004	14991.59287	397.806338	no	no	no
2008	Southern Seaboard	6	1111	I	6.7	26.5	153.0462218	538.6832916	267.3835216	357.6715799	13	20	no	NA	NA	NA	NA	NA	NA	NA
2009	Southern Seaboard	6	1111	I	27.2	45.3	483.3586641	988.7040864	1827.930988	1922.363894	14	16	no	NA	NA	NA	NA	NA	NA	NA
2010	Southern Seaboard	6	1111	I	7.9	28.3	139.0891032	686.4944003	194.0224765	593.5144277	10	19	no	NA	NA	NA	NA	NA	NA	NA
2011	Southern Seaboard	6	1111	I	25	49	1215.639862	1782.342004	321.7140517	2605.791618	13	22	no	NA	NA	NA	NA	NA	NA	NA
2012	Southern Seaboard	6	1111	I	42.9	111.9	1228.142378	2812.387462	3908.616489	4026.212122	19	21	no	150361.8927	5845.68927	18238.38865	817.46572	no	no	no
2013	Southern Seaboard	6	1111	I	101.1	102.9	1719.511357	1874.023683	3291.32571	3668.736086	14	17	no	NA	NA	NA	NA	NA	NA	NA
2014	Southern Seaboard	6	1111	I	37	161.5	668.5793785	2868.284917	7666.256758	8660.81733	19	23	no	NA	NA	NA	NA	NA	NA	NA
1992	Southern Seaboard	6	1113	I	6214.1	10361.3	21862.10561	42630.26599	6720.26441	16438.06506	22	43	no	NA	NA	NA	NA	NA	NA	NA
1993	Southern Seaboard	6	1113	I	4563.8	11048.1	21050.68017	43486.81599	10247.64148	21375.05051	27	43	no	NA	NA	NA	NA	NA	NA	NA
1994	Southern Seaboard	6	1113	I	3983.4	9197.7	14859.64383	38693.99193	1513.8259	14491.76231	23	43	no	NA	NA	NA	NA	NA	NA	NA
1995	Southern Seaboard	6	1113	I	4795.9	12102.4	28498.10189	52425.7197	2322.792138	16675.24523	25	43	no	NA	NA	NA	NA	NA	NA	NA
1996	Southern Seaboard	6	1113	I	2139.7	7712.6	8521.572111	39433.25434	3546.178199	28285.61377	25	44	no	NA	NA	NA	NA	NA	NA	NA
1997	Southern Seaboard	6	1113	I	2636.2	8928.7	10772.10593	35562.56125	367.5666779	39560.84179	23	46	no	166058.4486	13872.23139	3777.339124	4091.105669	no	no	yes
1998	Southern Seaboard	6	1113	I	1767.1	3046.7	7303.396674	14884.83873	529.2591046	10869.18464	23	41	no	NA	NA	NA	NA	NA	NA	NA
1999	Southern Seaboard	6	1113	I	1457.8	3794.2	4212.638125	15744.7861	120.6067794	3335.776901	19	39	no	NA	NA	NA	NA	NA	NA	NA
2000	Southern Seaboard	6	1113	I	1339.4	2288.7	2400.313517	10684.68554	63.3190697	6625.14294	16	36	no	NA	NA	NA	NA	NA	NA	NA
2001	Southern Seaboard	6	1113	I	1810	2788.9	16233.57778	20148.20646	1833.168492	5618.119884	20	36	no	NA	NA	NA	NA	NA	NA	NA
2002	Southern Seaboard	6	1113	I	1893.2	3416.1	8757.183289	16458.30659	1198.68229	6782.143862	23	40	no	166058.4486	11355.08447	6237.830004	1827.561976	no	no	no
2003	Southern Seaboard	6	1113	I	1336.7	2205.8	6330.201809	16390.63007	224.9893365	3206.647602	18	37	no	NA	NA	NA	NA	NA	NA	NA
2004	Southern Seaboard	6	1113	I	1581.1	2609.1	5828.04292	18416.17273	4566.045235	9930.434728	25	40	no	NA	NA	NA	NA	NA	NA	NA
2005	Southern Seaboard	6	1113	I	2270.5	3417.1	16621.23305	25436.81476	4360.031402	11075.00172	19	41	no	NA	NA	NA	NA	NA	NA	NA
2006	Southern Seaboard	6	1113	I	1199.3	2559.9	8556.578499	16044.3924	15348.55607	16824.92812	19	40	no	NA	NA	NA	NA	NA	NA	NA
2007	Southern Seaboard	6	1113	I	951.8	2071.9	4977.606083	18885.5737	11042.12088	11744.85896	22	46	no	166058.4486	9845.201008	4568.90494	3112.03534	no	no	no
2008	Southern Seaboard	6	1113	I	1090.8	2280	5396.875051	25529.85632	4446.22847	9023.775615	22	38	no	NA	NA	NA	NA	NA	NA	NA
2009	Southern Seaboard	6	1113	I	986.6	1762.7	12851.78377	25433.786	4861.694106	7925.90068	27	43	no	NA	NA	NA	NA	NA	NA	NA
2010	Southern Seaboard	6	1113	I	1378.6	2199.7	13611.51431	27968.04819	5799.650907	6906.991746	36	46	no	NA	NA	NA	NA	NA	NA	NA
2011	Southern Seaboard	6	1113	I	596.3	1797.7	6934.52639	27924.20744	13167.42539	35783.60253	25	39	no	NA	NA	NA	NA	NA	NA	NA
2012	Southern Seaboard	6	1113	I	1522.4	3482	14641.95358	46324.93389	16213.20277	18184.63416	31	44	no	166058.4486	11908.29024	6202.622322	7333.719692	no	no	no
2013	Southern Seaboard	6	1113	I	920.5	3223.6	9905.440517	58487.58349	8887.603773	22869.36969	28	44	no	NA	NA	NA	NA	NA	NA	NA
2014	Southern Seaboard	6	1113	I	1128.2	2947.5	13156.82222	38723.32561	21365.75626	25158.93031	26	41	no	NA	NA	NA	NA	NA	NA	NA
1992	Eastern Uplands	5	1115	I	7878	9393	34380.09939	40807.0236	19065.47581	24090.56016	17	26	no	NA	NA	NA	NA	NA	NA	NA
1993	Eastern Uplands	5	1115	I	16557	18669.8	72217.88537	81008.35909	62069.48416	66812.13634	18	26	no	NA	NA	NA	NA	NA	NA	NA
1994	Eastern Uplands	5	1115	I	2715.8	4341.2	12315.13346	20110.45294	6082.970148	8212.211444	18	25	no	NA	NA	NA	NA	NA	NA	NA
1995	Eastern Uplands	5	1115	I	6553.9	9891.7	37078.68465	46540.26138	22415.12416	28410.35436	16	26	no	NA	NA	NA	NA	NA	NA	NA
1996	Eastern Uplands	5	1115	I	17453.4	18847.6	77324.45837	81722.44897	61003.21373	64630.23988	17	26	no	NA	NA	NA	NA	NA	NA	NA
1997	Eastern Uplands	5	1115	I	260.6	2744.6	2051.502634	11746.91622	747.7397212	4817.593696	12	22	no	163662.7074	15983.07357	4246.370198	1180.873748	no	no	no
1998	Eastern Uplands	5	1115	I	903.3	941.2	5331.083865	5497.858212	2717.642874	2808.326568	15	21	no	NA	NA	NA	NA	NA	NA	NA
1999	Eastern Uplands	5	1115	I	225.5	271.9	1532.491863	1925.78461	302.9765885	358.8007535	14	21	no	NA	NA	NA	NA	NA	NA	NA
2000	Eastern Uplands	5	1115	I	152.6	228.2	1401.840958	1808.253969	369.2465941	487.8615962	16	23	no	NA	NA	NA	NA	NA	NA	NA
2001	Eastern Uplands	5	1115	I	122.1	187.2	869.2026516	1361.485369	643.6382592	762.1569492	19	27	no	NA	NA	NA	NA	NA	NA	NA
2002	Eastern Uplands	5	1115	I	112.1	182.5	1013.230771	1551.11323	395.8994967	857.5157884	17	23	no	163662.7074	12753.2746	6731.95161	989.052584	no	no	no
2003	Eastern Uplands	5	1115	I	147.8	184.6	1077.470052	1447.48031	156.9805494	341.5674772	19	27	no	NA	NA	NA	NA	NA	NA	NA
2004	Eastern Uplands	5	1115	I	158	186.6	614.8335229	881.8984839	544.8737804	611.8247814	18	27	no	NA	NA	NA	NA	NA	NA	NA
2005	Eastern Uplands	5	1115	I	64.5	90.3	387.0268055	632.1832062	307.9004245	659.8244641	16	23	no	NA	NA	NA	NA	NA	NA	NA
2006	Eastern Uplands	5	1115	I	70.9	90.8	467.8275115	609.7299683	123.1343993	247.9636404	16	24	no	NA	NA	NA	NA	NA	NA	NA
2007	Eastern Uplands	5	1115	I	52.3	70.1	792.9998958	890.6348201	217.4617275	281.0799106	16	20	no	163662.7074	8488.693536	7914.444102	1392.11984	no	no	no
2008	Eastern Uplands	5	1115	I	59.4	70	842.4036414	971.020774	788.4409887	847.6728811	19	25	no	NA	NA	NA	NA	NA	NA	NA
2009	Eastern Uplands	5	1115	I	42.1	49.3	426.1894381	663.1151117	262.5876763	507.9248616	22	24	no	NA	NA	NA	NA	NA	NA	NA
2010	Eastern Uplands	5	1115	I	81.9	119.4	927.9134571	1219.576913	924.5332489	1122.856622	21	24	no	NA	NA	NA	NA	NA	NA	NA
2011	Eastern Uplands	5	1115	I	77.6	85.3	836.9940798	1026.678065	1313.093459	1642.353065	20	26	no	NA	NA	NA	NA	NA	NA	NA
2012	Eastern Uplands	5	1115	I	85.2	107.2	1247.787467	1546.017463	1913.776593	2062.718621	20	21	no	163662.7074	5511.82332	9146.712972	740.170694	no	no	no
2013	Eastern Uplands	5	1115	I	143.5	158.2	1744.687703	2118.690794	5034.129683	5376.33846	16	19	no	NA	NA	NA	NA	NA	NA	NA
2014	Eastern Uplands	5	1115	I	51.8	70.6	503.036564	826.9316164	1885.555507	2445.454735	18	22	no	NA	NA	NA	NA	NA	NA	NA
1992	Eastern Uplands	5	1117	I	11916.2	12533	78018.6299	80374.87408	10901.22851	12030.99405	22	39	no	NA	NA	NA	NA	NA	NA	NA
1993	Eastern Uplands	5	1117	I	9045.4	9812.3	40223.59642	44961.03495	20921.72398	21525.4663	21	41	no	NA	NA	NA	NA	NA	NA	NA
1994	Eastern Uplands	5	1117	I	5378.5	9671.7	22508.73661	39667.85469	9327.230782	20945.8884	27	38	no	NA	NA	NA	NA	NA	NA	NA
1995	Eastern Uplands	5	1117	I	32533.5	34032.9	87531.04274	98747.03946	67774.18517	69857.09956	22	40	no	NA	NA	NA	NA	NA	NA	NA
1996	Eastern Uplands	5	1117	I	3697.9	6779.6	12737.87561	23562.50758	1735.732596	6470.546118	20	37	no	NA	NA	NA	NA	NA	NA	NA
1997	Eastern Uplands	5	1117	I	2075	4116.6	5503.617254	15406.09473	2784.046508	8859.728686	16	41	no	203302.1058	16873.78746	3174.356984	847.412484	no	no	no
1998	Eastern Uplands	5	1117	I	682.6	2853	3832.701016	17408.95722	181.1692197	4264.274192	18	35	no	NA	NA	NA	NA	NA	NA	NA
1999	Eastern Uplands	5	1117	I	1018	2783.7	3646.679367	18636.24422	151.7597843	2367.199975	16	32	no	NA	NA	NA	NA	NA	NA	NA
2000	Eastern Uplands	5	1117	I	128.2	1928.7	1526.161078	11611.914	406.5194815	2704.833242	20	37	no	NA	NA	NA	NA	NA	NA	NA
2001	Eastern Uplands	5	1117	I	113.9	1507.5	1743.434867	12357.06658	78.3905292	2184.673683	16	33	no	NA	NA	NA	NA	NA	NA	NA
2002	Eastern Uplands	5	1117	I	965.9	1574.8	5363.976986	13785.48285	542.8079398	4010.507209	20	34	no	203302.1058	12433.57266	5194.954182	2976.060844	no	no	no
2003	Eastern Uplands	5	1117	I	694.6	1619.7	2706.891721	14373.61128	329.6654243	2034.77541	15	36	no	NA	NA	NA	NA	NA	NA	NA
2004	Eastern Uplands	5	1117	I	532.9	1542.8	7210.571784	18833.04549	9061.533568	15264.6208	16	34	no	NA	NA	NA	NA	NA	NA	NA
2005	Eastern Uplands	5	1117	I	850.9	1385.9	5212.224574	11634.55925	6003.072687	11851.36336	17	34	no	NA	NA	NA	NA	NA	NA	NA
2006	Eastern Uplands	5	1117	I	398.7	1488.4	9412.448026	15778.19454	17411.10563	29936.15052	15	32	no	NA	NA	NA	NA	NA	NA	NA
2007	Eastern Uplands	5	1117	I	1050.8	1220.6	6940.12778	9334.71264	8156.078958	11734.65683	24	33	no	203302.1058	8526.73402	6121.685122	1333.035684	no	no	no
2008	Eastern Uplands	5	1117	I	321.2	481.1	3303.052221	4156.50913	5205.127193	5805.828525	25	35	no	NA	NA	NA	NA	NA	NA	NA
2009	Eastern Uplands	5	1117	I	261.7	428.7	3757.657301	6583.380949	5555.867513	14570.18632	17	30	no	NA	NA	NA	NA	NA	NA	NA
2010	Eastern Uplands	5	1117	I	483.3	910	5191.509694	10305.65662	3895.724004	6546.314673	21	30	no	NA	NA	NA	NA	NA	NA	NA
2011	Eastern Uplands	5	1117	I	1156.6	1205.6	20111.16672	21026.70923	48673.29753	54804.15254	22	30	no	NA	NA	NA	NA	NA	NA	NA
2012	Eastern Uplands	5	1117	I	365	679	7044.503406	13475.08677	14110.64249	15777.60646	24	31	no	203302.1058	7558.320422	6903.133788	2870.437798	no	no	no
2013	Eastern Uplands	5	1117	I	496.8	1403.4	4864.643913	16730.86888	13317.60289	16938.08648	22	30	no	NA	NA	NA	NA	NA	NA	NA
2014	Eastern Uplands	5	1117	I	116.8	1664.7	2299.755698	22845.00847	24132.53148	38471.64242	20	30	no	NA	NA	NA	NA	NA	NA	NA
1992	Southern Seaboard	6	1119	I	98.5	1414.8	1252.034923	8624.287417	63.62029947	1984.011252	19	30	no	NA	NA	NA	NA	NA	NA	NA
1993	Southern Seaboard	6	1119	I	136.4	4375.5	1468.875789	14813.96946	345.9683482	8204.758956	19	34	no	NA	NA	NA	NA	NA	NA	NA
1994	Southern Seaboard	6	1119	I	1140.1	3660.8	2046.448428	16445.73181	1623.428296	8681.980837	13	32	no	NA	NA	NA	NA	NA	NA	NA
1995	Southern Seaboard	6	1119	I	894.1	7721.9	321.2274891	25692.96774	30.69442849	19234.40801	10	32	no	NA	NA	NA	NA	NA	NA	NA
1996	Southern Seaboard	6	1119	I	205	3981.4	977.1754559	15629.18416	77.10866901	9839.29361	22	31	no	NA	NA	NA	NA	NA	NA	NA
1997	Southern Seaboard	6	1119	I	521.7	4640.3	1524.858819	15171.42019	689.1930951	11038.91195	14	31	no	234106.3995	25521.92728	17489.31486	98.338698	no	no	no
1998	Southern Seaboard	6	1119	I	312.1	624.6	964.3455959	3447.700816	510.5153612	959.4530838	15	26	no	NA	NA	NA	NA	NA	NA	NA
1999	Southern Seaboard	6	1119	I	116.7	730.8	369.9656467	6102.460962	40.5738089	378.7045315	14	27	no	NA	NA	NA	NA	NA	NA	NA
2000	Southern Seaboard	6	1119	I	120.7	588	731.126896	3657.429494	108.4467413	1007.304916	18	28	no	NA	NA	NA	NA	NA	NA	NA
2001	Southern Seaboard	6	1119	I	308.3	409.1	5464.907415	5812.749395	64.56739647	667.5592379	13	27	no	NA	NA	NA	NA	NA	NA	NA
2002	Southern Seaboard	6	1119	I	170.1	1206.9	652.9504502	18444.65825	139.8662568	631.3566169	17	30	no	234106.3995	18289.78377	18980.17809	455.27175	no	no	no
2003	Southern Seaboard	6	1119	I	335.8	745.9	192.9592207	7597.632124	169.0685607	299.1739455	16	29	no	NA	NA	NA	NA	NA	NA	NA
2004	Southern Seaboard	6	1119	I	196.6	325.4	2565.212202	4563.011444	11784.16193	12238.00627	20	35	no	NA	NA	NA	NA	NA	NA	NA
2005	Southern Seaboard	6	1119	I	110.6	282.6	919.1010407	2629.776196	4973.114965	7972.68739	14	29	no	NA	NA	NA	NA	NA	NA	NA
2006	Southern Seaboard	6	1119	I	179.4	314.1	1061.87936	2227.269586	3464.048191	8344.385744	14	29	no	NA	NA	NA	NA	NA	NA	NA
2007	Southern Seaboard	6	1119	I	247.8	369.2	5089.91024	6059.007832	53738.82246	55240.30634	16	28	no	234106.3995	14466.31044	22074.00256	548.754216	no	no	no
2008	Southern Seaboard	6	1119	I	97.6	160.7	1067.755716	2200.823735	3108.262256	3724.345423	13	27	no	NA	NA	NA	NA	NA	NA	NA
2009	Southern Seaboard	6	1119	I	215.2	314.8	3463.574352	5061.306153	35151.39902	37340.24161	11	25	no	NA	NA	NA	NA	NA	NA	NA
2010	Southern Seaboard	6	1119	I	67.3	282.7	743.7053655	5314.735862	3119.130244	3845.190607	17	28	no	NA	NA	NA	NA	NA	NA	NA
2011	Southern Seaboard	6	1119	I	68.9	251.9	899.0198955	1829.976838	3838.283854	6628.964366	14	26	no	NA	NA	NA	NA	NA	NA	NA
2012	Southern Seaboard	6	1119	I	191.5	743	3961.17259	9496.63578	6178.740713	11378.85346	15	29	no	234106.3995	13459.85636	25877.64627	1725.176418	no	no	no
2013	Southern Seaboard	6	1119	I	244	437.7	4864.382468	7749.511158	24499.67698	25930.57147	21	32	no	NA	NA	NA	NA	NA	NA	NA
2014	Southern Seaboard	6	1119	I	399.5	628.2	5533.909134	9571.888338	25153.8813	25346.64743	24	29	no	NA	NA	NA	NA	NA	NA	NA
1992	Southern Seaboard	6	1121	I	2581.9	4140.9	15408.43453	25569.21431	3070.87917	4412.182954	22	39	no	NA	NA	NA	NA	NA	NA	NA
1993	Southern Seaboard	6	1121	I	3499.2	4543.6	13732.26954	25147.83689	8266.148143	9535.502386	21	40	no	NA	NA	NA	NA	NA	NA	NA
1994	Southern Seaboard	6	1121	I	2505.6	5822.8	12063.14627	51058.79452	4653.515302	7822.090412	28	39	no	NA	NA	NA	NA	NA	NA	NA
1995	Southern Seaboard	6	1121	I	18927.8	21123.1	51975.79763	67268.25719	39721.91316	41568.76871	22	41	no	NA	NA	NA	NA	NA	NA	NA
1996	Southern Seaboard	6	1121	I	2596.7	6378.7	8905.092875	31386.07835	2412.87901	6740.991717	20	37	no	NA	NA	NA	NA	NA	NA	NA
1997	Southern Seaboard	6	1121	I	1985.8	6211.5	5502.982268	25948.65827	3625.972992	9540.793093	14	41	no	190824.4224	25570.4896	5851.75956	2556.401462	no	no	no
1998	Southern Seaboard	6	1121	I	523.9	5212.8	3195.610564	26334.43284	175.3661108	3703.087459	18	35	no	NA	NA	NA	NA	NA	NA	NA
1999	Southern Seaboard	6	1121	I	1646.2	5908.1	5873.681649	46606.14318	254.9967372	3903.694908	15	32	no	NA	NA	NA	NA	NA	NA	NA
2000	Southern Seaboard	6	1121	I	176	4006.9	2243.561158	26251.94449	519.7667189	5142.269101	20	37	no	NA	NA	NA	NA	NA	NA	NA
2001	Southern Seaboard	6	1121	I	215.3	2013.3	4134.395306	17721.21545	79.22335281	2900.914834	13	32	no	NA	NA	NA	NA	NA	NA	NA
2002	Southern Seaboard	6	1121	I	891.9	2801.5	5006.611429	42733.90659	691.3326414	3844.48337	20	34	no	190824.4224	21438.64554	8016.020288	1086.177224	no	no	no
2003	Southern Seaboard	6	1121	I	557.9	5359.5	2450.377487	72134.4277	323.3768597	1597.894929	15	36	no	NA	NA	NA	NA	NA	NA	NA
2004	Southern Seaboard	6	1121	I	568.2	1941.7	8054.947464	25971.41697	9032.727962	32637.9083	15	34	no	NA	NA	NA	NA	NA	NA	NA
2005	Southern Seaboard	6	1121	I	1136.3	2596.3	12067.53296	25930.34621	34674.9067	56814.85931	18	34	no	NA	NA	NA	NA	NA	NA	NA
2006	Southern Seaboard	6	1121	I	566.4	2738.2	13736.32796	30116.12148	25685.04601	76688.95551	14	32	no	NA	NA	NA	NA	NA	NA	NA
2007	Southern Seaboard	6	1121	I	1470.6	1985.6	9660.522996	16531.71982	12497.22468	22771.66613	23	34	no	190824.4224	19672.59583	11021.62321	2456.848706	no	no	no
2008	Southern Seaboard	6	1121	I	653.1	1080.9	9492.922129	15421.69334	18148.15157	19817.67281	25	35	no	NA	NA	NA	NA	NA	NA	NA
2009	Southern Seaboard	6	1121	I	576.4	1049.2	11736.86986	22349.76984	39125.07828	50563.40176	18	33	no	NA	NA	NA	NA	NA	NA	NA
2010	Southern Seaboard	6	1121	I	741.5	1562.9	8765.157799	22901.95813	7303.38451	16359.18614	21	30	no	NA	NA	NA	NA	NA	NA	NA
2011	Southern Seaboard	6	1121	I	1879.3	2301.9	35475.75129	44691.17552	78865.70664	112038.4009	23	30	no	NA	NA	NA	NA	NA	NA	NA
2012	Southern Seaboard	6	1121	I	788.1	1688.2	17045.88762	36554.33562	39599.81669	42631.20721	24	31	no	190824.4224	16071.29512	11926.09642	5806.839414	no	no	no
2013	Southern Seaboard	6	1121	I	1623.1	2531.5	25682.9603	39529.29413	44856.82864	53372.14548	22	30	no	NA	NA	NA	NA	NA	NA	NA
2014	Southern Seaboard	6	1121	I	555.7	3426.9	8819.886133	51762.17062	115475.9284	141530.2864	20	30	no	NA	NA	NA	NA	NA	NA	NA
1992	Southern Seaboard	6	1123	I	4284.1	4658.8	27050.60115	28936.27934	4203.982403	4851.375683	24	39	no	NA	NA	NA	NA	NA	NA	NA
1993	Southern Seaboard	6	1123	I	5161.9	5725.2	19661.28163	23873.1623	12013.20882	12714.55751	22	40	no	NA	NA	NA	NA	NA	NA	NA
1994	Southern Seaboard	6	1123	I	2813.6	4837.3	10446.20019	18613.11073	5469.081834	10213.10651	28	39	no	NA	NA	NA	NA	NA	NA	NA
1995	Southern Seaboard	6	1123	I	12729.7	13402.1	34904.71192	39862.76007	27439.85224	28424.29187	22	40	no	NA	NA	NA	NA	NA	NA	NA
1996	Southern Seaboard	6	1123	I	2083.1	3147.9	6814.623488	10928.57064	3277.486356	4741.337993	19	37	no	NA	NA	NA	NA	NA	NA	NA
1997	Southern Seaboard	6	1123	I	2397.8	3258.1	6546.785422	10953.10578	4986.841723	6550.11145	15	39	no	185578.0731	12035.76633	3528.457234	297.848896	no	no	no
1998	Southern Seaboard	6	1123	I	217.2	894.8	1317.008161	5528.447486	107.8824037	1225.190398	20	36	no	NA	NA	NA	NA	NA	NA	NA
1999	Southern Seaboard	6	1123	I	368.6	927.4	1381.31213	6457.446263	182.0277387	822.9098928	17	33	no	NA	NA	NA	NA	NA	NA	NA
2000	Southern Seaboard	6	1123	I	133.3	627.3	1503.962738	4345.501261	467.3533039	1104.247233	23	37	no	NA	NA	NA	NA	NA	NA	NA
2001	Southern Seaboard	6	1123	I	45.8	410.9	335.4546041	3354.020921	111.6125913	1042.431575	16	33	no	NA	NA	NA	NA	NA	NA	NA
2002	Southern Seaboard	6	1123	I	303.4	490	1673.816686	3960.902376	240.3212113	1287.769733	18	33	no	185578.0731	8398.448558	3671.716078	921.470022	no	no	no
2003	Southern Seaboard	6	1123	I	286.4	610.1	1291.469652	5351.915254	203.218984	750.8639119	16	36	no	NA	NA	NA	NA	NA	NA	NA
2004	Southern Seaboard	6	1123	I	151.5	454.9	1859.688426	5278.932688	2452.075269	4778.866025	16	35	no	NA	NA	NA	NA	NA	NA	NA
2005	Southern Seaboard	6	1123	I	253.5	432.4	1700.755929	3692.191414	2569.65287	4730.993408	17	34	no	NA	NA	NA	NA	NA	NA	NA
2006	Southern Seaboard	6	1123	I	127.6	497.5	2845.605306	5136.63423	5228.066174	10214.80151	13	30	no	NA	NA	NA	NA	NA	NA	NA
2007	Southern Seaboard	6	1123	I	457.7	568.3	2872.889114	4552.362439	1980.41301	4202.77777	21	34	no	185578.0731	5309.885006	6607.713008	786.709584	no	no	no
2008	Southern Seaboard	6	1123	I	66.7	105.8	781.3055703	1220.585626	718.7005298	872.2201428	21	33	no	NA	NA	NA	NA	NA	NA	NA
2009	Southern Seaboard	6	1123	I	55.8	117.5	666.9655518	1918.503398	1530.618215	3636.907919	16	32	no	NA	NA	NA	NA	NA	NA	NA
2010	Southern Seaboard	6	1123	I	151.5	241.8	1899.257462	3114.595594	1013.814447	1733.324067	21	30	no	NA	NA	NA	NA	NA	NA	NA
2011	Southern Seaboard	6	1123	I	236.4	290.1	3516.790366	4361.829167	10508.65484	12455.35986	22	30	no	NA	NA	NA	NA	NA	NA	NA
2012	Southern Seaboard	6	1123	I	156.6	254.3	2851.677071	4853.567703	2917.40178	3374.676862	25	30	no	185578.0731	3414.740468	6467.691652	841.342194	no	no	no
2013	Southern Seaboard	6	1123	I	307.3	597.9	4909.634262	8527.250529	5005.412901	5808.668312	24	32	no	NA	NA	NA	NA	NA	NA	NA
2014	Southern Seaboard	6	1123	I	68.2	515.8	643.6858397	6426.045573	3616.856844	7726.298896	21	32	no	NA	NA	NA	NA	NA	NA	NA
1992	Southern Seaboard	6	1125	I	15717.9	16848.3	102862.5798	107997.6257	14390.27029	16154.66054	25	40	no	NA	NA	NA	NA	NA	NA	NA
1993	Southern Seaboard	6	1125	I	12611	13907.1	54402.81993	63381.86195	28947.71248	30079.74334	24	41	no	NA	NA	NA	NA	NA	NA	NA
1994	Southern Seaboard	6	1125	I	7448.2	14430.3	29587.80387	71895.36901	13278.89493	29180.13729	29	39	no	NA	NA	NA	NA	NA	NA	NA
1995	Southern Seaboard	6	1125	I	50081.6	52919.1	134686.2788	156082.1094	104681.3133	107815.1299	23	40	no	NA	NA	NA	NA	NA	NA	NA
1996	Southern Seaboard	6	1125	I	5291.5	9322.7	40577.15812	61151.8018	3642.92174	8152.71969	21	37	no	NA	NA	NA	NA	NA	NA	NA
1997	Southern Seaboard	6	1125	I	3171.4	6066.5	8816.174954	25763.98053	5388.042826	12151.03764	21	40	no	342337.242	18489.29397	4194.57039	1392.11984	no	no	no
1998	Southern Seaboard	6	1125	I	725.7	4365.9	4703.783978	24394.92964	248.0235809	4242.682264	21	36	no	NA	NA	NA	NA	NA	NA	NA
1999	Southern Seaboard	6	1125	I	1113.4	4750.7	3998.536009	40455.5356	165.6002048	2713.725827	17	33	no	NA	NA	NA	NA	NA	NA	NA
2000	Southern Seaboard	6	1125	I	203.5	2263.8	2823.416205	17632.30894	730.9873389	3053.880558	24	38	no	NA	NA	NA	NA	NA	NA	NA
2001	Southern Seaboard	6	1125	I	72.4	1492.1	864.858261	11937.15168	131.6493877	2869.831918	18	34	no	NA	NA	NA	NA	NA	NA	NA
2002	Southern Seaboard	6	1125	I	1044.2	2256.7	5718.489698	26193.7854	424.3880485	4606.805103	20	34	no	342337.242	14879.49485	4625.56098	2345.964742	no	no	no
2003	Southern Seaboard	6	1125	I	759	3604.8	3432.966621	44414.33883	465.3449019	2070.761636	17	36	no	NA	NA	NA	NA	NA	NA	NA
2004	Southern Seaboard	6	1125	I	437.9	1552.1	6020.697802	19706.55752	8107.99895	23448.36149	18	36	no	NA	NA	NA	NA	NA	NA	NA
2005	Southern Seaboard	6	1125	I	730.9	1598.4	7406.628749	15861.94188	19691.37801	32782.15449	18	35	no	NA	NA	NA	NA	NA	NA	NA
2006	Southern Seaboard	6	1125	I	327.9	1595	8438.365986	17163.02874	16164.78964	40983.79672	15	32	no	NA	NA	NA	NA	NA	NA	NA
2007	Southern Seaboard	6	1125	I	1379	1753.1	8742.925325	14232.08064	8449.841609	15992.54861	24	35	no	342337.242	15457.38646	7686.605884	3155.741428	no	no	no
2008	Southern Seaboard	6	1125	I	479.3	752.6	6256.128935	8803.715285	10350.4126	11476.33387	25	35	no	NA	NA	NA	NA	NA	NA	NA
2009	Southern Seaboard	6	1125	I	383.8	622.6	6679.144993	11593.47413	17124.93351	25351.27994	18	33	no	NA	NA	NA	NA	NA	NA	NA
2010	Southern Seaboard	6	1125	I	292	590.8	3587.550317	8751.626483	2977.38814	6211.358481	23	32	no	NA	NA	NA	NA	NA	NA	NA
2011	Southern Seaboard	6	1125	I	565.1	759	14469.69634	18492.94621	20238.73855	36477.3225	23	30	no	NA	NA	NA	NA	NA	NA	NA
2012	Southern Seaboard	6	1125	I	497.3	873.2	12385.82841	20587.70756	28841.87459	30414.54557	24	31	no	342337.242	10237.74643	8088.054396	3264.601962	no	no	no
2013	Southern Seaboard	6	1125	I	769.3	1128.7	12595.15415	18256.59806	22792.59332	26625.17113	22	30	no	NA	NA	NA	NA	NA	NA	NA
2014	Southern Seaboard	6	1125	I	254.7	1354.2	3712.844051	19916.88108	46016.66741	56223.20476	20	30	no	NA	NA	NA	NA	NA	NA	NA
1992	Eastern Uplands	5	1127	I	292.5	368	1233.344546	1828.750097	458.6746509	601.5488125	18	28	no	NA	NA	NA	NA	NA	NA	NA
1993	Eastern Uplands	5	1127	I	1011.8	1179.6	2752.240781	4953.672088	2295.182178	2615.694927	13	24	no	NA	NA	NA	NA	NA	NA	NA
1994	Eastern Uplands	5	1127	I	489.6	723.2	1661.668325	3262.088787	1084.650555	1399.392179	17	25	no	NA	NA	NA	NA	NA	NA	NA
1995	Eastern Uplands	5	1127	I	1643.3	1793.7	5228.089957	6075.237368	3883.886705	4331.110429	14	27	no	NA	NA	NA	NA	NA	NA	NA
1996	Eastern Uplands	5	1127	I	867.3	1083	8305.260093	9420.626894	1464.344398	1665.59274	14	23	no	NA	NA	NA	NA	NA	NA	NA
1997	Eastern Uplands	5	1127	I	1006.8	1209.3	2866.56262	3491.692365	2306.43227	2420.892691	14	25	no	204918.4217	12350.61203	2429.330058	295.825466	no	no	no
1998	Eastern Uplands	5	1127	I	62	117	621.407169	862.645316	154.4737664	162.1804101	16	21	no	NA	NA	NA	NA	NA	NA	NA
1999	Eastern Uplands	5	1127	I	59.2	115.3	335.2163783	942.8750681	239.1692107	267.4181351	16	19	no	NA	NA	NA	NA	NA	NA	NA
2000	Eastern Uplands	5	1127	I	55.3	96.1	297.3927575	578.1261394	156.4015724	188.4631197	15	21	no	NA	NA	NA	NA	NA	NA	NA
2001	Eastern Uplands	5	1127	I	75.2	92.8	450.6481685	585.4942989	307.142154	329.3060189	18	22	no	NA	NA	NA	NA	NA	NA	NA
2002	Eastern Uplands	5	1127	I	58.5	114.2	274.3622307	1273.959593	333.8612186	344.061554	13	20	no	204918.4217	11064.92461	4917.339586	413.589092	no	no	no
2003	Eastern Uplands	5	1127	I	50.7	159.2	179.338096	1808.064272	171.6134597	215.2379851	14	21	no	NA	NA	NA	NA	NA	NA	NA
2004	Eastern Uplands	5	1127	I	43.2	75.6	224.5346682	549.2827534	284.5630997	904.3100495	15	26	no	NA	NA	NA	NA	NA	NA	NA
2005	Eastern Uplands	5	1127	I	52.8	98.9	341.5025092	688.0313038	965.5154376	1542.456615	12	21	no	NA	NA	NA	NA	NA	NA	NA
2006	Eastern Uplands	5	1127	I	49.2	78.6	266.5136537	640.0234347	115.6019222	1364.896669	10	19	no	NA	NA	NA	NA	NA	NA	NA
2007	Eastern Uplands	5	1127	I	39.7	51.1	325.0467311	460.8109987	85.26738161	309.369836	15	21	no	204918.4217	8452.271796	7654.231004	608.243058	no	no	no
2008	Eastern Uplands	5	1127	I	23.6	41.4	383.624257	642.1436465	444.0531326	573.9024733	19	26	no	NA	NA	NA	NA	NA	NA	NA
2009	Eastern Uplands	5	1127	I	51.2	62.9	618.5118658	990.0158052	1693.278074	1793.78591	15	20	no	NA	NA	NA	NA	NA	NA	NA
2010	Eastern Uplands	5	1127	I	13.4	35.9	181.9651058	731.4928954	196.4603172	589.1798301	12	20	no	NA	NA	NA	NA	NA	NA	NA
2011	Eastern Uplands	5	1127	I	34.3	65.8	1691.637729	2370.978184	351.1907103	3272.234637	13	25	no	NA	NA	NA	NA	NA	NA	NA
2012	Eastern Uplands	5	1127	I	51.4	98.6	1490.312891	2535.953305	4090.857999	4205.185189	20	22	no	204918.4217	5313.931866	6848.501178	1424.899406	no	no	no
2013	Eastern Uplands	5	1127	I	103.2	114.5	1778.87689	2265.074678	3450.072801	4281.904683	21	24	no	NA	NA	NA	NA	NA	NA	NA
2014	Eastern Uplands	5	1127	I	54.7	224.1	813.438285	3580.435821	11432.39999	12990.17717	19	24	no	NA	NA	NA	NA	NA	NA	NA
1992	Southern Seaboard	6	1129	I	534.5	2588.2	3350.011323	12465.31796	284.3186024	1922.081185	22	41	no	NA	NA	NA	NA	NA	NA	NA
1993	Southern Seaboard	6	1129	I	2547.1	5404	25816.17085	35384.3214	2089.788446	2800.025535	30	42	no	NA	NA	NA	NA	NA	NA	NA
1994	Southern Seaboard	6	1129	I	511.5	3460	3828.314501	15552.97254	404.4358756	6358.774913	25	43	no	NA	NA	NA	NA	NA	NA	NA
1995	Southern Seaboard	6	1129	I	945	3302.1	5166.2545	16713.89926	1242.97497	3506.957956	28	42	no	NA	NA	NA	NA	NA	NA	NA
1996	Southern Seaboard	6	1129	I	3334.1	4801.3	11920.26325	21070.48108	8871.924423	10566.51774	26	42	no	NA	NA	NA	NA	NA	NA	NA
1997	Southern Seaboard	6	1129	I	1987.2	3841.7	9933.32021	20112.16961	5495.679306	7789.930851	30	42	no	279772.3818	11208.18346	6958.57577	1881.385214	no	no	no
1998	Southern Seaboard	6	1129	I	1657.4	2786.9	7143.589926	13521.47832	2239.504049	3268.340901	32	42	no	NA	NA	NA	NA	NA	NA	NA
1999	Southern Seaboard	6	1129	I	771.7	2137.4	4568.361694	8747.285468	425.6762625	1149.425165	26	36	no	NA	NA	NA	NA	NA	NA	NA
2000	Southern Seaboard	6	1129	I	1961.4	2402.8	8049.277129	10671.27105	11899.06045	12651.52517	26	40	no	NA	NA	NA	NA	NA	NA	NA
2001	Southern Seaboard	6	1129	I	981.4	1928.2	7250.021448	14840.63315	1957.973651	2533.958521	23	37	no	NA	NA	NA	NA	NA	NA	NA
2002	Southern Seaboard	6	1129	I	991.3	3037.7	7162.792331	27811.21211	2019.034965	3424.203135	27	39	no	279772.3818	8152.39947	3541.811872	1215.676744	no	no	no
2003	Southern Seaboard	6	1129	I	1202.7	2083	6652.773267	18145.33308	871.8613718	1764.982416	24	38	no	NA	NA	NA	NA	NA	NA	NA
2004	Southern Seaboard	6	1129	I	1575.9	2252.5	7418.858733	14481.09388	1432.18699	8477.459884	25	41	no	NA	NA	NA	NA	NA	NA	NA
2005	Southern Seaboard	6	1129	I	2411.2	2942.8	12384.90887	14759.59112	551.0691486	3361.004555	22	37	no	NA	NA	NA	NA	NA	NA	NA
2006	Southern Seaboard	6	1129	I	1644.4	2002.2	5531.933213	7305.944071	1422.94382	5616.654766	25	38	no	NA	NA	NA	NA	NA	NA	NA
2007	Southern Seaboard	6	1129	I	1988	2551.2	10705.26648	14725.79176	3418.305045	10748.90247	22	36	no	279772.3818	7677.298106	5886.562556	650.330402	no	no	no
2008	Southern Seaboard	6	1129	I	960.6	1400.4	3961.771456	12944.27937	4615.475885	5439.870878	21	34	no	NA	NA	NA	NA	NA	NA	NA
2009	Southern Seaboard	6	1129	I	1167.8	1963.3	9399.736205	21860.42867	4352.675125	5714.799915	22	32	no	NA	NA	NA	NA	NA	NA	NA
2010	Southern Seaboard	6	1129	I	1609.6	1728.6	10009.52345	11877.07302	1676.232114	2073.23442	24	36	no	NA	NA	NA	NA	NA	NA	NA
2011	Southern Seaboard	6	1129	I	3604.5	3708.9	27014.21912	27523.12497	9377.67398	10014.44597	22	31	no	NA	NA	NA	NA	NA	NA	NA
2012	Southern Seaboard	6	1129	I	2331.2	2875.8	11471.88576	22507.0577	3051.554737	3140.415333	18	33	no	279772.3818	5112.802924	5126.966934	1641.406416	no	no	no
2013	Southern Seaboard	6	1129	I	2732.7	3287.9	14047.51825	24294.47994	2851.014736	4576.925552	20	33	no	NA	NA	NA	NA	NA	NA	NA
2014	Southern Seaboard	6	1129	I	1619.1	1941.1	27377.67431	30715.66645	24262.64903	24666.00073	21	31	no	NA	NA	NA	NA	NA	NA	NA
1992	Southern Seaboard	6	1131	I	364.2	2286.3	2210.766797	10428.05303	248.9125537	1833.551695	23	37	no	NA	NA	NA	NA	NA	NA	NA
1993	Southern Seaboard	6	1131	I	1956.1	4158	10335.30374	20690.34942	3075.029581	3718.563577	28	40	no	NA	NA	NA	NA	NA	NA	NA
1994	Southern Seaboard	6	1131	I	622.1	3493.7	3752.275601	13026.41851	353.4011421	8327.180216	23	39	no	NA	NA	NA	NA	NA	NA	NA
1995	Southern Seaboard	6	1131	I	1557.6	3604.7	7788.149264	20265.34087	2712.321889	5724.830132	26	40	no	NA	NA	NA	NA	NA	NA	NA
1996	Southern Seaboard	6	1131	I	5106	6391.4	17672.13395	27059.3188	7390.825698	9327.241059	24	40	no	NA	NA	NA	NA	NA	NA	NA
1997	Southern Seaboard	6	1131	I	1842.7	3302.5	12460.66707	19835.31758	3929.681084	7356.227814	29	42	no	230120.2424	16049.44207	10655.38238	824.750068	no	no	no
1998	Southern Seaboard	6	1131	I	2748.1	3250.8	10772.58605	13694.99295	3444.262565	3652.452692	29	39	no	NA	NA	NA	NA	NA	NA	NA
1999	Southern Seaboard	6	1131	I	815.3	1428.5	5867.875903	9167.774519	300.5824167	1428.473417	26	35	no	NA	NA	NA	NA	NA	NA	NA
2000	Southern Seaboard	6	1131	I	2710.3	3039.3	6048.416946	8311.925417	4911.768401	5734.599729	26	38	no	NA	NA	NA	NA	NA	NA	NA
2001	Southern Seaboard	6	1131	I	692.5	1144.9	6457.55259	9329.889489	1095.905211	2064.41391	24	34	no	NA	NA	NA	NA	NA	NA	NA
2002	Southern Seaboard	6	1131	I	968	1825.5	8722.430706	12094.88116	2368.854613	4286.035127	26	38	no	230120.2424	13958.42951	11417.40612	815.846976	no	no	no
2003	Southern Seaboard	6	1131	I	882.3	1479.2	8074.650934	13710.23642	696.5356146	1977.167059	23	35	no	NA	NA	NA	NA	NA	NA	NA
2004	Southern Seaboard	6	1131	I	1269.1	1881.2	11011.14733	16475.51354	1219.757855	10421.55857	23	36	no	NA	NA	NA	NA	NA	NA	NA
2005	Southern Seaboard	6	1131	I	1797.6	2225.8	16127.01628	18219.37951	941.3684392	5035.296862	19	37	no	NA	NA	NA	NA	NA	NA	NA
2006	Southern Seaboard	6	1131	I	622.1	1169.1	4585.015188	7281.284496	2479.764812	10168.37125	25	35	no	NA	NA	NA	NA	NA	NA	NA
2007	Southern Seaboard	6	1131	I	679.4	987.4	6988.738164	10521.98628	6649.757819	16396.55543	20	35	no	230120.2424	13501.9437	10557.04368	1174.803458	no	no	no
2008	Southern Seaboard	6	1131	I	510.4	732.3	4871.123023	7642.370954	6710.196524	7786.844796	21	35	no	NA	NA	NA	NA	NA	NA	NA
2009	Southern Seaboard	6	1131	I	333.9	574.9	5741.545318	7732.273077	8457.031687	10849.28951	24	36	no	NA	NA	NA	NA	NA	NA	NA
2010	Southern Seaboard	6	1131	I	819.4	1022.7	8736.093272	10799.41191	5014.901781	5582.5748	28	38	no	NA	NA	NA	NA	NA	NA	NA
2011	Southern Seaboard	6	1131	I	485.3	734.4	7507.280682	9753.390197	20232.49027	29560.62743	23	32	no	NA	NA	NA	NA	NA	NA	NA
2012	Southern Seaboard	6	1131	I	662.3	902.6	9759.152443	12594.21448	17798.13039	18093.27968	28	40	no	230120.2424	9030.972776	11955.23381	1755.123182	no	no	no
2013	Southern Seaboard	6	1131	I	547	802.8	8501.683874	13284.01195	13644.51704	16638.85638	28	40	no	NA	NA	NA	NA	NA	NA	NA
2014	Southern Seaboard	6	1131	I	890.8	1425.1	33479.22106	36273.31083	58265.38826	59157.12308	24	37	no	NA	NA	NA	NA	NA	NA	NA
1992	Eastern Uplands	5	1133	I	106.2	556.6	402.9006128	3943.900467	371.0250279	930.5363297	12	28	no	NA	NA	NA	NA	NA	NA	NA
1993	Eastern Uplands	5	1133	I	19.9	924.4	79.88907592	3982.716609	55.02738362	1635.128339	11	25	no	NA	NA	NA	NA	NA	NA	NA
1994	Eastern Uplands	5	1133	I	128.9	735.3	908.9578384	4507.601181	57.77285185	1482.382192	15	27	no	NA	NA	NA	NA	NA	NA	NA
1995	Eastern Uplands	5	1133	I	176.8	1742.6	1628.548585	6585.129395	239.5686117	2941.864416	19	29	no	NA	NA	NA	NA	NA	NA	NA
1996	Eastern Uplands	5	1133	I	211.6	1228.2	2074.660486	6961.94702	61.64754304	1764.84378	14	28	no	NA	NA	NA	NA	NA	NA	NA
1997	Eastern Uplands	5	1133	I	647.9	1944.1	2553.398958	7075.556199	324.9807052	2863.957586	14	31	no	158761.1506	12192.37981	3203.494376	386.879816	no	no	no
1998	Eastern Uplands	5	1133	I	107.3	166.9	1289.923069	1685.977279	86.35740793	256.4250832	20	28	no	NA	NA	NA	NA	NA	NA	NA
1999	Eastern Uplands	5	1133	I	96.6	195.7	1047.606009	2366.190181	78.2585232	140.0376997	16	23	no	NA	NA	NA	NA	NA	NA	NA
2000	Eastern Uplands	5	1133	I	98.1	142.7	1527.00748	1781.00268	183.2536241	263.4947368	16	24	no	NA	NA	NA	NA	NA	NA	NA
2001	Eastern Uplands	5	1133	I	244.2	283.2	3021.118817	3424.773017	265.0763919	394.4964509	19	28	no	NA	NA	NA	NA	NA	NA	NA
2002	Eastern Uplands	5	1133	I	123.9	186.8	1254.082337	2488.556767	125.6250574	585.558967	19	25	no	158761.1506	12015.12734	6185.62551	534.994892	no	no	no
2003	Eastern Uplands	5	1133	I	115.4	172.4	1734.992674	2498.769531	59.95798477	167.8552132	20	26	no	NA	NA	NA	NA	NA	NA	NA
2004	Eastern Uplands	5	1133	I	26.3	60.6	149.5765493	601.6393759	43.91323964	291.4135284	14	29	no	NA	NA	NA	NA	NA	NA	NA
2005	Eastern Uplands	5	1133	I	33.4	48	254.6452976	358.7231783	81.27494943	227.9331799	14	22	no	NA	NA	NA	NA	NA	NA	NA
2006	Eastern Uplands	5	1133	I	39.3	52.2	434.0933079	516.9071954	117.6935896	281.2390789	14	19	no	NA	NA	NA	NA	NA	NA	NA
2007	Eastern Uplands	5	1133	I	48	45.5	644.8327082	559.6560049	83.74801259	117.5082184	15	18	no	158761.1506	8306.584836	7903.51758	314.441022	no	no	no
2008	Eastern Uplands	5	1133	I	5	24	31.41171016	421.5795805	4.830961756	300.2460617	10	21	no	NA	NA	NA	NA	NA	NA	NA
2009	Eastern Uplands	5	1133	I	19	54.1	361.3636193	526.4637349	427.2532998	409.8654983	15	20	no	NA	NA	NA	NA	NA	NA	NA
2010	Eastern Uplands	5	1133	I	16.5	44.7	150.0463494	600.2475209	396.9768714	535.4195393	15	24	no	NA	NA	NA	NA	NA	NA	NA
2011	Eastern Uplands	5	1133	I	10.4	41.1	138.4247424	555.1439511	525.1935983	957.4614189	15	19	no	NA	NA	NA	NA	NA	NA	NA
2012	Eastern Uplands	5	1133	I	38.8	78.1	838.2151034	1226.829123	1982.418444	2040.320701	15	22	no	158761.1506	5446.668874	8645.307018	1566.539506	no	no	no
2013	Eastern Uplands	5	1133	I	30.5	61.5	616.416417	1114.218328	1869.40782	2111.605115	18	24	no	NA	NA	NA	NA	NA	NA	NA
2014	Eastern Uplands	5	1133	I	25.7	102.6	340.161579	954.1857963	1400.645334	1593.351118	14	23	no	NA	NA	NA	NA	NA	NA	NA
1992	Basin and Range	8	4001	I	1993.4	3614.3	12789.50043	26772.01987	2734.83651	6110.721904	30	39	no	NA	NA	NA	NA	NA	NA	NA
1993	Basin and Range	8	4001	I	2367.7	4783	12858.2748	25104.93671	11046.47911	17972.25753	35	38	no	NA	NA	NA	NA	NA	NA	NA
1994	Basin and Range	8	4001	I	757.5	2255.2	4435.415536	12696.9133	2013.911557	6495.275574	26	41	no	NA	NA	NA	NA	NA	NA	NA
1995	Basin and Range	8	4001	I	6787.1	8336.2	15277.89976	29306.08627	2583.304358	5815.720417	31	40	no	NA	NA	NA	NA	NA	NA	NA
1996	Basin and Range	8	4001	I	7382.6	9359.3	66796.30053	89637.89852	30972.7589	36083.83755	37	45	no	NA	NA	NA	NA	NA	NA	NA
1997	Basin and Range	8	4001	I	843	3766.8	3036.618328	31601.88545	1045.426933	5992.507943	32	41	no	2900147.011	6831.909052	0	578.903323	no	yes	yes
1998	Basin and Range	8	4001	I	42507.2	43515.7	343243.717	350527.5064	510575.4839	513428.1034	41	44	no	NA	NA	NA	NA	NA	NA	NA
1999	Basin and Range	8	4001	I	77221.7	78563.2	450469.6523	464749.5539	257630.3179	259102.0413	34	41	no	NA	NA	NA	NA	NA	NA	NA
2000	Basin and Range	8	4001	I	2494.9	3632.3	26342.60907	33626.16458	5160.918854	12868.22292	41	43	no	NA	NA	NA	NA	NA	NA	NA
2001	Basin and Range	8	4001	I	2536.9	3445.8	31584.96652	36618.88671	2498.654542	3826.483048	39	45	no	NA	NA	NA	NA	NA	NA	NA
2002	Basin and Range	8	4001	I	15136.7	15742.2	186153.5401	191814.3972	319700.839	321118.0289	36	45	no	2900147.011	9596.723804	0	578.903323	no	yes	yes
2003	Basin and Range	8	4001	I	2459.3	3211.5	27910.47143	32154.79436	11660.88421	13589.28032	48	52	no	NA	NA	NA	NA	NA	NA	NA
2004	Basin and Range	8	4001	I	6857.9	7260.5	51401.04809	53449.3931	31141.45055	31522.47171	49	52	no	NA	NA	NA	NA	NA	NA	NA
2005	Basin and Range	8	4001	I	3348.8	3997.7	39409.7499	43312.82171	15848.61809	20188.9039	45	46	no	NA	NA	NA	NA	NA	NA	NA
2006	Basin and Range	8	4001	I	5391.4	5791.1	47648.41713	52367.94042	31671.69587	35697.52273	48	52	no	NA	NA	NA	NA	NA	NA	NA
2007	Basin and Range	8	4001	I	6471.7	7177.3	82533.87329	86252.52504	40860.00081	41883.97124	49	52	no	2900147.011	11110.65413	0	927.944998	no	yes	no
2008	Basin and Range	8	4001	I	4483.9	6455.5	40555.14563	42324.00155	28842.81637	32730.21275	48	51	no	NA	NA	NA	NA	NA	NA	NA
2009	Basin and Range	8	4001	I	4289.9	4730.2	46663.25174	49489.37171	31443.14184	40422.37494	50	54	no	NA	NA	NA	NA	NA	NA	NA
2010	Basin and Range	8	4001	I	2019.4	2496.2	24915.02353	25901.96732	27306.89519	27800.87796	44	44	no	NA	NA	NA	NA	NA	NA	NA
2011	Basin and Range	8	4001	I	2514.1	2953.1	17101.48576	20808.54635	33881.23322	37330.01216	41	43	no	NA	NA	NA	NA	NA	NA	NA
2012	Basin and Range	8	4001	I	1340	1737.2	11280.47554	14185.33131	28113.50714	29812.56525	44	46	no	2900147.011	10710.82436	0	229.861648	no	yes	no
2013	Basin and Range	8	4001	I	1019.2	1248.3	8063.348063	10485.34745	26273.99176	27794.41145	47	47	no	NA	NA	NA	NA	NA	NA	NA
2014	Basin and Range	8	4001	I	1064.6	1710.6	16209.91535	19083.94211	27849.0448	30594.18168	47	49	no	NA	NA	NA	NA	NA	NA	NA
1992	Fruitful Rim	7	4003	I	10909.5	22376	86334.00916	163747.0463	38832.7447	61207.51125	32	43	no	NA	NA	NA	NA	NA	NA	NA
1993	Fruitful Rim	7	4003	I	17156.3	29133.1	109173.7846	135628.9108	32017.71042	46779.51261	33	46	no	NA	NA	NA	NA	NA	NA	NA
1994	Fruitful Rim	7	4003	I	27302.8	41998.2	211296.2862	286813.5862	28921.33985	91487.21232	35	46	no	NA	NA	NA	NA	NA	NA	NA
1995	Fruitful Rim	7	4003	I	45413.4	90477.4	361410.0552	439183.6366	85356.59449	121159.8961	39	47	no	NA	NA	NA	NA	NA	NA	NA
1996	Fruitful Rim	7	4003	I	21558	45779.1	304148.9807	455409.4972	68034.61854	157950.8617	37	51	no	NA	NA	NA	NA	NA	NA	NA
1997	Fruitful Rim	7	4003	I	14990.1	28710.1	147885.0117	190194.3255	53537.44825	132507.3295	44	50	no	1596900.264	50056.01603	478745.9661	10266.88382	no	no	no
1998	Fruitful Rim	7	4003	I	7553.3	24730.5	49475.39724	85043.07148	26943.97456	57976.46308	38	49	no	NA	NA	NA	NA	NA	NA	NA
1999	Fruitful Rim	7	4003	I	12436.5	37543.6	68831.34212	245278.0508	51270.09003	77416.91574	37	46	no	NA	NA	NA	NA	NA	NA	NA
2000	Fruitful Rim	7	4003	I	9342.2	44044.6	112652.9611	144374.1515	121743.814	176834.0163	40	49	no	NA	NA	NA	NA	NA	NA	NA
2001	Fruitful Rim	7	4003	I	11316.7	44314.1	99998.28495	150316.033	75221.54984	171024.5744	44	49	no	NA	NA	NA	NA	NA	NA	NA
2002	Fruitful Rim	7	4003	I	14575.7	21472.2	58490.67049	140422.7016	37902.41361	78574.2519	44	52	no	1596900.264	53168.45605	391662.7998	10894.55181	no	yes	no
2003	Fruitful Rim	7	4003	I	10147.7	14845.7	95713.49059	123335.0883	91208.85159	124357.9445	48	55	no	NA	NA	NA	NA	NA	NA	NA
2004	Fruitful Rim	7	4003	I	8073.2	37193.2	141101.305	195456.4563	76745.89426	158278.0233	45	58	no	NA	NA	NA	NA	NA	NA	NA
2005	Fruitful Rim	7	4003	I	12287.7	44238.8	134152.8549	200117.5588	243919.3413	384221.3582	46	55	no	NA	NA	NA	NA	NA	NA	NA
2006	Fruitful Rim	7	4003	I	9842.8	18541	143883.7563	170023.4246	223334.5853	311781.8231	44	59	no	NA	NA	NA	NA	NA	NA	NA
2007	Fruitful Rim	7	4003	I	15801	27020.5	174143.7107	191220.8518	438371.2711	448455.3455	52	62	no	1596900.264	57123.85702	391662.7998	13565.88409	no	yes	no
2008	Fruitful Rim	7	4003	I	9122	18377.9	44103.47771	115693.568	146833.1834	194676.2917	57	67	no	NA	NA	NA	NA	NA	NA	NA
2009	Fruitful Rim	7	4003	I	13899.6	20774.1	142874.7881	189747.3074	169167.7858	181133.0861	62	70	no	NA	NA	NA	NA	NA	NA	NA
2010	Fruitful Rim	7	4003	I	3683.5	9057.2	52541.25648	90470.21324	247621.4566	273687.0827	58	62	no	NA	NA	NA	NA	NA	NA	NA
2011	Fruitful Rim	7	4003	I	8178.8	13191.4	60652.26012	83680.93607	612959.7169	638003.9979	49	53	no	NA	NA	NA	NA	NA	NA	NA
2012	Fruitful Rim	7	4003	I	4087.9	6761.9	46247.23902	61251.79217	147345.8252	161070.145	47	52	no	1596900.264	49902.23535	304579.6336	15388.99452	no	no	no
2013	Fruitful Rim	7	4003	I	5487.6	9363.6	65295.46532	74395.23204	247005.0689	263264.2299	47	55	no	NA	NA	NA	NA	NA	NA	NA
2014	Fruitful Rim	7	4003	I	11870.3	14353.9	71565.7078	83368.05825	222241.34	236326.0868	51	58	no	NA	NA	NA	NA	NA	NA	NA
1992	Fruitful Rim	7	4005	I	930.1	1527.7	3469.390131	7936.441505	524.6556943	1608.238137	25	38	no	NA	NA	NA	NA	NA	NA	NA
1993	Fruitful Rim	7	4005	I	878.2	1533.2	4708.943027	9445.958252	3940.767495	5502.867545	32	36	no	NA	NA	NA	NA	NA	NA	NA
1994	Fruitful Rim	7	4005	I	478.7	1675.3	4106.772685	8234.304488	1940.282002	4294.102484	24	37	no	NA	NA	NA	NA	NA	NA	NA
1995	Fruitful Rim	7	4005	I	1474.5	1971.6	10063.34479	13041.03585	2842.599533	3872.083968	28	36	no	NA	NA	NA	NA	NA	NA	NA
1996	Fruitful Rim	7	4005	I	3129.6	3732.8	29498.1574	33909.99712	18926.6745	20727.80281	33	41	no	NA	NA	NA	NA	NA	NA	NA
1997	Fruitful Rim	7	4005	I	196.2	1267.6	797.918829	10465.66011	378.0735231	5608.115789	23	36	no	4822269.132	5828.490115	2479128.289	16.18744	yes	no	yes
1998	Fruitful Rim	7	4005	I	821.8	996.2	3432.27219	4528.312593	3624.982069	4053.972727	36	40	no	NA	NA	NA	NA	NA	NA	NA
1999	Fruitful Rim	7	4005	I	1138.8	1396.4	8535.027848	10651.6728	5253.736737	5520.548191	31	35	no	NA	NA	NA	NA	NA	NA	NA
2000	Fruitful Rim	7	4005	I	1171.1	1354.9	8944.673137	10100.85369	4843.875382	6048.350977	35	38	no	NA	NA	NA	NA	NA	NA	NA
2001	Fruitful Rim	7	4005	I	971.4	1130.3	8877.10475	9874.077211	3947.650721	4202.894003	36	41	no	NA	NA	NA	NA	NA	NA	NA
2002	Fruitful Rim	7	4005	I	1089.7	1304.9	5108.679937	6780.63411	19727.79866	20528.05279	33	42	no	4822269.132	5828.490115	2415047.205	16.18744	yes	yes	yes
2003	Fruitful Rim	7	4005	I	848.2	998.4	7590.186468	8383.499212	5887.125349	6295.034592	41	47	no	NA	NA	NA	NA	NA	NA	NA
2004	Fruitful Rim	7	4005	I	1578.8	1697.5	12265.03365	12839.24841	10206.80913	10292.60992	41	46	no	NA	NA	NA	NA	NA	NA	NA
2005	Fruitful Rim	7	4005	I	885.6	1026.7	9214.512986	10084.6572	5084.105997	5946.291854	43	45	no	NA	NA	NA	NA	NA	NA	NA
2006	Fruitful Rim	7	4005	I	1145.9	1245.8	10001.62872	11160.33782	7922.403951	9023.649848	40	45	no	NA	NA	NA	NA	NA	NA	NA
2007	Fruitful Rim	7	4005	I	1321.4	1486.6	16295.92631	17292.70418	9505.314707	9794.759614	43	47	no	4822269.132	8289.183338	2437834.534	11.331208	no	no	no
2008	Fruitful Rim	7	4005	I	922.5	1345.7	8236.913117	8858.088532	6164.503953	7069.383488	40	43	no	NA	NA	NA	NA	NA	NA	NA
2009	Fruitful Rim	7	4005	I	896.1	1010.7	9494.06295	10390.81445	6644.777785	8658.733182	45	47	no	NA	NA	NA	NA	NA	NA	NA
2010	Fruitful Rim	7	4005	I	387.6	476.2	4852.707588	5090.212595	5442.524289	5663.576001	41	42	no	NA	NA	NA	NA	NA	NA	NA
2011	Fruitful Rim	7	4005	I	463.1	535.1	3348.40538	4020.650705	6603.691043	7593.516943	37	40	no	NA	NA	NA	NA	NA	NA	NA
2012	Fruitful Rim	7	4005	I	232.8	299.9	2129.784429	2672.334795	5380.739123	5719.140574	39	42	no	4822269.132	3367.796892	2328178.792	21.043672	no	no	no
2013	Fruitful Rim	7	4005	I	202.7	248.3	1716.594015	2183.445549	5266.797881	5586.588379	33	36	no	NA	NA	NA	NA	NA	NA	NA
2014	Fruitful Rim	7	4005	I	188.4	486.3	2757.800487	3425.335091	5691.559814	6228.596659	44	48	no	NA	NA	NA	NA	NA	NA	NA
1992	Fruitful Rim	7	4007	I	250.1	336.2	1695.228867	2238.92979	428.7438429	840.7659228	19	32	no	NA	NA	NA	NA	NA	NA	NA
1993	Fruitful Rim	7	4007	I	579	664	4100.748894	4561.204805	3509.045247	3694.524973	26	30	no	NA	NA	NA	NA	NA	NA	NA
1994	Fruitful Rim	7	4007	I	96	377.7	928.2690071	2090.083561	248.58209	958.0742777	22	32	no	NA	NA	NA	NA	NA	NA	NA
1995	Fruitful Rim	7	4007	I	140.4	452.7	1102.028309	2775.628261	249.8895422	978.0675365	27	32	no	NA	NA	NA	NA	NA	NA	NA
1996	Fruitful Rim	7	4007	I	1437.3	1768.7	20843.84752	22654.35813	6720.47476	8196.689853	27	31	no	NA	NA	NA	NA	NA	NA	NA
1997	Fruitful Rim	7	4007	I	73	419.3	386.8158636	3891.561772	253.7238004	944.9453	22	33	no	1232304.887	3469.777764	0	79.45335133	no	yes	yes
1998	Fruitful Rim	7	4007	I	113.9	228.2	368.9534518	1305.231624	267.6121733	744.09157	27	32	no	NA	NA	NA	NA	NA	NA	NA
1999	Fruitful Rim	7	4007	I	228.9	402.3	1558.003615	2804.645399	391.9100543	684.9443183	25	29	no	NA	NA	NA	NA	NA	NA	NA
2000	Fruitful Rim	7	4007	I	133.6	239.6	868.798012	1737.197999	953.546081	2001.362116	32	33	no	NA	NA	NA	NA	NA	NA	NA
2001	Fruitful Rim	7	4007	I	212.4	286.2	1929.706473	2716.784138	386.3362821	1082.523823	29	32	no	NA	NA	NA	NA	NA	NA	NA
2002	Fruitful Rim	7	4007	I	482.8	621	745.3555699	2091.348974	417.4567202	762.3323113	25	29	no	1232304.887	2603.749724	0	1.214058	no	yes	no
2003	Fruitful Rim	7	4007	I	304.4	414.5	413.178743	1519.845001	186.7043722	971.2594071	27	34	no	NA	NA	NA	NA	NA	NA	NA
2004	Fruitful Rim	7	4007	I	549.9	572.3	2204.893504	2648.479119	1620.758044	1660.718699	34	38	no	NA	NA	NA	NA	NA	NA	NA
2005	Fruitful Rim	7	4007	I	443.4	569	4741.109447	5491.695118	1516.582419	2465.812864	31	35	no	NA	NA	NA	NA	NA	NA	NA
2006	Fruitful Rim	7	4007	I	110.8	218.5	470.6362266	1580.510332	283.9417447	1939.223296	28	33	no	NA	NA	NA	NA	NA	NA	NA
2007	Fruitful Rim	7	4007	I	179.1	269.2	890.3019902	1927.233805	283.5251857	2466.55228	35	41	no	1232304.887	1512.716268	0	227.838218	no	yes	no
2008	Fruitful Rim	7	4007	I	93.6	126	667.2308805	838.4676728	670.4950383	788.5508053	37	42	no	NA	NA	NA	NA	NA	NA	NA
2009	Fruitful Rim	7	4007	I	99.6	137.7	764.1356544	1110.312592	342.7630181	559.9333339	35	43	no	NA	NA	NA	NA	NA	NA	NA
2010	Fruitful Rim	7	4007	I	33.8	40.9	274.7903943	421.9526357	243.1590063	327.218172	27	32	no	NA	NA	NA	NA	NA	NA	NA
2011	Fruitful Rim	7	4007	I	33.6	75.6	146.6482251	515.6039697	350.7112308	829.50074	27	34	no	NA	NA	NA	NA	NA	NA	NA
2012	Fruitful Rim	7	4007	I	15.3	56.4	80.2532985	309.868317	234.3299024	435.5821196	25	28	no	1232304.887	1140.405148	0	9.307778	no	yes	no
2013	Fruitful Rim	7	4007	I	11.4	50.3	71.41580932	411.4610765	492.5490549	747.9612005	20	28	no	NA	NA	NA	NA	NA	NA	NA
2014	Fruitful Rim	7	4007	I	15.1	78.1	207.6670995	548.306408	306.0716577	509.8219417	42	45	no	NA	NA	NA	NA	NA	NA	NA
1992	Fruitful Rim	7	4009	I	20136.5	30086.8	163555.789	200085.2872	48945.6243	61639.42632	31	40	no	NA	NA	NA	NA	NA	NA	NA
1993	Fruitful Rim	7	4009	I	21857.6	33798.7	94987.89816	128431.2394	45506.91404	58471.90583	33	43	no	NA	NA	NA	NA	NA	NA	NA
1994	Fruitful Rim	7	4009	I	31359	37701.1	199259.4958	232946.2355	33906.0774	46352.49392	34	44	no	NA	NA	NA	NA	NA	NA	NA
1995	Fruitful Rim	7	4009	I	56134	71417.3	478428.1589	506559.6793	43073.58409	52213.38131	36	44	no	NA	NA	NA	NA	NA	NA	NA
1996	Fruitful Rim	7	4009	I	19702.5	32778.5	245726.6506	386568.4398	14377.04115	38959.07285	35	48	no	NA	NA	NA	NA	NA	NA	NA
1997	Fruitful Rim	7	4009	I	20539.7	33976.9	146072.2403	216045.3637	18758.8097	34271.99678	41	49	no	1197231.965	15505.40919	488204.2873	9178.27848	yes	no	no
1998	Fruitful Rim	7	4009	I	10772.8	31813.4	76243.8675	104183.6961	11627.06588	18660.65355	36	44	no	NA	NA	NA	NA	NA	NA	NA
1999	Fruitful Rim	7	4009	I	12881.1	37017.1	84205.07912	148463.9863	9508.339139	23578.38594	36	44	no	NA	NA	NA	NA	NA	NA	NA
2000	Fruitful Rim	7	4009	I	6860.4	12840.5	41067.50685	46507.87159	12431.84624	19116.75196	39	46	no	NA	NA	NA	NA	NA	NA	NA
2001	Fruitful Rim	7	4009	I	14442.7	20147.8	112386.285	119120.1428	19431.30397	20576.47632	39	47	no	NA	NA	NA	NA	NA	NA	NA
2002	Fruitful Rim	7	4009	I	26886.8	27937.2	56212.46089	80432.55118	26779.56741	37024.12115	41	46	no	1197231.965	15375.63988	498740.4897	7014.017752	no	yes	no
2003	Fruitful Rim	7	4009	I	19231	21771.9	57909.34449	66424.59954	7870.387441	8186.808641	44	50	no	NA	NA	NA	NA	NA	NA	NA
2004	Fruitful Rim	7	4009	I	6441.7	17235.7	48852.47399	75167.1566	28311.59106	30195.40623	39	51	no	NA	NA	NA	NA	NA	NA	NA
2005	Fruitful Rim	7	4009	I	15278.8	15966.2	44355.30282	47687.14405	17685.23765	22359.71546	42	49	no	NA	NA	NA	NA	NA	NA	NA
2006	Fruitful Rim	7	4009	I	10759.8	13685.9	135414.5913	143149.9755	20435.9126	25447.95865	40	51	no	NA	NA	NA	NA	NA	NA	NA
2007	Fruitful Rim	7	4009	I	6685.5	9963.2	23609.81084	35125.34638	21656.18738	22796.75354	45	54	no	1197231.965	14265.58619	509276.692	8819.321998	no	no	no
2008	Fruitful Rim	7	4009	I	6487.9	9470.7	21747.86559	37550.86078	49877.28232	52237.30403	45	60	no	NA	NA	NA	NA	NA	NA	NA
2009	Fruitful Rim	7	4009	I	7535.3	8686.7	39707.51541	48651.23131	63714.51611	67608.60843	51	61	no	NA	NA	NA	NA	NA	NA	NA
2010	Fruitful Rim	7	4009	I	2118.9	5285	27233.65365	82489.73838	85717.63298	89504.69287	44	51	no	NA	NA	NA	NA	NA	NA	NA
2011	Fruitful Rim	7	4009	I	3401.6	4534.1	31588.69904	55579.5735	185604.1276	188966.933	39	44	no	NA	NA	NA	NA	NA	NA	NA
2012	Fruitful Rim	7	4009	I	2646.8	3330.1	26219.19591	29296.26398	102277.7768	105231.396	38	47	no	1197231.965	16875.00151	498740.4897	3654.719266	no	yes	no
2013	Fruitful Rim	7	4009	I	3548.5	12069.6	41556.82432	47863.19437	145091.7645	155460.0234	41	51	no	NA	NA	NA	NA	NA	NA	NA
2014	Fruitful Rim	7	4009	I	3998.1	5017.3	30254.59221	40285.22581	123768.1186	154538.0524	39	51	no	NA	NA	NA	NA	NA	NA	NA
1992	Basin and Range	8	4011	I	583.8	1234.1	5303.134765	10480.86301	959.0252706	2335.213023	23	31	no	NA	NA	NA	NA	NA	NA	NA
1993	Basin and Range	8	4011	I	757.9	1680.1	5028.095679	7119.764767	880.6125439	1583.491764	22	38	no	NA	NA	NA	NA	NA	NA	NA
1994	Basin and Range	8	4011	I	1722.4	2472	11890.17608	15642.83964	1142.317269	2782.779288	24	33	no	NA	NA	NA	NA	NA	NA	NA
1995	Basin and Range	8	4011	I	3450.8	6807.3	25885.73467	31973.49305	2617.136673	3058.583226	31	39	no	NA	NA	NA	NA	NA	NA	NA
1996	Basin and Range	8	4011	I	1514.7	2980	22708.87139	32830.62988	1868.8377	4905.449993	27	38	no	NA	NA	NA	NA	NA	NA	NA
1997	Basin and Range	8	4011	I	1338.2	1872.1	12923.41691	13525.81577	1133.367929	1218.967449	34	39	no	477367.6056	3377.10467	8281.089618	489.265374	no	no	no
1998	Basin and Range	8	4011	I	823.2	1873.8	7151.79575	7752.072719	829.5642942	1358.918027	25	32	no	NA	NA	NA	NA	NA	NA	NA
1999	Basin and Range	8	4011	I	647.7	2017.5	6209.52788	13745.478	473.2121147	1017.398636	26	33	no	NA	NA	NA	NA	NA	NA	NA
2000	Basin and Range	8	4011	I	260.4	1028.1	3894.363345	5389.00834	420.6067434	2487.572688	27	33	no	NA	NA	NA	NA	NA	NA	NA
2001	Basin and Range	8	4011	I	514.7	1473.3	4048.479355	6402.756406	697.0934974	883.035543	26	32	no	NA	NA	NA	NA	NA	NA	NA
2002	Basin and Range	8	4011	I	753.1	981	2043.743426	5878.065434	1286.512835	2020.83654	23	30	no	477367.6056	2445.922184	7295.679208	455.27175	no	no	no
2003	Basin and Range	8	4011	I	479.6	603.7	2314.255867	2791.678986	615.4173997	633.6108209	22	30	no	NA	NA	NA	NA	NA	NA	NA
2004	Basin and Range	8	4011	I	232.7	1258.7	2983.13457	4778.335253	874.5267626	1674.646774	22	30	no	NA	NA	NA	NA	NA	NA	NA
2005	Basin and Range	8	4011	I	448.1	633.8	4058.861347	5375.03456	1312.658505	3362.312597	25	31	no	NA	NA	NA	NA	NA	NA	NA
2006	Basin and Range	8	4011	I	331.1	397.7	4053.511772	4219.48702	1897.310888	1971.595045	25	31	no	NA	NA	NA	NA	NA	NA	NA
2007	Basin and Range	8	4011	I	190.9	266.3	1025.499393	1351.465175	2056.422054	2233.320466	31	36	no	477367.6056	2706.135282	10158.42797	432.609334	no	no	no
2008	Basin and Range	8	4011	I	409.1	667.4	1129.553775	4791.872054	1224.792987	1322.311446	19	32	no	NA	NA	NA	NA	NA	NA	NA
2009	Basin and Range	8	4011	I	527.5	684.6	4997.364837	7375.522964	1371.273967	1707.923073	29	37	no	NA	NA	NA	NA	NA	NA	NA
2010	Basin and Range	8	4011	I	62.1	174	1000.981251	3412.03298	2465.422591	2465.957001	28	31	no	NA	NA	NA	NA	NA	NA	NA
2011	Basin and Range	8	4011	I	165.7	396.4	1122.575033	2648.256517	4032.742582	5652.030703	30	33	no	NA	NA	NA	NA	NA	NA	NA
2012	Basin and Range	8	4011	I	141.6	267.2	1614.013226	2493.187188	2948.049164	3717.405826	30	37	no	477367.6056	2114.889036	8578.398933	235.122566	no	yes	no
2013	Basin and Range	8	4011	I	232.5	585.4	2109.18131	2875.80429	6018.454425	7196.829041	30	38	no	NA	NA	NA	NA	NA	NA	NA
2014	Basin and Range	8	4011	I	587.3	887.4	3270.112013	4144.22612	5591.798446	6730.741815	35	43	no	NA	NA	NA	NA	NA	NA	NA
1992	Fruitful Rim	7	4012	I	21690	38853.9	208482.7513	290887.3601	22229.33897	87880.93014	24	32	no	NA	NA	NA	NA	NA	NA	NA
1993	Fruitful Rim	7	4012	I	28489	44555.6	183535.6582	227014.0757	32088.88851	64293.00188	23	37	no	NA	NA	NA	NA	NA	NA	NA
1994	Fruitful Rim	7	4012	I	42513.2	56532.7	352123.8837	417325.4945	38251.29857	71747.08406	24	38	no	NA	NA	NA	NA	NA	NA	NA
1995	Fruitful Rim	7	4012	I	86000.3	99769.4	774958.2186	833900.7597	90571.19973	178279.614	30	41	no	NA	NA	NA	NA	NA	NA	NA
1996	Fruitful Rim	7	4012	I	31072.5	51544.7	396802.6434	568285.7928	27200.4647	218534.7965	33	43	no	NA	NA	NA	NA	NA	NA	NA
1997	Fruitful Rim	7	4012	I	57156.3	70372.2	636508.3958	664956.1279	62071.65776	226923.0186	39	45	no	1165399.769	46074.85005	0	37927.57661	yes	yes	no
1998	Fruitful Rim	7	4012	I	61420.6	77254.1	375737.9194	419517.4116	157741.3335	211690.4055	31	41	no	NA	NA	NA	NA	NA	NA	NA
1999	Fruitful Rim	7	4012	I	26894.5	48833.4	305293.2068	413664.4643	86343.57218	124513.1518	30	37	no	NA	NA	NA	NA	NA	NA	NA
2000	Fruitful Rim	7	4012	I	34406.4	54500.9	160611.6825	253875.3993	101894.9428	232504.3438	33	40	no	NA	NA	NA	NA	NA	NA	NA
2001	Fruitful Rim	7	4012	I	13497.3	29865.9	105171.9631	250079.6287	101169.0971	119235.4826	34	39	no	NA	NA	NA	NA	NA	NA	NA
2002	Fruitful Rim	7	4012	I	23926.7	35615.4	83754.80322	232498.4977	89308.1679	132850.7884	34	38	no	1165399.769	39758.37607	0	27846.84835	no	yes	no
2003	Fruitful Rim	7	4012	I	20397.6	25094.1	112512.2921	138818.0776	135889.6133	144734.179	35	40	no	NA	NA	NA	NA	NA	NA	NA
2004	Fruitful Rim	7	4012	I	9293.2	22176.3	63685.74914	115661.231	107534.0845	118048.8598	32	45	no	NA	NA	NA	NA	NA	NA	NA
2005	Fruitful Rim	7	4012	I	15846.4	28740.2	56326.48044	145113.1547	68161.83552	197913.0137	36	40	no	NA	NA	NA	NA	NA	NA	NA
2006	Fruitful Rim	7	4012	I	17509.2	21934.9	210999.1199	223349.04	173186.9394	179324.1216	33	43	no	NA	NA	NA	NA	NA	NA	NA
2007	Fruitful Rim	7	4012	I	12662.3	17976.2	79149.08698	102330.3172	183031.2319	197342.1565	37	45	no	1165399.769	49903.4494	0	35333.94403	no	yes	no
2008	Fruitful Rim	7	4012	I	19041.7	31415.4	59240.58438	243414.8792	60343.5283	65245.09889	37	48	no	NA	NA	NA	NA	NA	NA	NA
2009	Fruitful Rim	7	4012	I	20610.5	28664.4	253968.466	381783.0887	21726.32163	36460.9926	45	51	no	NA	NA	NA	NA	NA	NA	NA
2010	Fruitful Rim	7	4012	I	1366	6198.6	17261.69073	126475.0579	33964.10823	35153.39228	42	47	no	NA	NA	NA	NA	NA	NA	NA
2011	Fruitful Rim	7	4012	I	2696.4	14153	33120.43232	106228.8466	91753.07831	170975.5669	39	42	no	NA	NA	NA	NA	NA	NA	NA
2012	Fruitful Rim	7	4012	I	4469.7	10086.5	69971.30921	101877.5009	77866.51763	117628.7767	35	39	no	1165399.769	48562.72469	0	26485.88933	no	yes	no
2013	Fruitful Rim	7	4012	I	6649.4	18467.6	70770.73558	111254.0958	85288.73029	147701.4358	37	42	no	NA	NA	NA	NA	NA	NA	NA
2014	Fruitful Rim	7	4012	I	26958.1	29089.6	137475.3484	180249.3584	132578.2514	165212.3788	32	39	no	NA	NA	NA	NA	NA	NA	NA
1992	Fruitful Rim	7	4013	I	84808.3	145288.6	746490.9341	1016008.032	175394.5103	288541.5195	32	48	no	NA	NA	NA	NA	NA	NA	NA
1993	Fruitful Rim	7	4013	I	133197	199973.3	815226.405	1042466.234	324202.2963	390622.7925	36	49	no	NA	NA	NA	NA	NA	NA	NA
1994	Fruitful Rim	7	4013	I	219029.9	264834.9	1607751.27	1811979.925	290756.5794	396732.5079	33	48	no	NA	NA	NA	NA	NA	NA	NA
1995	Fruitful Rim	7	4013	I	401500.3	485627.6	3372817.157	3634834.936	437334.6536	735363.9628	40	50	no	NA	NA	NA	NA	NA	NA	NA
1996	Fruitful Rim	7	4013	I	128800.2	208924.4	1552049.402	2234457.644	251418.4492	633827.8656	41	55	no	NA	NA	NA	NA	NA	NA	NA
1997	Fruitful Rim	7	4013	I	141766	197268	1079647.065	1211872.52	235915.6069	504707.971	44	52	no	2382810.593	144326.8104	142033.8595	80755.90067	no	no	no
1998	Fruitful Rim	7	4013	I	116660.3	199404.1	630148.7931	795500.1584	315486.1079	441361.028	43	53	no	NA	NA	NA	NA	NA	NA	NA
1999	Fruitful Rim	7	4013	I	69468.4	171326.9	573007.1563	986959.8519	230375.4004	377297.2092	41	53	no	NA	NA	NA	NA	NA	NA	NA
2000	Fruitful Rim	7	4013	I	75475.3	133900.5	388022.6534	523726.9161	401679.5541	565196.1974	46	51	no	NA	NA	NA	NA	NA	NA	NA
2001	Fruitful Rim	7	4013	I	66177.4	123853.2	530890.8141	711229.8701	329457.0248	362148.3903	49	53	no	NA	NA	NA	NA	NA	NA	NA
2002	Fruitful Rim	7	4013	I	57326.4	94322.1	254240.4312	583000.8057	314944.1458	412484.0441	49	58	no	2382810.593	116706.1815	74010.99911	63593.97678	no	no	no
2003	Fruitful Rim	7	4013	I	74367.7	91713.4	447918.6925	503594.6857	658204.7949	685654.0883	50	58	no	NA	NA	NA	NA	NA	NA	NA
2004	Fruitful Rim	7	4013	I	28064	80870.6	253002.8294	381824.8327	363869.6983	410383.9027	54	63	no	NA	NA	NA	NA	NA	NA	NA
2005	Fruitful Rim	7	4013	I	42664.6	63573.2	259212.8156	377852.7627	258978.2356	434274.1652	52	61	no	NA	NA	NA	NA	NA	NA	NA
2006	Fruitful Rim	7	4013	I	35251.7	49350.8	437344.4649	480062.0864	452621.2602	482534.893	49	62	no	NA	NA	NA	NA	NA	NA	NA
2007	Fruitful Rim	7	4013	I	26742.1	40365.7	186499.3395	241285.06	523431.1294	553783.2518	55	66	no	2382810.593	108170.5444	60063.49612	48304.13033	no	no	no
2008	Fruitful Rim	7	4013	I	42342.8	67178.3	216279.3503	506140.9786	521559.7992	544285.3203	59	67	no	NA	NA	NA	NA	NA	NA	NA
2009	Fruitful Rim	7	4013	I	47615	63132.5	517367.1216	718329.4068	358595.54	390581.8788	63	71	no	NA	NA	NA	NA	NA	NA	NA
2010	Fruitful Rim	7	4013	I	13358.6	24580.9	162370.8633	357104.534	519061.0468	543029.28	55	60	no	NA	NA	NA	NA	NA	NA	NA
2011	Fruitful Rim	7	4013	I	18020.1	39676.9	179077.7109	324411.8687	1050278.047	1177330.161	52	57	no	NA	NA	NA	NA	NA	NA	NA
2012	Fruitful Rim	7	4013	I	17071.3	28579.9	205573.5737	273633.2273	529234.7362	596158.9772	49	56	no	2382810.593	90030.08973	77947.78452	44474.58671	no	no	no
2013	Fruitful Rim	7	4013	I	20060.6	41005	203384.3724	262330.0333	765768.1837	852775.2788	55	59	no	NA	NA	NA	NA	NA	NA	NA
2014	Fruitful Rim	7	4013	I	40079	45037.6	267231.2134	335903.874	668025.2496	753554.4444	55	60	no	NA	NA	NA	NA	NA	NA	NA
1992	Basin and Range	8	4015	I	9165.7	10068.8	65510.12532	73052.20876	9633.942493	14376.2647	27	33	no	NA	NA	NA	NA	NA	NA	NA
1993	Basin and Range	8	4015	I	15929	16661.4	110135.3041	114386.1683	50862.93565	51887.97407	35	37	no	NA	NA	NA	NA	NA	NA	NA
1994	Basin and Range	8	4015	I	5346.3	9556.6	52264.2394	69908.23128	7241.314835	17845.18382	33	37	no	NA	NA	NA	NA	NA	NA	NA
1995	Basin and Range	8	4015	I	13885.1	18910.1	140139.0786	165828.0045	12881.26161	24686.06561	34	40	no	NA	NA	NA	NA	NA	NA	NA
1996	Basin and Range	8	4015	I	26643.7	31844.8	300505.556	325815.3376	83082.67169	98707.70601	26	40	no	NA	NA	NA	NA	NA	NA	NA
1997	Basin and Range	8	4015	I	5859.5	9517	35020.55055	79654.651	10894.87374	17689.09664	38	41	no	3447530.961	8599.982186	349840.1205	2688.733784	no	no	no
1998	Basin and Range	8	4015	I	4307.7	5448.1	13355.0538	23219.97547	1648.494052	6705.20324	34	36	no	NA	NA	NA	NA	NA	NA	NA
1999	Basin and Range	8	4015	I	6286	7410	34871.16186	47874.40317	7218.325745	9885.515706	34	36	no	NA	NA	NA	NA	NA	NA	NA
2000	Basin and Range	8	4015	I	1615.1	2788.4	5770.431244	15345.06666	1612.150482	13302.7394	32	33	no	NA	NA	NA	NA	NA	NA	NA
2001	Basin and Range	8	4015	I	5039.1	5632.8	44520.82823	50379.15321	4466.092764	7236.839255	32	35	no	NA	NA	NA	NA	NA	NA	NA
2002	Basin and Range	8	4015	I	844.8	4241.7	3174.349102	33931.60547	722.0978571	11666.79993	25	36	no	3447530.961	14142.15696	326860.8353	6615.806728	no	yes	no
2003	Basin and Range	8	4015	I	1358.4	4632.6	3986.208499	21831.97685	423.3058641	4152.719458	24	35	no	NA	NA	NA	NA	NA	NA	NA
2004	Basin and Range	8	4015	I	14080.6	17640.6	38882.32047	51165.22841	16884.4692	22014.7815	30	40	no	NA	NA	NA	NA	NA	NA	NA
2005	Basin and Range	8	4015	I	4679.5	6796	67789.93127	80306.58648	2031.763597	18655.02984	32	38	no	NA	NA	NA	NA	NA	NA	NA
2006	Basin and Range	8	4015	I	1762.8	3877.4	20434.67459	43212.77478	2692.447704	8445.631545	32	38	no	NA	NA	NA	NA	NA	NA	NA
2007	Basin and Range	8	4015	I	239.2	3119.1	2688.039808	22294.56749	151.1999499	7955.257883	29	44	no	3447530.961	12639.15315	303881.5502	8550.610494	no	no	no
2008	Basin and Range	8	4015	I	1709.8	5484.3	21011.46164	39957.45603	8165.506601	18272.19977	39	52	no	NA	NA	NA	NA	NA	NA	NA
2009	Basin and Range	8	4015	I	1740.2	3809.7	21523.16422	42265.33649	3776.631135	10914.88295	40	55	no	NA	NA	NA	NA	NA	NA	NA
2010	Basin and Range	8	4015	I	149.3	1190.4	1665.360586	20767.10603	2715.843568	9098.044162	43	49	no	NA	NA	NA	NA	NA	NA	NA
2011	Basin and Range	8	4015	I	864.4	3540	3171.449307	27507.0019	10490.58908	31552.92341	39	46	no	NA	NA	NA	NA	NA	NA	NA
2012	Basin and Range	8	4015	I	127.1	3524.9	1151.584497	16357.48048	1622.270629	29535.67516	37	45	no	3447530.961	11757.74704	326860.8353	6764.731176	no	yes	no
2013	Basin and Range	8	4015	I	142.2	6496.9	999.7995983	33152.98368	2305.249543	33734.11826	38	45	no	NA	NA	NA	NA	NA	NA	NA
2014	Basin and Range	8	4015	I	282.3	3462.2	6257.354775	25391.19786	1586.231809	35996.32783	52	57	no	NA	NA	NA	NA	NA	NA	NA
1992	Fruitful Rim	7	4017	I	1800.4	3856.2	8687.678066	27155.70913	1408.44455	4779.469994	30	39	no	NA	NA	NA	NA	NA	NA	NA
1993	Fruitful Rim	7	4017	I	3140.8	6740	16454.57865	34784.08412	13484.03364	24126.94377	35	36	no	NA	NA	NA	NA	NA	NA	NA
1994	Fruitful Rim	7	4017	I	1094.6	3181.3	6265.238434	19085.7746	2881.716615	9697.147153	28	39	no	NA	NA	NA	NA	NA	NA	NA
1995	Fruitful Rim	7	4017	I	10217.7	12930.5	14863.35649	39084.19345	5616.969964	11403.15928	31	39	no	NA	NA	NA	NA	NA	NA	NA
1996	Fruitful Rim	7	4017	I	11391.9	14525	104921.8027	143314.0082	46657.81283	55493.16472	37	44	no	NA	NA	NA	NA	NA	NA	NA
1997	Fruitful Rim	7	4017	I	953.8	3900.6	2175.127396	24221.94674	1015.482198	12740.66823	31	39	no	2577152.951	7774.01806	1561202.507	738.956636	no	yes	no
1998	Fruitful Rim	7	4017	I	4445.3	5582.6	40213.28457	47606.89124	47984.42155	49974.56174	41	45	no	NA	NA	NA	NA	NA	NA	NA
1999	Fruitful Rim	7	4017	I	7243.1	9206.9	54914.64108	74326.67093	27309.16558	28619.03656	36	42	no	NA	NA	NA	NA	NA	NA	NA
2000	Fruitful Rim	7	4017	I	1839.6	3295.9	3966.853906	11395.54672	7843.01187	14195.19718	42	44	no	NA	NA	NA	NA	NA	NA	NA
2001	Fruitful Rim	7	4017	I	1458.1	3140.6	7857.127758	13810.86845	9144.111898	10296.60729	41	47	no	NA	NA	NA	NA	NA	NA	NA
2002	Fruitful Rim	7	4017	I	3552.4	3991.1	20457.64114	23728.9338	67290.17098	69080.3135	41	50	no	2577152.951	11410.12177	1561202.507	114.121452	no	yes	no
2003	Fruitful Rim	7	4017	I	1001.7	2034.5	7265.243153	9995.571531	11430.79689	13577.73472	47	53	no	NA	NA	NA	NA	NA	NA	NA
2004	Fruitful Rim	7	4017	I	6210	7877.2	27896.25601	33924.17374	30523.80274	31481.20901	48	52	no	NA	NA	NA	NA	NA	NA	NA
2005	Fruitful Rim	7	4017	I	2673.4	3186.1	33298.99045	36700.21283	11441.32553	15118.07778	45	47	no	NA	NA	NA	NA	NA	NA	NA
2006	Fruitful Rim	7	4017	I	2461.9	2927.8	20717.79103	26013.50795	18272.75416	21677.52637	48	52	no	NA	NA	NA	NA	NA	NA	NA
2007	Fruitful Rim	7	4017	I	3307.8	3934	40102.20502	45145.5524	24046.50412	25620.18885	51	55	no	2577152.951	6825.838762	1561202.507	352.481506	no	no	no
2008	Fruitful Rim	7	4017	I	2700.4	4300.6	23441.26106	28089.3155	16521.63613	20681.24472	51	54	no	NA	NA	NA	NA	NA	NA	NA
2009	Fruitful Rim	7	4017	I	2705.6	3187.5	26263.64961	31333.27699	17608.04606	22938.41216	55	60	no	NA	NA	NA	NA	NA	NA	NA
2010	Fruitful Rim	7	4017	I	1011.2	1270.4	12054.04089	13492.18821	13790.63456	14640.11723	50	50	no	NA	NA	NA	NA	NA	NA	NA
2011	Fruitful Rim	7	4017	I	1150	1485.4	7711.784356	10685.86843	15726.47587	19691.4176	43	45	no	NA	NA	NA	NA	NA	NA	NA
2012	Fruitful Rim	7	4017	I	606.4	794.4	5280.091776	6609.48855	13211.2494	14243.17514	46	47	no	2577152.951	8113.9543	1561202.507	404.686	no	yes	no
2013	Fruitful Rim	7	4017	I	469.5	820.1	4149.825998	7365.614851	14087.13382	16455.03754	47	47	no	NA	NA	NA	NA	NA	NA	NA
2014	Fruitful Rim	7	4017	I	499.6	1185.5	7523.148185	10988.02871	13872.08764	16276.78323	52	53	no	NA	NA	NA	NA	NA	NA	NA
1992	Fruitful Rim	7	4019	I	8176.2	11764.6	77954.27817	87860.64497	9488.583216	13768.91218	28	40	no	NA	NA	NA	NA	NA	NA	NA
1993	Fruitful Rim	7	4019	I	11244.1	16780.5	63815.25024	78304.35618	12521.02897	16592.33528	25	44	no	NA	NA	NA	NA	NA	NA	NA
1994	Fruitful Rim	7	4019	I	16614.8	18681.6	110145.8163	122377.9015	16291.81502	20522.07299	29	41	no	NA	NA	NA	NA	NA	NA	NA
1995	Fruitful Rim	7	4019	I	33680.5	36374.6	276128.2672	282563.6627	22393.0175	25568.35002	35	44	no	NA	NA	NA	NA	NA	NA	NA
1996	Fruitful Rim	7	4019	I	11983.4	16782.3	143527.9003	198195.2164	7918.728658	17453.36009	35	49	no	NA	NA	NA	NA	NA	NA	NA
1997	Fruitful Rim	7	4019	I	12261.9	15622.7	74471.32469	75729.32322	11351.44889	12157.35146	42	47	no	2379425.395	18009.20148	1161288.969	6510.183682	yes	no	no
1998	Fruitful Rim	7	4019	I	5600.5	12124.3	39936.70582	45664.24751	3673.543737	8353.364864	36	44	no	NA	NA	NA	NA	NA	NA	NA
1999	Fruitful Rim	7	4019	I	4492.4	13319.4	35865.82826	56211.10085	3081.245328	10003.12009	35	43	no	NA	NA	NA	NA	NA	NA	NA
2000	Fruitful Rim	7	4019	I	1690.6	4852.4	13086.68254	16063.52848	3352.027169	6221.901731	38	46	no	NA	NA	NA	NA	NA	NA	NA
2001	Fruitful Rim	7	4019	I	9734.4	13696.5	83029.07222	86217.21142	10365.35055	10692.53995	40	47	no	NA	NA	NA	NA	NA	NA	NA
2002	Fruitful Rim	7	4019	I	7097.1	7462.8	24443.90053	33478.55516	12250.75283	18987.12919	41	47	no	2379425.395	19079.73084	1161288.969	6680.556488	no	yes	no
2003	Fruitful Rim	7	4019	I	6264.2	7728	32327.72721	37254.10772	3013.268946	3082.277322	43	50	no	NA	NA	NA	NA	NA	NA	NA
2004	Fruitful Rim	7	4019	I	2406.6	8599.7	17617.7591	32964.59136	12583.03754	13330.6157	41	51	no	NA	NA	NA	NA	NA	NA	NA
2005	Fruitful Rim	7	4019	I	4092.6	4396.4	9900.863883	11844.55163	3332.873227	6302.119983	40	48	no	NA	NA	NA	NA	NA	NA	NA
2006	Fruitful Rim	7	4019	I	4000.2	5243.8	57853.56338	61096.31158	6955.898043	8736.82705	40	52	no	NA	NA	NA	NA	NA	NA	NA
2007	Fruitful Rim	7	4019	I	3526.2	6489.7	7267.048096	17511.10311	9988.435834	10301.27715	43	54	no	2379425.395	20089.01773	1161288.969	8668.37412	no	yes	no
2008	Fruitful Rim	7	4019	I	2245.6	3561.5	6258.543195	16493.50053	17793.80011	19267.51945	51	61	no	NA	NA	NA	NA	NA	NA	NA
2009	Fruitful Rim	7	4019	I	2876.9	3427.1	19715.15144	26133.96083	23007.29915	24268.67938	56	65	no	NA	NA	NA	NA	NA	NA	NA
2010	Fruitful Rim	7	4019	I	782.8	2317.5	9923.694705	36662.5189	37586.74403	40335.40179	53	59	no	NA	NA	NA	NA	NA	NA	NA
2011	Fruitful Rim	7	4019	I	1167.4	1928.1	13450.55811	25519.9903	88229.26873	91542.70682	41	46	no	NA	NA	NA	NA	NA	NA	NA
2012	Fruitful Rim	7	4019	I	1322.9	1995.6	14932.54953	18025.24121	48546.50446	51917.20496	42	50	no	2379425.395	14858.85586	1161288.969	5653.058734	no	yes	no
2013	Fruitful Rim	7	4019	I	2132.8	7983.5	24382.99001	30487.16532	62453.98893	72392.84858	46	55	no	NA	NA	NA	NA	NA	NA	NA
2014	Fruitful Rim	7	4019	I	3357.8	3864.8	20831.31376	29017.67467	54991.45136	75161.55013	48	57	no	NA	NA	NA	NA	NA	NA	NA
1992	Fruitful Rim	7	4021	I	78059.8	114154.8	723200.4612	804148.0779	90769.45146	124466.0145	29	42	no	NA	NA	NA	NA	NA	NA	NA
1993	Fruitful Rim	7	4021	I	95341.7	145984.3	504264.6731	645212.4528	126576.8058	159572.4686	31	46	no	NA	NA	NA	NA	NA	NA	NA
1994	Fruitful Rim	7	4021	I	171235.2	194552.2	1128245.807	1243034.478	182293.6933	216693.8758	31	46	no	NA	NA	NA	NA	NA	NA	NA
1995	Fruitful Rim	7	4021	I	351096.9	382387.1	2973580.399	3068378.988	259298.0779	368105.5754	37	47	no	NA	NA	NA	NA	NA	NA	NA
1996	Fruitful Rim	7	4021	I	111826.4	162450.3	1319144.85	1848583.291	79396.10583	219536.8816	38	55	no	NA	NA	NA	NA	NA	NA	NA
1997	Fruitful Rim	7	4021	I	112698	148727.8	736758.3235	769321.4895	114414.3786	211795.9374	44	51	no	1389702.246	109389.8633	403288.2146	59764.02848	yes	no	no
1998	Fruitful Rim	7	4021	I	71402.8	142780	429463.2198	505445.3404	115249.975	198198.8903	37	49	no	NA	NA	NA	NA	NA	NA	NA
1999	Fruitful Rim	7	4021	I	53631.7	145796.8	417461.6567	669807.5613	109127.6596	192786.9625	40	47	no	NA	NA	NA	NA	NA	NA	NA
2000	Fruitful Rim	7	4021	I	40069.7	75515.6	215489.5437	272020.6417	223147.2593	288582.4183	44	50	no	NA	NA	NA	NA	NA	NA	NA
2001	Fruitful Rim	7	4021	I	67672	104856.7	580101.8906	657601.6867	202928.4457	215243.4783	45	49	no	NA	NA	NA	NA	NA	NA	NA
2002	Fruitful Rim	7	4021	I	60274.9	76485.3	213164.861	374515.4452	172484.5191	246421.4689	49	56	no	1389702.246	102098.6356	351516.7346	52663.00324	no	no	no
2003	Fruitful Rim	7	4021	I	73728.8	89229.9	392140.3942	443229.842	393414.7201	402281.7199	49	56	no	NA	NA	NA	NA	NA	NA	NA
2004	Fruitful Rim	7	4021	I	29563	94434.3	250669.5252	411088.3678	216356.8003	239382.0442	50	60	no	NA	NA	NA	NA	NA	NA	NA
2005	Fruitful Rim	7	4021	I	52970	63256.6	217395.3915	280972.7411	287206.79	375574.7203	50	54	no	NA	NA	NA	NA	NA	NA	NA
2006	Fruitful Rim	7	4021	I	50178	66182.9	685397.2996	726853.2567	399027.7863	425363.3696	46	60	no	NA	NA	NA	NA	NA	NA	NA
2007	Fruitful Rim	7	4021	I	29359.8	45864.1	159021.195	219157.7549	501410.7036	516290.1389	51	59	no	1389702.246	103616.6128	303689.3244	62700.02541	no	no	no
2008	Fruitful Rim	7	4021	I	41027.8	64633.9	170695.0567	390677.1271	489853.5625	513168.5371	52	65	no	NA	NA	NA	NA	NA	NA	NA
2009	Fruitful Rim	7	4021	I	52286.9	66041.2	451979.8595	618563.939	415739.5811	444969.6199	60	70	no	NA	NA	NA	NA	NA	NA	NA
2010	Fruitful Rim	7	4021	I	12767.3	31313.6	178405.0203	502708.0581	597482.6303	622133.8789	54	59	no	NA	NA	NA	NA	NA	NA	NA
2011	Fruitful Rim	7	4021	I	20444.1	36757.9	204879.9041	374607.0619	1273396.937	1361957.899	47	52	no	NA	NA	NA	NA	NA	NA	NA
2012	Fruitful Rim	7	4021	I	16361	24641.2	199296.9569	240249.7586	636039.2826	685815.2088	46	52	no	1389702.246	122454.3414	333325.2895	54868.94662	no	no	no
2013	Fruitful Rim	7	4021	I	22442.6	64999.7	236290.3388	300906.36	798404.4041	906235.2572	51	58	no	NA	NA	NA	NA	NA	NA	NA
2014	Fruitful Rim	7	4021	I	41101	48787.7	253450.7368	332452.6458	696927.9561	843096.8559	47	56	no	NA	NA	NA	NA	NA	NA	NA
1992	Fruitful Rim	7	4023	I	294.5	439.8	235.6426107	1310.581384	183.2316597	1061.082925	20	32	no	NA	NA	NA	NA	NA	NA	NA
1993	Fruitful Rim	7	4023	I	82.9	340.5	866.1879765	1411.14311	153.9256284	720.8728749	20	33	no	NA	NA	NA	NA	NA	NA	NA
1994	Fruitful Rim	7	4023	I	190.4	680.2	2132.849413	3067.862262	287.2906623	1065.766904	15	29	no	NA	NA	NA	NA	NA	NA	NA
1995	Fruitful Rim	7	4023	I	892.3	1090.1	4234.338171	4954.138594	971.3722384	1267.749064	20	29	no	NA	NA	NA	NA	NA	NA	NA
1996	Fruitful Rim	7	4023	I	258.5	510.1	2669.989411	3894.71641	1245.341111	3138.045757	21	33	no	NA	NA	NA	NA	NA	NA	NA
1997	Fruitful Rim	7	4023	I	742.9	769.5	4944.486352	5374.581133	1296.2115	1915.152658	28	31	no	320359.5548	4994.634612	109559.8314	118.977684	no	no	no
1998	Fruitful Rim	7	4023	I	408.4	767.1	3334.833744	3597.131861	1023.045404	1347.531905	30	35	no	NA	NA	NA	NA	NA	NA	NA
1999	Fruitful Rim	7	4023	I	239.5	519.1	2575.737815	3100.5854	2986.705155	3015.135492	25	31	no	NA	NA	NA	NA	NA	NA	NA
2000	Fruitful Rim	7	4023	I	257.2	408.2	1997.399169	2822.057738	7886.59796	9086.143337	28	35	no	NA	NA	NA	NA	NA	NA	NA
2001	Fruitful Rim	7	4023	I	202.1	279.7	1303.21211	2543.941586	3498.765614	3668.400767	31	37	no	NA	NA	NA	NA	NA	NA	NA
2002	Fruitful Rim	7	4023	I	426.8	651	1401.983707	2828.220001	3514.774754	3814.82028	27	35	no	320359.5548	2905.105899	80632.74123	77.16013067	yes	yes	yes
2003	Fruitful Rim	7	4023	I	340	456.4	1237.830071	1423.570849	4230.269829	4254.44584	35	40	no	NA	NA	NA	NA	NA	NA	NA
2004	Fruitful Rim	7	4023	I	149.5	171.9	1577.736499	1784.424063	2819.371454	2903.87798	35	43	no	NA	NA	NA	NA	NA	NA	NA
2005	Fruitful Rim	7	4023	I	273.5	447	1404.297846	2116.202971	3004.765259	4079.787004	32	41	no	NA	NA	NA	NA	NA	NA	NA
2006	Fruitful Rim	7	4023	I	127.9	166	1232.828437	1345.244706	1809.655362	1938.662542	30	42	no	NA	NA	NA	NA	NA	NA	NA
2007	Fruitful Rim	7	4023	I	121.3	160.8	768.1757964	882.0153027	1533.438266	1667.50347	27	41	no	320359.5548	3219.681816	48127.68724	40.4686	no	no	no
2008	Fruitful Rim	7	4023	I	361.8	577.2	1578.502714	4591.511017	4723.690045	4883.95718	37	47	no	NA	NA	NA	NA	NA	NA	NA
2009	Fruitful Rim	7	4023	I	403.7	557.1	4662.474463	6677.333292	3837.405169	4153.143791	46	51	no	NA	NA	NA	NA	NA	NA	NA
2010	Fruitful Rim	7	4023	I	155.7	214.1	1676.697447	2740.581474	5899.317285	6004.98963	42	46	no	NA	NA	NA	NA	NA	NA	NA
2011	Fruitful Rim	7	4023	I	146	333	1386.620526	2225.582723	8165.924502	9444.522099	38	44	no	NA	NA	NA	NA	NA	NA	NA
2012	Fruitful Rim	7	4023	I	95.3	183	1345.435012	1832.024468	3051.97573	3589.593586	35	42	no	320359.5548	501.001268	84210.70505	72.034108	no	no	no
2013	Fruitful Rim	7	4023	I	159.7	234.8	1559.186262	2093.211965	8635.434166	9494.084415	34	43	no	NA	NA	NA	NA	NA	NA	NA
2014	Fruitful Rim	7	4023	I	738.8	841.1	2527.87516	3314.513801	7155.455384	7375.154986	38	48	no	NA	NA	NA	NA	NA	NA	NA
1992	Basin and Range	8	4025	I	1025.8	1346.4	6783.728175	9075.152396	2473.169405	3916.698181	25	34	no	NA	NA	NA	NA	NA	NA	NA
1993	Basin and Range	8	4025	I	1838.5	2244.4	12637.56441	14757.99186	10664.23948	12000.71116	31	35	no	NA	NA	NA	NA	NA	NA	NA
1994	Basin and Range	8	4025	I	274.5	905.3	2303.880833	4925.708323	716.8060537	2325.822127	24	37	no	NA	NA	NA	NA	NA	NA	NA
1995	Basin and Range	8	4025	I	762.1	1656	2789.608887	7810.322445	808.3578092	3143.874146	30	36	no	NA	NA	NA	NA	NA	NA	NA
1996	Basin and Range	8	4025	I	3162.8	4054.3	42259.69186	49216.07965	13895.74428	17257.91527	31	38	no	NA	NA	NA	NA	NA	NA	NA
1997	Basin and Range	8	4025	I	405.4	1665	1691.135777	15473.0774	889.586367	3879.472682	26	36	no	2103972.631	10107.84222	308821.9569	132.332322	no	no	no
1998	Basin and Range	8	4025	I	314	900.4	1184.368893	4917.733818	1072.660387	2875.015907	29	34	no	NA	NA	NA	NA	NA	NA	NA
1999	Basin and Range	8	4025	I	598.2	1206.2	4411.336287	9280.596899	2381.902651	3276.671129	30	36	no	NA	NA	NA	NA	NA	NA	NA
2000	Basin and Range	8	4025	I	512.2	895.2	2322.988467	5089.488687	6578.010904	9768.616311	36	40	no	NA	NA	NA	NA	NA	NA	NA
2001	Basin and Range	8	4025	I	586.8	831.3	5089.250552	7177.117149	3180.779926	4743.780676	34	42	no	NA	NA	NA	NA	NA	NA	NA
2002	Basin and Range	8	4025	I	684.1	1019.7	1818.902057	4299.217314	4258.455468	4928.03194	34	41	no	2103972.631	11547.31032	275869.59	484.813828	no	no	no
2003	Basin and Range	8	4025	I	443.8	762.6	1466.163988	3784.317589	3538.898817	5182.362063	39	46	no	NA	NA	NA	NA	NA	NA	NA
2004	Basin and Range	8	4025	I	1149.8	1275.6	4857.619574	6121.547887	5737.169599	5843.101628	40	46	no	NA	NA	NA	NA	NA	NA	NA
2005	Basin and Range	8	4025	I	701.2	987	8764.1998	10229.05669	5980.71958	7680.70773	41	46	no	NA	NA	NA	NA	NA	NA	NA
2006	Basin and Range	8	4025	I	126.7	348.8	824.0060301	2992.013333	2040.446997	6145.771218	40	46	no	NA	NA	NA	NA	NA	NA	NA
2007	Basin and Range	8	4025	I	211.5	404.1	1423.974513	3405.601082	2402.001535	7741.91199	44	51	no	2103972.631	10220.34493	301622.4581	383.237642	no	yes	no
2008	Basin and Range	8	4025	I	487.1	1137.3	4818.447588	8311.564565	7999.832615	9944.821441	46	52	no	NA	NA	NA	NA	NA	NA	NA
2009	Basin and Range	8	4025	I	566.6	928.7	5432.278904	10396.62036	4426.35529	6473.513821	50	55	no	NA	NA	NA	NA	NA	NA	NA
2010	Basin and Range	8	4025	I	258.2	342.4	2223.60207	3859.013873	6225.444948	9931.574824	46	46	no	NA	NA	NA	NA	NA	NA	NA
2011	Basin and Range	8	4025	I	278.5	705	1516.881449	6217.88644	8308.490376	20250.63957	40	44	no	NA	NA	NA	NA	NA	NA	NA
2012	Basin and Range	8	4025	I	187.8	502.2	1165.06467	3161.280464	3913.087567	6480.229206	46	47	no	2103972.631	4338.23392	320175.8273	350.458076	no	no	no
2013	Basin and Range	8	4025	I	218.9	382.9	1250.640442	2740.290384	9470.726761	10661.85662	44	44	no	NA	NA	NA	NA	NA	NA	NA
2014	Basin and Range	8	4025	I	514	975.9	2163.81476	3924.457774	7345.495792	8373.680413	49	50	no	NA	NA	NA	NA	NA	NA	NA
1992	Fruitful Rim	7	4027	I	53821.2	181343.8	436823.8917	1458946.822	278983.3713	475693.9058	26	45	no	NA	NA	NA	NA	NA	NA	NA
1993	Fruitful Rim	7	4027	I	169331.2	212929.7	1534329.087	1960078.504	789953.3619	823632.4889	30	48	no	NA	NA	NA	NA	NA	NA	NA
1994	Fruitful Rim	7	4027	I	199118.7	247219.7	1825268.178	2033795.407	502202.3834	1244908.155	28	46	no	NA	NA	NA	NA	NA	NA	NA
1995	Fruitful Rim	7	4027	I	175900.8	248519.6	1812326.582	2091822.735	1917763.116	2098781.051	34	50	no	NA	NA	NA	NA	NA	NA	NA
1996	Fruitful Rim	7	4027	I	286697.9	341625.1	2393122.778	2667419.168	2167234.683	2396678.846	36	52	no	NA	NA	NA	NA	NA	NA	NA
1997	Fruitful Rim	7	4027	I	227329.8	287089.5	1375948.151	1670587.339	2485131.416	2701053.867	40	52	no	1428119.897	92575.15999	5702.835112	59335.46601	no	no	no
1998	Fruitful Rim	7	4027	I	140523	203744.2	909321.5445	1392507.457	787063.412	910696.0131	38	50	no	NA	NA	NA	NA	NA	NA	NA
1999	Fruitful Rim	7	4027	I	178178.1	288627.5	1142758.339	1775419.859	1378266.332	1706491.241	40	51	no	NA	NA	NA	NA	NA	NA	NA
2000	Fruitful Rim	7	4027	I	119887.1	174625.3	1091762.427	1267842.714	2240680.553	2460400.873	41	49	no	NA	NA	NA	NA	NA	NA	NA
2001	Fruitful Rim	7	4027	I	157713.2	226542.9	1391841.368	1551755.83	933255.3598	1011605.599	45	53	no	NA	NA	NA	NA	NA	NA	NA
2002	Fruitful Rim	7	4027	I	94442.2	158121.3	810273.3566	1352588.978	1197501.729	1339143.693	44	54	no	1428119.897	86196.09457	2467.370542	61421.21765	no	no	no
2003	Fruitful Rim	7	4027	I	131887.9	164996.3	1180962.049	1318203.039	1888589.935	1966756.799	43	56	no	NA	NA	NA	NA	NA	NA	NA
2004	Fruitful Rim	7	4027	I	90125.9	150056.8	781356.4627	887958.1441	2338767.554	2416282.825	40	60	no	NA	NA	NA	NA	NA	NA	NA
2005	Fruitful Rim	7	4027	I	125772.7	206906.2	773726.7054	898321.7541	1717832.519	1874001.083	42	55	no	NA	NA	NA	NA	NA	NA	NA
2006	Fruitful Rim	7	4027	I	67223.3	144218.9	851154.1258	996723.0094	1605982.259	1709677.577	41	55	no	NA	NA	NA	NA	NA	NA	NA
2007	Fruitful Rim	7	4027	I	69683.4	128027.6	857609.5152	1015749.199	1106661.613	1234913.452	46	59	no	1428119.897	78125.84636	4085.102827	60804.47619	no	yes	no
2008	Fruitful Rim	7	4027	I	73046.8	96186.2	740926.5072	882525.1873	1323657.469	1382150.241	54	66	no	NA	NA	NA	NA	NA	NA	NA
2009	Fruitful Rim	7	4027	I	70496.4	101303.4	847510.0444	990779.1692	1788282.689	1885357.53	59	66	no	NA	NA	NA	NA	NA	NA	NA
2010	Fruitful Rim	7	4027	I	45651.2	72289.7	555216.9491	923250.2673	1473307.019	1675686.569	55	60	no	NA	NA	NA	NA	NA	NA	NA
2011	Fruitful Rim	7	4027	I	48626.8	68829.1	517345.7531	756462.265	1800390.863	1943459.616	49	53	no	NA	NA	NA	NA	NA	NA	NA
2012	Fruitful Rim	7	4027	I	67017.8	80135.9	512087.8481	638319.016	1836674.228	2187238.884	48	54	no	1428119.897	80988.99981	4085.102827	59433.8047	no	yes	no
2013	Fruitful Rim	7	4027	I	97177.7	117388.2	657312.4987	771009.028	2622116.349	2777823.98	54	56	no	NA	NA	NA	NA	NA	NA	NA
2014	Fruitful Rim	7	4027	I	88300.1	109034.7	744018.7833	1012709.001	2910242.634	3153569.074	50	56	no	NA	NA	NA	NA	NA	NA	NA
1992	Mississippi Portal	9	5001	I	3983.9	10065.2	23694.34926	95666.95108	1557.139711	12363.93111	25	36	no	NA	NA	NA	NA	NA	NA	NA
1993	Mississippi Portal	9	5001	I	6929	21024.4	43203.27015	224967.2288	3705.679794	15947.30836	23	35	no	NA	NA	NA	NA	NA	NA	NA
1994	Mississippi Portal	9	5001	I	12843.1	26504.1	69873.11053	111630.4157	20716.99245	36246.30419	25	36	no	NA	NA	NA	NA	NA	NA	NA
1995	Mississippi Portal	9	5001	I	6175.7	10894.5	31972.59974	37142.55022	8287.667039	11231.09763	29	43	no	NA	NA	NA	NA	NA	NA	NA
1996	Mississippi Portal	9	5001	I	6403.9	14949.3	45132.03632	58240.38913	4069.575007	6176.73818	26	36	no	NA	NA	NA	NA	NA	NA	NA
1997	Mississippi Portal	9	5001	I	5618.6	15903.8	33432.42202	80692.34992	1309.279362	27009.10905	28	43	no	256098.6554	153437.5063	2144.431114	18363.84131	no	no	no
1998	Mississippi Portal	9	5001	I	5404.3	7383.3	26073.2061	48114.27165	10101.24829	10537.47814	22	34	no	NA	NA	NA	NA	NA	NA	NA
1999	Mississippi Portal	9	5001	I	4395.2	8799.7	27409.34842	96127.67105	985.2154646	4618.496538	15	34	no	NA	NA	NA	NA	NA	NA	NA
2000	Mississippi Portal	9	5001	I	1948.8	9320.7	11532.1939	52373.20579	1695.931941	3706.304149	16	37	no	NA	NA	NA	NA	NA	NA	NA
2001	Mississippi Portal	9	5001	I	7442.9	7992.9	52254.36978	55023.22561	3089.189875	4040.264985	19	35	no	NA	NA	NA	NA	NA	NA	NA
2002	Mississippi Portal	9	5001	I	6935.4	10980.9	47138.51952	61540.45901	2813.966993	3026.290126	20	36	no	256098.6554	137228.6179	2283.238412	29924.50627	no	no	no
2003	Mississippi Portal	9	5001	I	1515.2	7620.9	13396.58936	35651.24313	3869.645969	8965.63938	13	34	no	NA	NA	NA	NA	NA	NA	NA
2004	Mississippi Portal	9	5001	I	2899.2	6671.7	27852.78652	50696.5752	9310.190373	19353.57953	18	35	no	NA	NA	NA	NA	NA	NA	NA
2005	Mississippi Portal	9	5001	I	2698.3	4452.5	22943.82918	42781.00191	3197.67976	10342.01649	14	33	no	NA	NA	NA	NA	NA	NA	NA
2006	Mississippi Portal	9	5001	I	1595.7	3849.8	27988.01642	67623.6516	78267.58649	79716.99175	16	32	no	NA	NA	NA	NA	NA	NA	NA
2007	Mississippi Portal	9	5001	I	6902.8	11044.7	105401.2665	137763.3462	134621.9653	135777.4044	9	14	no	256098.6554	145300.0802	1770.905936	56239.21342	no	no	no
2008	Mississippi Portal	9	5001	I	3262.7	8145.6	69266.96159	183733.4862	182774.6699	224796.0677	13	21	no	NA	NA	NA	NA	NA	NA	NA
2009	Mississippi Portal	9	5001	I	2773.6	11409.3	55584.91493	152063.6805	179903.1249	270044.6634	9	16	no	NA	NA	NA	NA	NA	NA	NA
2010	Mississippi Portal	9	5001	I	5770.8	44067.4	91803.20401	224084.3742	317942.9934	430127.8104	11	16	no	NA	NA	NA	NA	NA	NA	NA
2011	Mississippi Portal	9	5001	I	3104	9992.8	71558.43272	130661.7419	207481.9383	241208.3493	13	21	no	NA	NA	NA	NA	NA	NA	NA
2012	Mississippi Portal	9	5001	I	14044.3	16040.1	76333.73767	104720.4507	171848.2878	184657.0267	14	20	no	256098.6554	145786.5128	2131.481162	85550.6204	no	no	no
2013	Mississippi Portal	9	5001	I	5463.6	8384.5	133238.8922	178694.7787	689482.9858	694536.94	11	16	no	NA	NA	NA	NA	NA	NA	NA
2014	Mississippi Portal	9	5001	I	3803.8	20852	130668.5565	265887.8614	381728.8572	469452.4154	11	18	no	NA	NA	NA	NA	NA	NA	NA
1992	Mississippi Portal	9	5003	I	44432.1	47837.4	217676.0778	245232.2501	68767.9344	71790.42515	26	36	no	NA	NA	NA	NA	NA	NA	NA
1993	Mississippi Portal	9	5003	I	46628.3	59878.3	300213.2975	349607.9039	72858.98743	75453.20158	24	37	no	NA	NA	NA	NA	NA	NA	NA
1994	Mississippi Portal	9	5003	I	53433.6	62585.9	227657.9452	263585.5628	96000.85535	105013.2909	28	38	no	NA	NA	NA	NA	NA	NA	NA
1995	Mississippi Portal	9	5003	I	77201.5	90310.3	500162.9725	527477.1964	646918.9705	658796.3082	27	40	no	NA	NA	NA	NA	NA	NA	NA
1996	Mississippi Portal	9	5003	I	36314.8	44800.8	166749.8777	202791.8542	29056.82485	30420.35725	24	38	no	NA	NA	NA	NA	NA	NA	NA
1997	Mississippi Portal	9	5003	I	32906.7	39426.6	145123.8438	185245.1501	18345.32394	34623.96649	28	44	no	239664.357	58202.74989	1889.074248	22537.77271	no	no	no
1998	Mississippi Portal	9	5003	I	28177.2	39971.9	163958.4849	267534.4018	19062.01573	31009.14168	20	34	no	NA	NA	NA	NA	NA	NA	NA
1999	Mississippi Portal	9	5003	I	17661.8	22765.7	109240.0218	173707.5994	24400.85461	26667.66976	22	34	no	NA	NA	NA	NA	NA	NA	NA
2000	Mississippi Portal	9	5003	I	14898.7	33531.6	80763.16688	163312.1615	4037.782756	36706.78843	21	41	no	NA	NA	NA	NA	NA	NA	NA
2001	Mississippi Portal	9	5003	I	28866.6	35549.8	187158.1561	211232.8413	101205.7538	132103.4703	18	36	no	NA	NA	NA	NA	NA	NA	NA
2002	Mississippi Portal	9	5003	I	37744.1	45576.7	309273.5282	362875.1094	38572.34292	75405.46325	19	38	no	239664.357	56702.98358	2570.160786	35236.81939	no	no	no
2003	Mississippi Portal	9	5003	I	33381.9	41546.7	180391.7086	262073.3343	13859.53783	58925.97523	16	33	no	NA	NA	NA	NA	NA	NA	NA
2004	Mississippi Portal	9	5003	I	40042.6	47697.2	252786.99	325434.5225	129062.4602	186784.0638	14	33	no	NA	NA	NA	NA	NA	NA	NA
2005	Mississippi Portal	9	5003	I	12469.8	20548.2	102752.6751	153276.2401	70688.42418	93063.66962	14	35	no	NA	NA	NA	NA	NA	NA	NA
2006	Mississippi Portal	9	5003	I	41452.5	48764.5	284389.3125	363601.4375	207558.7796	244750.8975	20	39	no	NA	NA	NA	NA	NA	NA	NA
2007	Mississippi Portal	9	5003	I	40974	45765.9	248004.9439	306266.0972	142852.7873	153394.0064	18	30	no	239664.357	48618.57135	2230.224546	32538.77783	no	no	no
2008	Mississippi Portal	9	5003	I	34602.1	104597	271633.5428	481389.5984	182050.8199	475166.0396	16	35	no	NA	NA	NA	NA	NA	NA	NA
2009	Mississippi Portal	9	5003	I	18720.6	20909.1	108318.098	146370.2118	169588.1668	221798.1246	18	28	no	NA	NA	NA	NA	NA	NA	NA
2010	Mississippi Portal	9	5003	I	26496.7	35075.6	109647.4349	170138.1232	177699.6193	228423.5013	19	32	no	NA	NA	NA	NA	NA	NA	NA
2011	Mississippi Portal	9	5003	I	30303.2	32598.5	169659.2228	256548.7238	344797.265	354489.0231	25	33	no	NA	NA	NA	NA	NA	NA	NA
2012	Mississippi Portal	9	5003	I	20221.7	20841.6	288858.7071	296601.6064	357980.7439	367775.6194	22	34	no	239664.357	33852.79327	3147.647708	24396.49551	no	no	no
2013	Mississippi Portal	9	5003	I	12956.2	16245.8	189595.1086	250870.9168	500100.4412	531199.9386	20	31	no	NA	NA	NA	NA	NA	NA	NA
2014	Mississippi Portal	9	5003	I	13072.7	24629	154129.3728	213322.275	251813.7706	309096.6618	19	29	no	NA	NA	NA	NA	NA	NA	NA
1992	Eastern Uplands	5	5005	I	48.2	304.7	472.231116	1111.928705	102.2934377	429.9327123	9	12	no	NA	NA	NA	NA	NA	NA	NA
1993	Eastern Uplands	5	5005	I	28.7	107.6	602.3136386	1071.143115	15.08798935	442.80109	5	10	no	NA	NA	NA	NA	NA	NA	NA
1994	Eastern Uplands	5	5005	I	32	448.8	121.1274612	3479.301049	133.1336974	501.3455929	8	13	no	NA	NA	NA	NA	NA	NA	NA
1995	Eastern Uplands	5	5005	I	22.8	286.7	69.65948544	4145.16665	17.67014489	48.73497555	7	10	no	NA	NA	NA	NA	NA	NA	NA
1996	Eastern Uplands	5	5005	I	11.1	63.5	46.60469752	842.7041765	35.22877231	39.86867535	5	11	no	NA	NA	NA	NA	NA	NA	NA
1997	Eastern Uplands	5	5005	I	35.3	188.7	111.4079323	1567.839109	73.57871543	363.7096757	9	15	no	143558.7163	16892.8077	12429.5258	4.04686	no	no	no
1998	Eastern Uplands	5	5005	I	171	176.7	1552.555043	1577.534338	0	13.86141865	4	7	no	NA	NA	NA	NA	NA	NA	NA
1999	Eastern Uplands	5	5005	I	2.5	42.8	34.84114257	605.6691977	5.333333333	6.001347055	4	6	no	NA	NA	NA	NA	NA	NA	NA
2000	Eastern Uplands	5	5005	I	53.3	69.8	985.0837401	1034.790981	38.08620249	63.4791667	9	10	no	NA	NA	NA	NA	NA	NA	NA
2001	Eastern Uplands	5	5005	I	80.2	80.9	1578.82447	1592.257282	9.333333333	10.26855254	7	8	no	NA	NA	NA	NA	NA	NA	NA
2002	Eastern Uplands	5	5005	I	99.7	99.9	1296.658483	1301.097787	0.680549221	1.081357454	7	8	no	143558.7163	14935.7462	12520.58015	70.82005	no	no	no
2003	Eastern Uplands	5	5005	I	81.1	127.6	350.7499609	1262.824224	179.6966002	180.3771494	6	9	no	NA	NA	NA	NA	NA	NA	NA
2004	Eastern Uplands	5	5005	I	438.5	459.3	1312.722903	1736.718004	1009.660034	1010.607789	6	10	no	NA	NA	NA	NA	NA	NA	NA
2005	Eastern Uplands	5	5005	I	13.7	16.3	304.113919	318.2671029	2.041647663	8.074625931	3	6	no	NA	NA	NA	NA	NA	NA	NA
2006	Eastern Uplands	5	5005	I	7.7	9.2	146.6022919	166.3665273	12.80026941	12.80026941	3	4	no	NA	NA	NA	NA	NA	NA	NA
2007	Eastern Uplands	5	5005	I	3.8	3.8	82.13900152	82.13900152	0.680549221	0.680549221	3	3	no	143558.7163	7622.26081	18545.54532	283.684886	no	no	no
2008	Eastern Uplands	5	5005	I	3	3	40.16291165	40.16291165	0	0	3	3	no	NA	NA	NA	NA	NA	NA	NA
2009	Eastern Uplands	5	5005	I	1.3	1.3	22.83561932	22.83561932	0	0	2	2	no	NA	NA	NA	NA	NA	NA	NA
2010	Eastern Uplands	5	5005	I	0.7	0.7	8.435328521	8.435328521	0	0	2	2	no	NA	NA	NA	NA	NA	NA	NA
2011	Eastern Uplands	5	5005	I	0.8	0.8	19.67151006	19.67151006	0	0	1	1	no	NA	NA	NA	NA	NA	NA	NA
2012	Eastern Uplands	5	5005	I	0.4	0.45	9.835755031	10.97341219	0	13.03215088	0.5	1	yes	143558.7163	5165.007418	18189.42164	1216.486116	no	no	no
2013	Eastern Uplands	5	5005	I	0	0.1	0	2.275314328	0	26.06430176	0	1	no	NA	NA	NA	NA	NA	NA	NA
2014	Eastern Uplands	5	5005	I	0	0.2	0	0.166666667	0	0	3	10	no	NA	NA	NA	NA	NA	NA	NA
1992	Eastern Uplands	5	5007	I	3571.7	5488.7	40963.54752	50299.70181	6727.330925	8069.749556	10	17	no	NA	NA	NA	NA	NA	NA	NA
1993	Eastern Uplands	5	5007	I	2606.2	4436.5	13887.14976	23111.11114	7463.358419	8107.643783	9	14	no	NA	NA	NA	NA	NA	NA	NA
1994	Eastern Uplands	5	5007	I	2081.5	3094.3	9705.367798	21818.98104	5990.194625	6961.877993	8	15	no	NA	NA	NA	NA	NA	NA	NA
1995	Eastern Uplands	5	5007	I	1427.7	4273.2	4676.071189	30958.15838	1062.967898	7810.676719	11	17	no	NA	NA	NA	NA	NA	NA	NA
1996	Eastern Uplands	5	5007	I	1584.7	3489.3	6984.759282	21096.5852	3777.969379	4899.095182	13	21	no	NA	NA	NA	NA	NA	NA	NA
1997	Eastern Uplands	5	5007	I	14776.2	16884.1	85644.48357	104841.165	11214.73228	14650.59118	14	21	no	219474.5724	68782.86068	26129.36096	934.82466	no	no	no
1998	Eastern Uplands	5	5007	I	898.8	1832.2	2836.351141	17129.35659	92.35305099	348.208685	7	13	no	NA	NA	NA	NA	NA	NA	NA
1999	Eastern Uplands	5	5007	I	858	964	13751.9717	15169.20588	553.7919432	618.6013472	10	13	no	NA	NA	NA	NA	NA	NA	NA
2000	Eastern Uplands	5	5007	I	711.5	906.5	11618.0636	12970.48732	1166.137433	1368.956203	8	12	no	NA	NA	NA	NA	NA	NA	NA
2001	Eastern Uplands	5	5007	I	338.3	910	6961.983328	13221.1678	616.5321311	625.7152075	10	11	no	NA	NA	NA	NA	NA	NA	NA
2002	Eastern Uplands	5	5007	I	385.5	426.9	5354.909364	6235.004318	478.4193954	534.2678331	16	17	no	219474.5724	64381.49574	30481.75889	2620.746536	no	no	no
2003	Eastern Uplands	5	5007	I	1171.4	1757.6	4714.720546	11347.62109	2520.090364	3315.769914	9	13	no	NA	NA	NA	NA	NA	NA	NA
2004	Eastern Uplands	5	5007	I	736.2	916.5	5703.115926	6720.693302	2731.112723	2736.738667	17	17	no	NA	NA	NA	NA	NA	NA	NA
2005	Eastern Uplands	5	5007	I	352.6	494.3	4340.333162	4836.664592	1618.28063	1643.778958	14	16	no	NA	NA	NA	NA	NA	NA	NA
2006	Eastern Uplands	5	5007	I	228.2	233.5	4709.741787	4854.611798	581.7190525	637.4417102	11	12	no	NA	NA	NA	NA	NA	NA	NA
2007	Eastern Uplands	5	5007	I	311.8	327.2	7045.343539	7148.914069	1959.464754	1976.478485	10	11	no	219474.5724	40916.5874	38708.2159	1532.545882	no	no	no
2008	Eastern Uplands	5	5007	I	130.5	133.7	3204.372013	3274.278658	1110.193969	1296.752095	9	10	no	NA	NA	NA	NA	NA	NA	NA
2009	Eastern Uplands	5	5007	I	129.9	162.7	2824.769791	2967.862739	2444.856706	2617.975939	13	14	no	NA	NA	NA	NA	NA	NA	NA
2010	Eastern Uplands	5	5007	I	61.4	159	1620.547968	2125.856685	2049.459753	2119.124728	12	13	no	NA	NA	NA	NA	NA	NA	NA
2011	Eastern Uplands	5	5007	I	50.5	78.1	1104.015189	1607.703634	439.3966421	2617.396311	10	13	no	NA	NA	NA	NA	NA	NA	NA
2012	Eastern Uplands	5	5007	I	91.5	136.6	2345.188274	2981.503873	2089.151116	4022.632828	13	15	no	219474.5724	35629.36481	58049.77858	1740.959172	no	no	no
2013	Eastern Uplands	5	5007	I	57.2	59.7	1506.126076	1579.210805	7300.212248	7313.59086	12	12	no	NA	NA	NA	NA	NA	NA	NA
2014	Eastern Uplands	5	5007	I	129.3	146.4	3171.445301	3246.630224	8784.064752	8794.27299	16	17	no	NA	NA	NA	NA	NA	NA	NA
1992	Eastern Uplands	5	5009	I	1077.5	1326.7	11478.80848	12926.49641	2952.158461	3133.16622	12	15	no	NA	NA	NA	NA	NA	NA	NA
1993	Eastern Uplands	5	5009	I	682.3	867.7	1878.346532	4360.668053	3350.843585	3603.607568	7	11	no	NA	NA	NA	NA	NA	NA	NA
1994	Eastern Uplands	5	5009	I	601.7	882.8	3606.147426	6399.734279	2637.591293	2953.738216	9	14	no	NA	NA	NA	NA	NA	NA	NA
1995	Eastern Uplands	5	5009	I	617	2460.4	1335.794175	14123.21823	413.1188425	6321.957866	9	15	no	NA	NA	NA	NA	NA	NA	NA
1996	Eastern Uplands	5	5009	I	537.3	1305.7	1746.060358	6703.722677	1483.410965	1804.247775	13	20	no	NA	NA	NA	NA	NA	NA	NA
1997	Eastern Uplands	5	5009	I	2268.7	2984.8	7744.781798	13384.37169	6426.698151	7573.514757	11	16	no	152869.3271	47529.96601	29947.97806	249.286576	no	no	no
1998	Eastern Uplands	5	5009	I	403.3	727.8	1247.345941	5977.77493	62.96798938	271.540933	6	10	no	NA	NA	NA	NA	NA	NA	NA
1999	Eastern Uplands	5	5009	I	415.4	452.8	5157.789082	5688.405422	450.4160684	457.1148201	7	11	no	NA	NA	NA	NA	NA	NA	NA
2000	Eastern Uplands	5	5009	I	391	485.4	6676.009457	7289.784934	729.3333333	819.3629337	6	9	no	NA	NA	NA	NA	NA	NA	NA
2001	Eastern Uplands	5	5009	I	260.1	643.4	4760.884311	8560.597433	611.5402615	619.2621599	7	11	no	NA	NA	NA	NA	NA	NA	NA
2002	Eastern Uplands	5	5009	I	360.2	360.2	2548.860174	2548.860174	839.2560305	839.2560305	17	17	no	152869.3271	46379.03903	35441.18582	324.153486	no	no	no
2003	Eastern Uplands	5	5009	I	875.2	1254.3	2689.695985	7028.947393	1140.014808	1648.366464	9	12	no	NA	NA	NA	NA	NA	NA	NA
2004	Eastern Uplands	5	5009	I	591	759.8	3522.987196	4332.349492	1596.148428	1597.083647	13	14	no	NA	NA	NA	NA	NA	NA	NA
2005	Eastern Uplands	5	5009	I	190.6	192.5	2626.46399	2679.28773	145.2627134	150.3227192	11	12	no	NA	NA	NA	NA	NA	NA	NA
2006	Eastern Uplands	5	5009	I	119.1	120.9	1858.601619	1910.563143	179.5099308	190.8949437	9	10	no	NA	NA	NA	NA	NA	NA	NA
2007	Eastern Uplands	5	5009	I	107.9	115.2	2272.127399	2446.072687	17.39044433	20.77840718	8	10	no	152869.3271	23312.7464	44848.11189	755.548762	no	no	no
2008	Eastern Uplands	5	5009	I	74.5	74.5	1259.719649	1259.719649	3.657416094	3.657416094	9	9	no	NA	NA	NA	NA	NA	NA	NA
2009	Eastern Uplands	5	5009	I	55.1	56.5	1012.970374	1041.63967	4.070759826	10.36269082	7	8	no	NA	NA	NA	NA	NA	NA	NA
2010	Eastern Uplands	5	5009	I	29.2	32.9	614.9358244	645.6591355	5.643013129	6.979040572	8	8	no	NA	NA	NA	NA	NA	NA	NA
2011	Eastern Uplands	5	5009	I	28.2	28.2	665.636359	665.636359	4.933019682	4.933019682	8	8	no	NA	NA	NA	NA	NA	NA	NA
2012	Eastern Uplands	5	5009	I	38.3	38.6	946.8558814	954.2326977	4.555401837	4.555401837	5	5	no	152869.3271	15679.96376	55616.80635	1415.186942	no	no	no
[truncated: 68,494 more rows]
