# Supplementary material for: County-level analysis reveals a rapidly shifting landscape of insecticide hazard to honey bees (Apis mellifera) on US farmland
Source: Sci Rep. 2020 Jan 21;10:797. doi: 10.1038/s41598-019-57225-w (PMC6972851; doi:10.1038/s41598-019-57225-w)
Supplement: Supplementary file 3 — Supplemental Data 3 [file 41598_2019_57225_MOESM3_ESM.csv]

YEAR	region_name	region_code	fips	cat	kg_low	kg_high	ct_tox_bil_low	ct_tox_bil_high	or_tox_bil_low	or_tox_bil_high	cmpd_n_low	cmpd_n_high	interp_pest	ha	crop_ha	past_ha	trt_ins_ha	crop_ha_interp	past_ha_interp	trt_ins_ha_interp	crop_perc	trt_perc	extent_ha	extent_perc	app_rate	ct_potency	or_potency	ct_intensity	or_intensity	ct_ha	or_ha
1997	Southern Seaboard	6	1001	I	4145.6	12058.3	13361.45973	50439.19693	990.340104	30732.34504	21	43	no	153958.7418	19858.75139	6253.208072	2891.48147	no	no	no	12.89874882	14.56023802	2891.48147	1.878088529	1.433728711	3.223046057	0.23888945	4.620973668	0.342502663	0.086785976	0.006432503
2002	Southern Seaboard	6	1001	I	2500.3	6173.6	11170.2066	44676.57834	2707.921974	11833.47723	20	39	no	153958.7418	20900.00847	6644.94412	4730.77934	no	no	no	13.57507097	22.63529867	4730.77934	3.072757859	0.52851757	4.467546533	1.083038825	2.361176837	0.572405048	0.072553247	0.017588621
2007	Southern Seaboard	6	1001	I	1156.6	2152	14637.13502	24295.25056	124902.4353	126372.7381	18	37	no	153958.7418	17138.04741	9619.38622	3415.954526	no	no	no	11.13158448	19.93199367	3415.954526	2.218746714	0.338587645	12.655313	107.9910387	4.284932633	36.56443152	0.095071802	0.811272123
2012	Southern Seaboard	6	1001	I	1570	3766.5	35052.74561	51600.25367	24411.85536	31888.65263	20	35	no	153958.7418	16710.699	9158.04418	5568.47936	no	no	no	10.85401114	33.32283922	5568.47936	3.616864683	0.281944118	22.32658956	15.54895246	6.294850595	4.383935681	0.227676228	0.158561021
1997	Southern Seaboard	6	1003	I	41066.5	64150.4	211047.6936	291492.1662	239333.1006	284244.2702	33	45	no	411767.1956	51225.55857	3654.31458	27759.43617	no	no	no	12.44041757	54.19059733	27759.43617	6.741536593	1.479370825	5.13916924	5.827940063	7.60273704	8.621684502	0.5125413	0.581234016
2002	Southern Seaboard	6	1003	I	12929.4	28679.3	129995.9986	243737.1522	22604.94736	35093.19081	28	40	no	411767.1956	43855.01245	5896.679706	18424.94889	no	no	no	10.65043862	42.01332497	18424.94889	4.47460339	0.70173329	10.05429476	1.748336919	7.055433335	1.226866218	0.315702659	0.054897397
2007	Southern Seaboard	6	1003	I	21605	31546.5	116015.7417	215667.5111	30373.85572	136484.1045	25	38	no	411767.1956	41697.2267	9608.864384	23522.37375	no	no	no	10.12640811	56.41232191	23522.37375	5.712541941	0.918487234	5.369856131	1.405871591	4.932144304	1.291275109	0.281750812	0.073764632
2012	Southern Seaboard	6	1003	I	30923.4	40022.2	193625.1584	334188.6921	109463.6064	114172.0648	28	40	no	411767.1956	40833.22209	8334.50817	31025.25219	no	no	no	9.916579689	75.98041645	31025.25219	7.534658545	0.99671712	6.261444679	3.539830887	6.240889106	3.528210046	0.470229684	0.26583858
1997	Southern Seaboard	6	1005	I	6538.9	19410.2	24441.5163	87370.54113	675.7216175	73785.79383	28	46	no	229182.1802	26486.6987	5967.09507	4898.72403	no	no	no	11.5570498	18.49503438	4898.72403	2.137480334	1.334816977	3.7378636	0.103338729	4.989363791	0.13793829	0.10664667	0.002948404
2002	Southern Seaboard	6	1005	I	4842.9	8423	17759.44192	33189.32342	3196.267956	13845.2916	25	41	no	229182.1802	27043.54664	9221.175196	6073.122802	no	no	no	11.80002154	22.45682818	6073.122802	2.649910563	0.797431595	3.667108946	0.659990493	2.924268534	0.526297271	0.077490501	0.013946407
2007	Southern Seaboard	6	1005	I	1760.7	3958.5	7481.910843	41951.72842	12353.3255	14300.81431	24	47	no	229182.1802	23040.39272	10389.90836	5517.488924	no	no	no	10.05330899	23.94702638	5517.488924	2.407468556	0.319112557	4.249395606	7.016144432	1.356035498	2.238939791	0.032646128	0.053901771
2012	Southern Seaboard	6	1005	I	1784.8	4374.5	21501.64269	58960.17702	11423.00777	15122.5427	28	42	no	229182.1802	16713.93649	11707.97067	3862.72787	no	no	no	7.29286041	23.11082056	3862.72787	1.685439883	0.462056883	12.04708802	6.400161231	5.56643994	2.95723855	0.093818999	0.049842478
1997	Eastern Uplands	5	1007	I	1107.9	1514.4	3079.832443	4804.182994	2495.468031	2656.670114	10	24	no	161248.3508	6838.788714	2466.156484	170.777492	no	no	yes	4.241152658	2.497189183	170.777492	0.105909605	6.487388865	2.779883061	2.252430753	18.03418241	14.61239419	0.019099931	0.015475929
2002	Eastern Uplands	5	1007	I	55.2	156.6	245.9380336	1386.872584	143.3208899	341.7504531	14	23	no	161248.3508	6184.816138	3014.101328	111.693336	no	no	no	3.835584122	1.805928155	111.693336	0.069267894	0.494210326	4.455399159	2.596392934	2.201904271	1.283164198	0.001525213	0.000888821
2007	Eastern Uplands	5	1007	I	29.6	93.1	243.1190746	1306.959503	55.37092434	879.3795918	14	23	no	161248.3508	3487.988634	3949.73536	229.861648	no	no	no	2.163115851	6.590091658	229.861648	0.142551317	0.128773113	8.213482251	1.870639336	1.057675679	0.240888051	0.001507731	0.000343389
2012	Eastern Uplands	5	1007	I	12.1	28.1	323.7989265	682.4259567	1026.993957	1064.215239	18	18	no	161248.3508	5102.281088	4164.623626	170.777492	no	no	yes	3.164237689	3.347081218	170.777492	0.105909605	0.070852428	26.76024186	84.87553362	1.896028116	6.013637657	0.002008076	0.00636902
1997	Eastern Uplands	5	1009	I	1152.3	13453.4	8273.706071	47305.07544	5823.387841	14261.54574	23	41	no	167004.1997	32241.33362	7936.297146	3216.039642	no	no	no	19.30570229	9.974896448	3216.039642	1.925723812	0.358297822	7.180166685	5.053708098	2.572638087	1.810732606	0.049541904	0.034869709
2002	Eastern Uplands	5	1009	I	1482.2	3372.6	20087.89188	30251.20686	3754.027595	9751.024735	22	36	no	167004.1997	25503.71641	13686.48052	3821.045212	no	no	no	15.27130243	14.98230748	3821.045212	2.287993486	0.387904334	13.55275393	2.532740247	5.257171995	0.98246092	0.120283753	0.022478642
2007	Eastern Uplands	5	1009	I	972.9	2129.8	6750.23155	19391.34178	14523.91539	22895.85518	20	31	no	167004.1997	18913.00021	22225.75981	3553.547766	no	no	no	11.32486503	18.78891623	3553.547766	2.127819403	0.273782728	6.938258351	14.92847712	1.899575296	4.087159185	0.040419532	0.086967366
2012	Eastern Uplands	5	1009	I	2159.8	2790.5	21802.68053	26743.70374	27096.95339	32043.37576	23	29	no	167004.1997	15032.87084	24738.85987	3770.459462	no	no	no	9.001492696	25.08143322	3770.459462	2.25770338	0.572821435	10.09476828	12.5460475	5.782499654	7.186644933	0.13055169	0.162253126
1997	Southern Seaboard	6	1011	I	1410.4	10181.4	4312.697859	42970.52576	261.4551262	39483.78111	21	43	no	161305.8162	25152.44896	13722.09289	1297.423316	no	no	no	15.59302048	5.15823854	1297.423316	0.804325192	1.087077735	3.057783508	0.185376578	3.32404837	0.201518751	0.026736158	0.001620866
2002	Southern Seaboard	6	1011	I	290.6	2298.4	1327.578848	13103.18537	331.0680272	3833.490544	19	39	no	161305.8162	12044.26473	10489.86581	1432.183754	no	no	no	7.466726878	11.89100195	1432.183754	0.887868639	0.202906924	4.568406222	1.139256804	0.926961254	0.231163094	0.008230198	0.002052425
2007	Southern Seaboard	6	1011	I	587	1947.1	7571.841628	23607.16186	81967.96515	83552.14332	17	38	no	161305.8162	13325.50061	9786.116852	1286.90148	no	no	no	8.261016822	9.657434402	1286.90148	0.797802281	0.456134373	12.89921913	139.6387822	5.883777232	63.69404839	0.046940909	0.508152571
2012	Southern Seaboard	6	1011	I	247.5	1170.6	5426.577292	15430.60597	4911.953411	8088.054505	14	28	no	161305.8162	10569.99363	13095.23427	2273.525948	no	no	no	6.552766593	21.50924614	2273.525948	1.409450696	0.108861744	21.92556482	19.84627641	2.386855227	2.160500264	0.033641548	0.030451186
1997	Southern Seaboard	6	1013	I	3324.8	5260	19182.67954	28801.26364	13796.8715	17423.26923	33	44	no	201197.7386	15537.1096	3962.280626	800.873594	no	no	no	7.722308265	5.154585471	800.873594	0.39805298	4.15146663	5.769573972	4.149684641	23.95219381	17.22727731	0.095342421	0.068573691
2002	Southern Seaboard	6	1013	I	1699.1	3594.4	13659.93882	29562.15403	3115.477114	5086.257909	29	40	no	201197.7386	11304.09404	4441.42885	1192.609642	no	no	no	5.618400145	10.55024523	1192.609642	0.592754993	1.424690813	8.03951434	1.833604328	11.45382222	2.61231924	0.067893103	0.015484653
2007	Southern Seaboard	6	1013	I	1778	2490	11340.4647	18238.158	5987.536303	19996.56844	23	37	no	201197.7386	10214.27464	7314.69945	1372.290226	no	no	no	5.076734316	13.43502377	1372.290226	0.682060462	1.295644293	6.378214115	3.367568224	8.263896719	4.363170552	0.056364772	0.029759461
2012	Southern Seaboard	6	1013	I	315	586	4256.077759	7778.508216	10874.71868	11198.58641	28	40	no	201197.7386	8621.83523	6496.019672	1258.168774	no	no	no	4.285254541	14.59281859	1258.168774	0.625339421	0.250363867	13.51135796	34.52291643	3.382755833	8.64329087	0.021153706	0.054049905
1997	Eastern Uplands	5	1015	I	413.6	3504	3160.512034	16048.9155	765.8513361	5182.788672	23	39	no	156918.6152	16938.9419	3524.005688	241.192856	no	no	no	10.79473068	1.423895645	241.192856	0.1537057	1.714810326	7.641470101	1.851671509	13.10367183	3.175265424	0.020141091	0.004880564
2002	Eastern Uplands	5	1015	I	700.3	1190.1	5779.892369	11352.7469	2147.117024	5727.85801	22	35	no	156918.6152	13427.88617	5939.171736	2601.726294	no	no	no	8.557229584	19.37554625	2601.726294	1.658009975	0.269167438	8.253451905	3.065996037	2.221560501	0.825266297	0.036833695	0.013682998
2007	Eastern Uplands	5	1015	I	416.7	1133.5	3108.78736	10178.97112	8051.456285	13896.80491	20	31	no	156918.6152	10503.62513	7905.945696	1891.097678	no	no	no	6.693676919	18.0042381	1891.097678	1.20514553	0.220348216	7.460492824	19.32194933	1.643906286	4.257557068	0.019811463	0.051309759
2012	Eastern Uplands	5	1015	I	513.1	909.2	11694.20583	15794.20923	27386.29249	32328.13184	23	28	no	156918.6152	8642.878902	9065.775772	2218.488652	no	no	no	5.507873549	25.66839912	2218.488652	1.413782965	0.231283581	22.79128012	53.37418143	5.271248883	12.34457182	0.074524019	0.174525454
1997	Southern Seaboard	6	1017	I	2189.6	2651.5	6287.357926	9354.305016	4975.955586	5106.731696	9	25	no	154501.0211	11724.96748	7541.728296	359.765854	no	no	no	7.588925559	3.068374003	359.765854	0.232856619	6.086180708	2.871464161	2.272540914	17.47624978	13.83109467	0.040694604	0.032206619
2002	Southern Seaboard	6	1017	I	79.7	263.4	336.8353601	1940.217313	108.8340279	512.8184289	12	24	no	154501.0211	10124.83903	6913.655624	151.75725	no	no	no	6.553250563	1.498860866	151.75725	0.098224108	0.52518084	4.22629059	1.365546146	2.219566841	0.717158672	0.00218015	0.000704423
2007	Southern Seaboard	6	1017	I	37.1	136.3	317.5618744	2086.865647	17.71826469	1381.003629	12	23	no	154501.0211	5801.17381	10911.54862	315.65508	no	no	no	3.75478024	5.441227764	315.65508	0.204306145	0.117533353	8.559619256	0.477581259	1.006040753	0.056131727	0.002055403	0.000114681
2012	Southern Seaboard	6	1017	I	10.5	43.3	211.3649772	965.1895682	966.4673382	1010.042559	13	14	no	154501.0211	6185.62551	13913.10468	202.343	no	no	no	4.003614647	3.271180896	202.343	0.130965478	0.051892084	20.12999783	92.0445084	1.044587543	4.776381383	0.001368049	0.006255411
1997	Eastern Uplands	5	1019	I	6958.5	16149.2	40295.50316	85180.27279	8731.249493	36022.51149	19	39	no	143413.0294	29445.76273	3326.114234	6538.107016	no	no	no	20.53213914	22.20389764	6538.107016	4.558935157	1.064298884	5.790831811	1.254760292	6.163175834	1.335439978	0.28097519	0.060881843
2002	Eastern Uplands	5	1019	I	4230.6	7089.9	31886.0426	56127.48599	13395.25054	22905.96689	21	35	no	143413.0294	25305.01558	5362.898872	5267.797662	no	no	no	17.64485116	20.81720774	5267.797662	3.673165322	0.803106017	7.537002458	3.166276779	6.053012026	2.542855934	0.222337139	0.093403302
2007	Eastern Uplands	5	1019	I	2431.1	7035	16787.92622	60760.93561	47435.37786	85265.89131	20	29	no	143413.0294	23603.71564	9132.953648	9682.11255	no	no	no	16.45855732	41.01944244	9682.11255	6.751208445	0.251091896	6.905485672	19.51189908	1.733911492	4.89927974	0.117059979	0.330760588
2012	Eastern Uplands	5	1019	I	3833.4	6586	100836.6935	122728.5268	233188.1446	263306.5397	22	27	no	143413.0294	23795.94149	9543.305252	11086.37297	no	no	no	16.59259385	46.58934372	11086.37297	7.730380579	0.345775847	26.30476692	60.83063197	9.095553052	21.03376327	0.703120867	1.625989951
1997	Eastern Uplands	5	1021	I	4569.3	40810.7	18976.65587	118132.9529	4123.276107	12074.80923	23	42	no	179448.6989	19576.28056	6621.472332	1862.769658	no	no	no	10.90912371	9.51544218	1862.769658	1.038051359	2.45296029	4.153077249	0.902386822	10.18733357	2.213519041	0.105749755	0.022977464
2002	Eastern Uplands	5	1021	I	6219.1	9179.4	36758.68096	63890.97467	6610.265979	15468.67141	20	34	no	179448.6989	16292.65836	7306.60573	4320.02305	no	no	no	9.079284753	26.51515152	4320.02305	2.407386109	1.4395988	5.910611014	1.062897522	8.508908525	1.530145998	0.204842282	0.036836522
2007	Eastern Uplands	5	1021	I	5400.7	6122.4	42575.8653	48190.41273	5297.465694	9623.84722	24	34	no	179448.6989	11665.47864	9722.176464	2813.781758	no	no	no	6.5007318	24.12058558	2813.781758	1.568014577	1.919374161	7.883397578	0.980885014	15.13118961	1.88268535	0.237259259	0.029520781
2012	Eastern Uplands	5	1021	I	1215.4	3164.3	6770.76187	32790.65748	8114.592433	17632.53976	27	32	no	179448.6989	9598.342548	10249.07764	1203.94085	no	no	no	5.348794728	12.54321612	1203.94085	0.670910883	1.009518034	5.570809503	6.676478882	5.623832657	6.740025835	0.037730905	0.045219567
1997	Southern Seaboard	6	1023	I	612.2	938.8	4063.508224	5822.304464	1393.711368	2398.102414	28	41	no	236595.623	7196.531138	3145.624278	164.4374113	no	no	yes	3.041700876	2.284953795	164.4374113	0.06950146	3.722997066	6.637550186	2.276562182	24.71157987	8.475634325	0.017174909	0.00589069
2002	Southern Seaboard	6	1023	I	535.6	745.6	3178.857459	4272.879052	962.2413168	1383.721946	26	37	no	236595.623	5478.234382	2243.174498	172.396236	no	no	no	2.315441981	3.146930635	172.396236	0.072865353	3.106796369	5.935133418	1.796567059	18.43925095	5.581568015	0.013435825	0.004067029
2007	Southern Seaboard	6	1023	I	37.3	66.8	288.1729974	702.8747484	23.89386627	438.9177214	13	20	no	236595.623	3747.797046	4402.174308	167.135318	no	no	no	1.584051724	4.459561602	167.135318	0.070641762	0.22317246	7.725817624	0.640586227	1.724189721	0.142961204	0.001217998	0.00010099
2012	Southern Seaboard	6	1023	I	485.5	591.9	7755.523288	8614.669806	12158.5188	12337.33069	26	36	no	236595.623	3255.69887	3766.007916	153.78068	no	no	no	1.376060482	4.723430702	153.78068	0.064997263	3.157093596	15.97430131	25.0432931	50.43236437	79.06402028	0.032779657	0.051389449
1997	Southern Seaboard	6	1025	I	773.3	1154.1	5285.77022	7217.771622	1796.57653	3058.533836	30	41	no	320761.4079	7171.845292	1950.991206	317.273824	no	no	no	2.235881597	4.423879923	317.273824	0.098912717	2.437326818	6.835342326	2.323259447	16.65996316	5.662542556	0.016478822	0.005600975
2002	Southern Seaboard	6	1025	I	956	1365	6272.835947	8192.790355	1670.908213	2590.098929	26	38	no	320761.4079	5902.749996	3050.118382	6.474976	no	no	no	1.840230729	0.109694227	6.474976	0.002018627	147.6453349	6.561543878	1.747811939	968.7813433	258.056279	0.019556081	0.005209193
2007	Southern Seaboard	6	1025	I	358.1	460.8	3687.028971	5037.109203	3453.768038	5826.653697	19	32	no	320761.4079	4277.53102	4477.85059	559.680738	no	no	no	1.333555382	13.08420057	559.680738	0.174485061	0.639829059	10.2960876	9.644702702	6.587736044	6.170961056	0.011494615	0.010767405
2012	Southern Seaboard	6	1025	I	61.6	104.4	1069.995911	1367.554793	1091.987283	1195.210665	26	36	no	320761.4079	3131.460268	3176.380414	666.922528	no	no	no	0.976258425	21.29749289	666.922528	0.207918569	0.092364551	17.37006349	17.72706628	1.604378119	1.637352522	0.0033358	0.00340436
1997	Southern Seaboard	6	1027	I	1444.9	1948.4	4005.317294	5821.862705	3227.205996	3416.286695	6	23	no	156425.303	13072.97654	4908.031808	136.379182	no	no	no	8.357328573	1.043214463	136.379182	0.08718486	10.59472552	2.772037715	2.233515119	29.36897872	23.66347963	0.025605303	0.020630972
2002	Southern Seaboard	6	1027	I	74.9	181.6	440.8858886	2226.091991	202.2952325	274.3932596	12	22	no	156425.303	9814.849558	8927.37316	81.341886	no	no	no	6.274464149	0.828763452	81.341886	0.052000466	0.920804811	5.886326951	2.700870927	5.420158178	2.486974945	0.002818507	0.001293239
2007	Southern Seaboard	6	1027	I	39.8	57.4	306.6890976	508.3876674	21.41474943	231.797736	10	20	no	156425.303	5752.206804	11897.7684	168.754062	no	no	no	3.677286662	2.933727311	168.754062	0.107881563	0.235846175	7.705756221	0.538059031	1.817373129	0.126899164	0.001960611	0.000136901
2012	Southern Seaboard	6	1027	I	18.4	32.7	181.3363039	386.35876	359.5969542	382.9244626	11	14	no	156425.303	5264.96486	12526.24576	148.115076	no	no	no	3.365801286	2.8132206	148.115076	0.094687415	0.124227732	9.855233907	19.54331273	1.224293359	2.42782142	0.001159252	0.002298841
1997	Eastern Uplands	5	1029	I	94.7	1771	828.0412541	7452.668238	203.1429541	3888.46278	11	24	no	145066.5764	8459.151458	2396.145806	216.50701	no	no	no	5.831220168	2.559441229	216.50701	0.149246653	0.437399232	8.743835841	2.145120951	3.824547086	0.938274258	0.005708009	0.001400343
2002	Eastern Uplands	5	1029	I	59.9	104.2	712.0325139	1601.777557	108.5455323	1102.122348	15	24	no	145066.5764	5821.40811	3904.005842	246.049088	no	no	no	4.012921692	4.226624957	246.049088	0.16961115	0.243447356	11.88702027	1.812112392	2.893863658	0.441153971	0.004908315	0.000748246
2007	Eastern Uplands	5	1029	I	31.7	101.7	554.0218575	1032.011731	330.9810499	1051.161065	11	21	no	145066.5764	4946.881664	6306.221938	436.656194	no	no	no	3.410076799	8.826897906	436.656194	0.301003998	0.072597161	17.4770302	10.44104258	1.268782775	0.757990049	0.003819087	0.00228158
2012	Eastern Uplands	5	1029	I	55.2	99.9	768.2485459	1531.79551	1527.116686	2196.610565	19	22	no	145066.5764	3124.17592	7204.220172	396.996966	no	no	no	2.153615256	12.70725389	396.996966	0.273665358	0.139043884	13.91754612	27.66515736	1.935149665	3.846670925	0.005295834	0.010527006
1997	Southern Seaboard	6	1031	I	9738.4	24234.9	35864.65895	113991.6593	1288.94541	88469.31082	28	47	no	175857.1107	38883.04025	5852.568932	9633.954916	no	no	no	22.11058746	24.77675319	9633.954916	5.478285683	1.010841351	3.682808156	0.132357	3.722734771	0.133791929	0.203942046	0.007329504
2002	Southern Seaboard	6	1031	I	11055.2	16679.3	37733.28992	69590.64818	7651.833005	25935.5614	26	41	no	175857.1107	37280.88838	7704.816754	9301.70771	no	no	no	21.19953423	24.95033813	9301.70771	5.289355474	1.188512942	3.41317117	0.692147858	4.05659811	0.822626688	0.214567894	0.04351165
2007	Southern Seaboard	6	1031	I	5297.8	9085	22811.15729	71045.6258	38680.88128	43537.96145	26	48	no	175857.1107	32661.80237	12398.36498	12130.86754	no	no	no	18.57292108	37.14083931	12130.86754	6.898138773	0.436720621	4.305779245	7.301310218	1.880422585	3.188632731	0.129714159	0.219956311
2012	Southern Seaboard	6	1031	I	6664.4	14060.9	78911.93524	189858.5682	31906.93074	39424.20348	31	44	no	175857.1107	34582.44213	13889.22821	11818.85463	no	no	no	19.66508036	34.17588204	11818.85463	6.720714667	0.563878667	11.84081616	4.787667418	6.67678364	2.699663524	0.448727577	0.181436682
1997	Southern Seaboard	6	1033	I	14403.4	21418.8	67940.89274	98487.14158	5905.405352	34767.70136	21	44	no	153488.092	29392.34418	5598.426124	8270.163096	no	no	no	19.14959251	28.13713342	8270.163096	5.388146394	1.741610151	4.717003814	0.410000788	8.215181726	0.714061535	0.442646018	0.038474681
2002	Southern Seaboard	6	1033	I	4765	10253.8	46700.05337	106208.3111	18723.33282	36884.06231	27	38	no	153488.092	28090.874	7725.860426	9419.876022	no	no	no	18.30166343	33.53358112	9419.876022	6.137203152	0.505845299	9.800640791	3.929345818	4.957608068	1.987641109	0.304258479	0.121985573
2007	Southern Seaboard	6	1033	I	1877.9	3400.3	25520.68418	43083.6481	60637.82359	67627.19583	24	36	no	153488.092	24292.49121	10551.78276	8719.769242	no	no	no	15.82695497	35.89491571	8719.769242	5.681072145	0.215361204	13.59001234	32.29023036	2.926761416	6.954062878	0.166271428	0.395065329
2012	Southern Seaboard	6	1033	I	1599.5	6463.9	38971.05605	90610.55154	236300.307	239077.3318	25	32	no	153488.092	26580.99054	16787.18465	13526.62955	no	no	no	17.31794968	50.88835772	13526.62955	8.812820182	0.11824823	24.36452394	147.7338587	2.881061827	17.46926728	0.253902798	1.539535112
1997	Southern Seaboard	6	1035	I	1479.5	3138	9176.176875	18023.0154	4453.909602	6987.81862	26	43	no	220189.6526	14578.40846	2570.565472	1065.942924	no	no	no	6.620841757	7.311792139	1065.942924	0.484102187	1.387973002	6.202214853	3.010415412	8.608506767	4.178375316	0.04167397	0.020227606
2002	Southern Seaboard	6	1035	I	1125.4	2970.6	10093.14379	24235.02863	2858.164099	5051.63504	26	40	no	220189.6526	10200.51532	4195.379762	1747.434148	no	no	no	4.632604301	17.13084186	1747.434148	0.793604117	0.644029992	8.968494573	2.53968731	5.775979487	1.635634798	0.045838411	0.012980465
2007	Southern Seaboard	6	1035	I	797.9	1279	7309.736725	11908.0649	6073.198352	17976.35511	20	36	no	220189.6526	9183.134712	6279.512662	1128.669254	no	no	no	4.170556883	12.29067513	1128.669254	0.512589598	0.706938722	9.161219107	7.61147807	6.476420527	5.38084858	0.033197458	0.02758167
2012	Southern Seaboard	6	1035	I	2329.4	2976.8	28708.94221	37217.01457	44150.24013	44827.31137	28	40	no	220189.6526	8126.499566	6179.150534	2569.7561	no	no	no	3.69068186	31.62193118	2569.7561	1.167064878	0.906467349	12.32460815	18.95348164	11.17185488	17.18071226	0.130382794	0.200510059
1997	Southern Seaboard	6	1037	I	1066.9	1817.2	3058.642934	5163.57995	2351.132211	2548.984803	6	23	no	168589.3548	6574.528756	2086.561016	108.051162	no	no	no	3.899729472	1.643481472	108.051162	0.064091331	9.874026158	2.866850627	2.203704387	28.30735808	21.75943477	0.018142563	0.013945911
2002	Southern Seaboard	6	1037	I	112.6	177.3	676.3551151	1687.11469	260.9057458	330.4290744	12	19	no	168589.3548	4570.92837	2468.989286	36.017054	no	no	no	2.711279354	0.787959274	36.017054	0.021363777	3.126296782	6.006706173	2.317102539	18.77874618	7.243950209	0.004011849	0.001547581
2007	Southern Seaboard	6	1037	I	119.4	146.4	907.2266306	1135.600734	37.4224048	311.3895852	11	20	no	168589.3548	3425.66699	3872.440334	173.205608	no	no	no	2.03195925	5.056113408	173.205608	0.102738164	0.689354123	7.598212987	0.313420476	5.23785945	0.216057697	0.005381281	0.000221974
2012	Southern Seaboard	6	1037	I	1.6	3.1	32.9192792	63.76157874	27.35525732	28.54165367	6	8	no	168589.3548	1743.791974	4202.66411	105.7579413	no	no	yes	1.034342872	6.064825559	105.7579413	0.062731091	0.015128888	20.5745495	17.09703583	0.311270045	0.258659132	0.000195263	0.00016226
1997	Southern Seaboard	6	1039	I	8983.4	26765.9	35925.06842	115574.5545	1281.450793	116693.1726	28	47	no	266887.1795	33885.16815	6644.539434	7213.52795	no	no	no	12.69643908	21.28815745	7213.52795	2.702837942	1.24535457	3.999050295	0.142646525	4.980235561	0.177645502	0.134607696	0.00480147
2002	Southern Seaboard	6	1039	I	8122.7	13522	30154.35674	54730.01002	5602.220571	24197.26645	27	42	no	266887.1795	33046.65876	11173.38046	9644.881438	no	no	no	12.38225786	29.18564781	9644.881438	3.613842169	0.842177278	3.712356327	0.689699308	3.126462148	0.580849086	0.112985408	0.020990969
2007	Southern Seaboard	6	1039	I	3858	7737.4	16955.14162	72654.04692	29220.92846	31986.77152	25	48	no	266887.1795	25940.77729	12253.08271	9899.833618	no	no	no	9.719753992	38.16321118	9899.833618	3.709370243	0.389703519	4.394800836	7.574113131	1.712669352	2.951658541	0.063529247	0.109487944
2012	Southern Seaboard	6	1039	I	4554.4	10185.8	57594.73925	142491.6666	29247.79141	35186.09684	31	44	no	266887.1795	26487.50807	13102.92331	10531.14378	no	no	no	9.924608638	39.75890729	10531.14378	3.945915947	0.432469644	12.64595539	6.421875858	5.468991827	2.777266366	0.215801821	0.109588596
1997	Southern Seaboard	6	1041	I	2406.3	9090.5	9880.967906	40571.28799	297.4615809	28730.66486	29	46	no	157689.1374	20613.49078	5083.665532	2303.068026	no	no	no	13.07223257	11.17262501	2303.068026	1.460511525	1.044823676	4.106290947	0.123617829	4.29035	0.129158834	0.062661056	0.00188638
2002	Southern Seaboard	6	1041	I	1394.9	3215.3	5622.178522	13534.43581	1126.617299	4921.618765	27	42	no	157689.1374	16560.56049	8319.534788	1023.046208	no	no	no	10.50202999	6.177606178	1023.046208	0.648774053	1.363477025	4.030524426	0.807668865	5.495527453	1.101237941	0.035653556	0.007144546
2007	Southern Seaboard	6	1041	I	511.3	1276.5	3675.011096	13978.97634	6405.895054	7255.154923	25	48	no	157689.1374	13557.38569	10109.05628	1053.397658	no	no	no	8.597539381	7.769917316	1053.397658	0.668021701	0.485381751	7.18758282	12.52864278	3.488721536	6.081174574	0.023305417	0.040623566
2012	Southern Seaboard	6	1041	I	683.2	1987.6	4306.392899	25278.96017	13427.95514	15333.76412	31	43	no	157689.1374	11741.15492	12796.17132	1376.337086	no	no	no	7.445760128	11.72233137	1376.337086	0.872816675	0.496390025	6.303268295	19.65450108	3.128879504	9.756298276	0.027309382	0.085154598
1997	Eastern Uplands	5	1043	I	3338.6	9989.8	15666.0802	44026.97984	77605.53692	84867.27589	24	40	no	190337.9898	49573.63031	12654.93591	2566.923298	no	no	no	26.04505299	5.178001453	2566.923298	1.348613222	1.300623202	4.692410053	23.24493408	6.10305739	30.2329006	0.082306639	0.407724895
2002	Eastern Uplands	5	1043	I	1273.3	2173.8	11819.78402	25887.26149	2889.43335	17580.75421	24	37	no	190337.9898	45756.63196	22807.29359	3354.442254	no	no	no	24.03967385	7.3310515	3354.442254	1.76236087	0.379586203	9.282795902	2.269247899	3.523621254	0.861375195	0.062098922	0.015180539
2007	Eastern Uplands	5	1043	I	501.9	1177.4	5305.907229	11373.79724	8264.206354	13615.43892	23	32	no	190337.9898	35512.81524	31550.53462	6110.7586	no	no	no	18.65776521	17.20719283	6110.7586	3.210477638	0.082133829	10.57164222	16.46584251	0.868289451	1.352402688	0.027876239	0.043418586
2012	Eastern Uplands	5	1043	I	1038.7	2052.1	18361.33555	32507.25278	56435.62347	71530.44829	23	28	no	190337.9898	23629.61554	31107.40345	7872.356758	no	no	no	12.41455558	33.31563624	7872.356758	4.135988179	0.131942699	17.67722687	54.33293874	2.332381029	7.168834595	0.096467004	0.296502151
1997	Southern Seaboard	6	1045	I	6455.5	17329.5	23608.98572	80123.19048	917.2942246	59453.37837	28	46	no	145337.3113	26822.58808	3727.15806	4638.915618	no	no	no	18.45540408	17.2948099	4638.915618	3.191827052	1.391596772	3.657189329	0.142094993	5.089332866	0.197738933	0.162442703	0.006311485
2002	Southern Seaboard	6	1045	I	7275.8	11181	24674.61155	45924.56679	4501.023662	18044.02043	25	41	no	145337.3113	25240.26582	4498.894262	6567.244408	no	no	no	17.36668003	26.01891935	6567.244408	4.518622472	1.107892374	3.391326252	0.618629383	3.757224494	0.685374775	0.16977479	0.030969499
2007	Southern Seaboard	6	1045	I	4163.1	6721	15548.44985	52995.31278	19569.03149	22157.08967	26	48	no	145337.3113	21920.62656	6469.715082	5828.287772	no	no	no	15.0825871	26.58814407	5828.287772	4.010179988	0.714292115	3.734824974	4.700591263	2.66775603	3.357595275	0.106981818	0.134645614
2012	Southern Seaboard	6	1045	I	4669.3	9705.4	47720.17237	132235.9968	20354.03374	23820.90317	29	43	no	145337.3113	20063.92719	5339.427084	8226.457008	no	no	no	13.80507663	41.00123036	8226.457008	5.66025127	0.567595503	10.21998423	4.359118869	5.800817086	2.474216266	0.328340823	0.140046858
1997	Southern Seaboard	6	1047	I	7248.2	17891.9	23173.76657	74260.24069	3322.878157	40235.38333	20	43	no	253481.1464	42687.08865	19983.39468	6724.262576	no	no	no	16.8403407	15.75245066	6724.262576	2.652766358	1.077917455	3.197175377	0.458441842	3.446291144	0.494162463	0.091422052	0.013108976
2002	Southern Seaboard	6	1047	I	1423.2	5471	8018.580714	45575.77276	2241.263047	15584.16245	14	38	no	253481.1464	33611.19573	19510.31675	7770.375886	no	no	no	13.25984051	23.11841551	7770.375886	3.065465024	0.183157163	5.634191058	1.574805401	1.031942448	0.288436889	0.031633835	0.008841932
2007	Southern Seaboard	6	1047	I	3163.5	5969.9	37477.19351	64347.1881	392294.1212	401819.538	16	37	no	253481.1464	33621.71757	19239.9865	9023.688428	no	no	no	13.26399144	26.83886809	9023.688428	3.559905167	0.350577264	11.84674996	124.0063604	4.153201189	43.47381055	0.147850024	1.547626428
2012	Southern Seaboard	6	1047	I	2189.8	7427.2	47989.32833	96666.00849	62992.20285	95592.02146	20	35	no	253481.1464	31082.31292	21950.16864	12593.82832	no	no	no	12.2621794	40.51766789	12593.82832	4.968349126	0.173878819	21.91493667	28.76619	3.810543316	5.001831155	0.189321096	0.248508434
1997	Eastern Uplands	5	1049	I	24249	33025.4	95440.33145	150458.7685	687302.3878	694474.0318	24	40	no	201266.5352	54564.21807	11427.92795	3175.975728	no	no	no	27.11042747	5.820619887	3175.975728	1.577994933	7.635133917	3.935846074	28.34353531	30.05071185	216.4066878	0.47419871	3.414886568
2002	Eastern Uplands	5	1049	I	1798.6	2964.5	18460.75883	50896.33497	4543.331019	45020.40518	23	35	no	201266.5352	51252.26784	18267.52604	3522.386944	no	no	no	25.46487313	6.872646016	3522.386944	1.750110588	0.510619653	10.26396021	2.526037484	5.240979804	1.289844384	0.091722942	0.022573703
2007	Eastern Uplands	5	1049	I	929.4	2705.9	12859.74619	24807.24697	25463.88598	39166.63054	20	31	no	201266.5352	37091.90002	30167.72256	5379.490998	no	no	no	18.42924358	14.50314218	5379.490998	2.672819399	0.172767275	13.83661092	27.39819882	2.390513562	4.733512147	0.06389411	0.126518231
2012	Eastern Uplands	5	1049	I	1191.5	2877.8	20759.19245	46321.69403	70916.86417	93648.21539	23	29	no	201266.5352	29249.89471	34826.87247	5750.992746	no	no	no	14.53291511	19.66158444	5750.992746	2.857401375	0.207181621	17.42273811	59.51897958	3.609671125	12.33123868	0.103142792	0.352352984
1997	Southern Seaboard	6	1051	I	7483.6	15142.3	24412.04312	68770.25631	673.8089531	32554.72582	21	42	no	160187.2641	26523.52513	6372.185756	5246.349304	no	no	no	16.55782392	19.77998505	5246.349304	3.275135096	1.426439523	3.262072148	0.090038077	4.653148639	0.128433872	0.152396904	0.004206383
2002	Southern Seaboard	6	1051	I	1571.8	5210.2	8657.731479	46743.20313	2299.247295	15391.25302	20	37	no	160187.2641	18191.04039	7387.947616	6226.498796	no	no	no	11.35610905	34.22838202	6226.498796	3.887012387	0.252437213	5.508163557	1.462811614	1.390465455	0.369268086	0.054047564	0.014353496
2007	Southern Seaboard	6	1051	I	2615.1	4652.7	25169.83205	48934.81718	200778.4125	206620.4233	17	37	no	160187.2641	17565.80052	9756.574774	8656.23354	no	no	no	10.96579096	49.27890153	8656.23354	5.403821328	0.30210599	9.624806718	76.77657164	2.907711758	23.19466215	0.157127548	1.2533981
2012	Southern Seaboard	6	1051	I	1434	3607.5	32762.54494	51468.41498	33516.33959	42111.20021	20	35	no	160187.2641	12239.32338	9327.202928	5757.467722	no	no	no	7.640634513	47.04073535	5757.467722	3.594210661	0.249067831	22.846963	23.37262175	5.690443528	5.821368214	0.204526528	0.209232237
1997	Southern Seaboard	6	1053	I	12307.5	18677.6	94261.03269	123701.6903	18677.55248	44729.7802	28	41	no	244774.7318	22972.00079	2505.00634	12879.53664	no	no	no	9.384955964	56.066238	12879.53664	5.261791747	0.95558562	7.658828576	1.517574851	7.318666452	1.450172705	0.385092987	0.076305068
2002	Southern Seaboard	6	1053	I	3919.6	8556.9	37446.49995	73666.23516	10757.28037	18490.44317	25	39	no	244774.7318	22442.6715	3925.049514	5984.091882	no	no	no	9.168704359	26.66390176	5984.091882	2.444734323	0.655003312	9.553653422	2.744484227	6.25767463	1.797646257	0.152983519	0.043947675
2007	Southern Seaboard	6	1053	I	12896.3	16453.3	84601.69547	110874.7603	48260.22057	90643.2821	21	36	no	244774.7318	23607.35781	5483.4953	15409.63351	no	no	no	9.644524023	65.27470644	15409.63351	6.295434743	0.836898554	6.56015256	3.742175707	5.490182192	3.131821438	0.345630837	0.197161775
2012	Southern Seaboard	6	1053	I	16794.8	20418.2	134989.0687	198860.4283	126646.9744	128956.2869	27	39	no	244774.7318	19291.78631	5787.819172	12947.92857	no	no	no	7.881445182	67.11627614	12947.92857	5.289732513	1.297103232	8.037551426	7.540844454	10.42553393	9.781253716	0.551482858	0.517402158
1997	Eastern Uplands	5	1055	I	1163.1	4859.6	7325.367268	23901.64637	4798.141644	11361.58632	23	39	no	138650.6845	20570.59407	6026.179226	1602.55656	no	no	no	14.836273	7.790521532	1602.55656	1.155823042	0.725777816	6.298140545	4.125304483	4.571050689	2.994054478	0.052833257	0.034605972
2002	Eastern Uplands	5	1055	I	1098	1842.8	9007.964894	16430.13619	5174.620364	9699.991686	23	36	no	138650.6845	18027.54724	8143.496378	940.085578	no	no	no	13.0021336	5.21471704	940.085578	0.678024477	1.167978773	8.203975313	4.712769002	9.582069021	5.504414157	0.064968773	0.037321275
2007	Eastern Uplands	5	1055	I	716.9	1471.4	6363.185437	14604.90574	14510.136	21042.08395	21	31	no	138650.6845	11980.72903	11772.72043	1851.43845	no	no	no	8.640944739	15.4534707	1851.43845	1.335325863	0.38721244	8.875973549	20.24011159	3.436887377	7.837222998	0.045893646	0.104652466
2012	Eastern Uplands	5	1055	I	506.8	895.3	11424.5026	15708.85162	28601.42716	32517.99075	23	28	no	138650.6845	7883.28328	13408.05655	2193.802806	no	no	no	5.68571537	27.82854209	2193.802806	1.582251695	0.231014382	22.54242817	56.43533378	5.207625118	13.03737377	0.082397737	0.206284067
1997	Southern Seaboard	6	1057	I	2107	3683.6	5644.300982	14508.24364	3793.457038	7750.610145	13	39	no	162569.6505	11015.14823	1778.999656	1156.592588	no	no	no	6.775648589	10.50001837	1156.592588	0.711444347	1.821730506	2.678832929	1.800406757	4.880111666	3.279855912	0.034719279	0.023334349
2002	Southern Seaboard	6	1057	I	385.3	1301.1	2238.243742	20545.81959	130.935524	1654.555508	17	33	no	162569.6505	11559.85559	4492.823972	731.672288	no	no	no	7.110709503	6.32942412	731.672288	0.450066962	0.526601877	5.809093542	0.33982747	3.059079561	0.178953783	0.013767906	0.000805412
2007	Southern Seaboard	6	1057	I	911.3	1153.1	5784.943705	8978.694712	6615.000427	11847.84187	21	31	no	162569.6505	9737.554532	4906.81775	1176.826888	no	no	no	5.989773921	12.08544593	1176.826888	0.723890889	0.774370478	6.348012405	7.258861437	4.915713402	5.621048002	0.035584401	0.040690254
2012	Southern Seaboard	6	1057	I	1269.6	1877.4	11871.50691	24360.94852	19246.80219	22087.3847	27	32	no	162569.6505	11160.43051	4999.89553	2476.273634	no	no	no	6.865014762	22.18797592	2476.273634	1.523207822	0.512705859	9.350588306	15.15973707	4.794101407	7.772486014	0.073024128	0.118391115
1997	Southern Seaboard	6	1059	I	3090.3	6453.9	8892.318622	21774.30956	892.4766305	7708.182756	21	43	no	164158.4478	25593.96138	6801.152916	322.534742	no	no	no	15.59101084	1.260198596	322.534742	0.1964777	9.581293416	2.877493648	0.28879935	27.57011095	2.767071308	0.05416912	0.005436678
2002	Southern Seaboard	6	1059	I	787.9	1656.7	9164.598371	22815.51685	1820.1156	6583.148131	27	39	no	164158.4478	23064.67388	12531.91136	340.340926	no	no	no	14.05025096	1.475593922	340.340926	0.207324649	2.315031605	11.63167708	2.310084529	26.92770005	5.347918694	0.05582776	0.011087554
2007	Southern Seaboard	6	1059	I	429.9	585.2	5023.432243	6962.177043	9239.311035	10195.78327	22	35	no	164158.4478	14616.85363	17924.757	1031.9493	no	no	no	8.904112966	7.059996124	1031.9493	0.62863003	0.416590234	11.68511803	21.49176793	4.867906052	8.953260626	0.030601119	0.056282885
2012	Southern Seaboard	6	1059	I	339.4	1661	8111.97439	22059.8102	53324.31903	54432.81906	24	32	no	164158.4478	14165.62874	20244.41715	3342.301674	no	no	no	8.629241404	23.59444635	3342.301674	2.036021733	0.101546788	23.90092631	157.1134915	2.427062301	15.95437044	0.049415516	0.32483445
1997	Southern Seaboard	6	1061	I	11529.6	29616.6	42367.60295	137877.1746	1521.099166	109445.9362	29	47	no	148771.072	50516.95338	6780.109244	13947.90768	no	no	no	33.95616681	27.61035008	13947.90768	9.37541653	0.826618606	3.674681078	0.131929917	3.03755975	0.109055724	0.284783879	0.010224428
2002	Southern Seaboard	6	1061	I	13447.9	22205.9	46424.1674	91632.32175	8444.222603	34800.64317	27	42	no	148771.072	46375.39686	12918.79118	14773.8718	no	no	no	31.17232149	31.85713288	14773.8718	9.930607881	0.910248862	3.452149957	0.627921282	3.142315571	0.571564632	0.312051038	0.056759842
2007	Southern Seaboard	6	1061	I	7587.1	12576.5	31658.26531	99698.01055	43528.06568	47335.97356	27	48	no	148771.072	36408.79005	12341.30426	12792.52915	no	no	no	24.47303065	35.13582607	12792.52915	8.598801483	0.59308835	4.172643739	5.737115062	2.474746389	3.402616104	0.212798529	0.292584204
2012	Southern Seaboard	6	1061	I	8506.4	17452	86397.11904	235546.2392	34731.13501	41015.41506	32	44	no	148771.072	37683.95563	14327.90783	13529.46235	no	no	no	25.3301634	35.90244741	13529.46235	9.094148593	0.628731562	10.15671953	4.082941669	6.385850139	2.567074294	0.580738701	0.233453551
1997	Southern Seaboard	6	1063	I	1017.3	4814.6	3114.159031	16820.62202	872.0020877	8692.21612	19	42	no	167600.7069	20714.66228	14487.7588	1122.598964	no	no	no	12.35953157	5.419344756	1122.598964	0.669805626	0.906200729	3.061200267	0.857172995	2.774061915	0.776770793	0.018580823	0.005202854
2002	Southern Seaboard	6	1063	I	84.9	394.5	434.8196505	4370.244608	116.4414174	764.8251986	16	37	no	167600.7069	13699.43047	9373.741818	255.761552	no	no	no	8.173850054	1.866950254	255.761552	0.152601714	0.331949816	5.121550653	1.371512573	1.700097794	0.455273345	0.002594378	0.000694755
2007	Southern Seaboard	6	1063	I	20.1	299.3	283.3977513	1635.364023	1939.747367	6519.358251	12	23	no	167600.7069	14699.81426	11808.73748	386.47513	no	no	no	8.770735241	2.629115736	386.47513	0.23059278	0.052008521	14.09939061	96.50484412	0.733288456	5.019074234	0.00169091	0.011573623
2012	Southern Seaboard	6	1063	I	209.4	500.9	4671.274098	8597.350666	6929.516875	9056.347812	14	27	no	167600.7069	8839.151612	10827.77862	714.27079	no	no	no	5.273934565	8.080761835	714.27079	0.426174092	0.293166125	22.30789923	33.09224869	6.539920382	9.701526328	0.027871446	0.041345392
1997	Southern Seaboard	6	1065	I	1807.8	5629.6	5496.114225	20356.6134	2546.881626	11548.36151	17	41	no	166780.8131	22886.20736	18193.06382	4817.78683	no	no	no	13.72232629	21.05104946	4817.78683	2.888693694	0.375234535	3.040222494	1.40882931	1.140796473	0.528641411	0.032954116	0.015270831
2002	Southern Seaboard	6	1065	I	191.6	1230.4	1068.793939	17996.53843	278.3800277	1948.617557	15	37	no	166780.8131	16737.40827	18847.03639	969.627656	no	no	no	10.03557182	5.793176818	969.627656	0.58137842	0.197601625	5.578256468	1.452922901	1.10227254	0.287099925	0.006408375	0.001669137
2007	Southern Seaboard	6	1065	I	1038.7	1682.3	18895.12383	24484.81508	203349.4495	210707.2679	14	32	no	166780.8131	14405.20286	24905.5905	1585.964434	no	no	no	8.637206278	11.00966401	1585.964434	0.950927391	0.65493272	18.19112721	195.7730331	11.91396442	128.218165	0.113293151	1.219261651
2012	Southern Seaboard	6	1065	I	406.1	1262.7	8857.417569	16416.90986	8377.790007	16669.71347	20	35	no	166780.8131	12096.46923	25514.64293	1420.852546	no	no	no	7.252914171	11.7460105	1420.852546	0.85192806	0.285814317	21.81092728	20.62986951	6.233875284	5.896312063	0.053108133	0.050232337
1997	Southern Seaboard	6	1067	I	12009.6	26952.2	42211.03381	131720.8942	1519.974218	93975.84742	22	44	no	145492.7107	38848.23726	5232.58998	11716.06439	no	no	no	26.7011571	30.15854827	11716.06439	8.052681353	1.025054114	3.514774331	0.126563268	3.602833888	0.129734198	0.290124733	0.010447082
2002	Southern Seaboard	6	1067	I	13677.2	19209.8	45578.57612	79934.03712	8666.007588	32876.87042	21	40	no	145492.7107	34463.05976	5411.461192	10999.36548	no	no	no	23.68713841	31.91639267	10999.36548	7.560080107	1.243453545	3.33244934	0.633609773	4.143745946	0.787864318	0.313270513	0.059563174
2007	Southern Seaboard	6	1067	I	8640.6	13573.9	31842.57545	101342.5999	39830.1434	44393.91077	22	46	no	145492.7107	32248.21328	8819.726684	11462.32626	no	no	no	22.16483089	35.54406616	11462.32626	7.878282154	0.753826039	3.685227351	4.609650187	2.778020335	3.474874339	0.21886028	0.273760405
2012	Southern Seaboard	6	1067	I	8286.2	16784	89452.60989	229518.8493	35044.37992	40661.25287	30	44	no	145492.7107	29497.15785	10396.38334	16807.82364	no	no	no	20.27397641	56.98116314	16807.82364	11.55234757	0.492996606	10.79537181	4.229246206	5.322081658	2.085004024	0.614825371	0.240866912
1997	Southern Seaboard	6	1069	I	16943.9	41393.2	60691.29924	194148.1832	2365.859288	145603.9457	27	47	no	150174.5231	58446.37086	4409.863342	18829.23021	no	no	no	38.91896553	32.21625215	18829.23021	12.53823207	0.899872157	3.581896685	0.139628969	3.223249095	0.125648222	0.404138452	0.015754066
2002	Southern Seaboard	6	1069	I	26340.1	34164.8	86719.62642	136292.9346	27131.53896	77897.61183	27	42	no	150174.5231	47590.66891	6703.62359	19241.60524	no	no	no	31.69024142	40.43146625	19241.60524	12.81282927	1.368913855	3.292304373	1.030046923	4.50688107	1.410045504	0.577458977	0.180666723
2007	Southern Seaboard	6	1069	I	16443	24107.1	62154.26009	168767.5821	83043.04154	89033.93146	26	48	no	150174.5231	46496.80266	9359.173122	21797.60202	no	no	no	30.96184473	46.87978694	21797.60202	14.51484684	0.754349033	3.779982977	5.050358301	2.851426503	3.809732899	0.41388019	0.552976895
2012	Southern Seaboard	6	1069	I	13490.1	26871.1	88113.29239	347044.2714	25081.32264	29708.91415	31	44	no	150174.5231	39408.72737	13084.71244	26037.90193	no	no	no	26.24195274	66.07141023	26037.90193	17.33842825	0.518094739	6.531700461	1.859239193	3.384039645	0.963262044	0.586739286	0.167014498
1997	Eastern Uplands	5	1071	I	15760.1	27445.6	64073.96974	140744.6935	440838.5688	449941.0145	23	40	no	279166.9715	55948.64887	7381.877326	3596.444482	no	no	no	20.04128518	6.428116772	3596.444482	1.288277214	4.382133543	4.06558142	27.97181292	17.81592071	122.5762197	0.229518447	1.579121507
2002	Eastern Uplands	5	1071	I	2445.7	4313	28057.6925	77100.51597	5945.314937	65178.02351	23	36	no	279166.9715	49705.15326	12631.05943	2260.17131	no	no	no	17.80481158	4.547156907	2260.17131	0.80961272	1.082086119	11.47225437	2.43092568	12.4139672	2.630470934	0.100505057	0.021296627
2007	Eastern Uplands	5	1071	I	1417.9	5255.3	13681.9393	45861.48937	47072.68001	80786.28218	21	31	no	279166.9715	45527.175	20608.22986	6678.128372	no	no	no	16.30822398	14.66844444	6678.128372	2.392162775	0.212319968	9.649438817	33.19887158	2.048768538	7.04878334	0.049009878	0.168618371
2012	Eastern Uplands	5	1071	I	1794.9	4630	36579.14234	82690.82756	121179.9512	163595.8239	22	28	no	279166.9715	36164.3597	25719.81873	4156.12522	no	no	no	12.95438336	11.49232353	4156.12522	1.488759647	0.431868605	20.37948763	67.5134833	8.801260888	29.15695384	0.131029621	0.434076963
1997	Eastern Uplands	5	1073	I	920.4	1087.8	2567.701358	3069.815201	2038.443462	2152.568393	10	23	no	287819.5629	8934.657508	1973.248936	63.535702	no	no	no	3.104256507	0.711115137	63.535702	0.022074838	14.48634344	2.789766794	2.214736487	40.41351991	32.08343338	0.008921219	0.007082366
2002	Eastern Uplands	5	1073	I	29.1	53.9	178.2731672	519.9932841	103.2650676	122.7561091	12	17	no	287819.5629	6889.77915	3998.702366	344.792472	no	no	no	2.393784176	5.004405286	344.792472	0.119794662	0.084398594	6.126225679	3.548627752	0.517044836	0.299499194	0.000619392	0.000358784
2007	Eastern Uplands	5	1073	I	25.7	31.2	222.81009	291.0208488	39.85845021	126.9439131	13	18	no	287819.5629	4955.38007	4549.884698	277.20991	no	no	no	1.721696754	5.594120049	277.20991	0.096313783	0.092709528	8.669653307	1.550912459	0.803759469	0.143784363	0.000774131	0.000138484
2012	Eastern Uplands	5	1073	I	67.6	85.2	1295.334996	1607.281872	2217.554978	2290.506825	21	22	no	287819.5629	3676.976996	3765.60323	576.67755	no	no	no	1.277528518	15.68346907	576.67755	0.20036079	0.117223221	19.1617603	32.80406773	2.246203266	3.845398487	0.004500511	0.007704671
1997	Southern Seaboard	6	1075	I	1876.2	3057.9	5200.939742	11368.23644	4175.969718	5573.240311	18	39	no	156654.3553	11385.43592	1626.83772	35.207682	no	no	no	7.267870659	0.309234378	35.207682	0.022474755	53.28950653	2.77206041	2.225759363	147.7217314	118.6096181	0.033200097	0.026657221
2002	Southern Seaboard	6	1075	I	216	757.2	1297.055649	11129.65845	181.5545018	987.2086896	20	34	no	156654.3553	9715.296802	3386.412448	125.047974	no	no	no	6.201740631	1.287124589	125.047974	0.079824129	1.727337062	6.004887263	0.840530101	10.37246432	1.451878795	0.008279729	0.00115895
2007	Southern Seaboard	6	1075	I	187	284.2	1487.750787	3002.065296	3740.780731	5233.918603	18	27	no	156654.3553	7513.804962	5439.789212	364.2174	no	no	no	4.796422639	4.847309743	364.2174	0.232497462	0.513429616	7.955886562	20.00417503	4.084787786	10.27073591	0.009497028	0.0238792
2012	Southern Seaboard	6	1075	I	43.6	107.3	818.8829348	2066.932577	2555.970403	2706.709416	19	21	no	156654.3553	5612.185448	7068.245676	388.093874	no	no	no	3.582527557	6.915200461	388.093874	0.247738962	0.112343953	18.78171869	58.62317437	2.110012524	6.585959156	0.005227323	0.016315987
1997	Eastern Uplands	5	1077	I	13071.4	22323.7	61308.04054	104427.1354	5446.964138	35000.84115	20	44	no	172933.659	58128.69235	9255.573506	6506.136822	no	no	no	33.61329003	11.19264267	6506.136822	3.762215441	2.009087782	4.690242862	0.41670855	9.42310963	0.837204056	0.354517686	0.03149742
2002	Eastern Uplands	5	1077	I	5307.9	11535.5	51687.59461	121704.0054	20596.52166	42184.01634	27	38	no	172933.659	47185.98291	16172.06193	9662.687622	no	no	no	27.28559795	20.47787717	9662.687622	5.587511233	0.549319217	9.737861417	3.880352241	5.34919441	2.131552055	0.298886839	0.119100711
2007	Eastern Uplands	5	1077	I	3537.1	5691.8	46458.20142	71378.10146	101503.5874	112907.4946	24	36	no	172933.659	43802.80795	24894.25929	12334.82928	no	no	no	25.32925528	28.15990539	12334.82928	7.132694324	0.28675711	13.13454565	28.69683848	3.766424356	8.229022477	0.268647536	0.586951019
2012	Eastern Uplands	5	1077	I	2843.8	9384.1	69419.12738	132028.2074	361585.015	365169.5104	24	32	no	172933.659	40449.17507	23807.67738	16084.64976	no	no	no	23.38999551	39.76508724	16084.64976	9.301052119	0.176802109	24.41069252	127.1485389	4.31586192	22.48012984	0.401420567	2.090888593
1997	Eastern Uplands	5	1079	I	15125.2	24813.3	68428.89315	114559.9513	6755.018981	37754.22375	22	44	no	178884.9713	59328.18166	7472.122304	12527.8645	no	no	no	33.16554835	21.11621181	12527.8645	7.003307438	1.20732468	4.524164517	0.44660692	5.462135477	0.539199556	0.38253014	0.037761803
2002	Eastern Uplands	5	1079	I	8586.8	18183.2	82647.16316	183288.9882	34190.96113	64280.87388	27	38	no	178884.9713	55660.51244	14469.14324	17913.83048	no	no	no	31.11525358	32.1840919	17913.83048	10.01416181	0.479339135	9.624908367	3.981804762	4.613595248	1.908634849	0.462012893	0.191133782
2007	Eastern Uplands	5	1079	I	4127.2	7011.8	55816.80288	90314.8428	128900.1472	141134.8923	23	35	no	178884.9713	46967.85716	18885.48156	17781.49815	no	no	no	26.25589887	37.8588661	17781.49815	9.940185597	0.232106427	13.52413328	31.23186355	3.139038252	7.249116252	0.312026228	0.72057561
2012	Eastern Uplands	5	1079	I	3417.8	10919.9	79370.6821	158020.5325	410824.8406	415112.6679	26	32	no	178884.9713	46397.2499	26187.63575	22465.7386	no	no	no	25.93691888	48.42040994	22465.7386	12.55876245	0.152133881	23.22274039	120.201545	3.532965619	18.28672753	0.443696759	2.29658667
1997	Southern Seaboard	6	1081	I	2509.8	4092.3	6832.254597	16713.51511	4554.80249	7943.134414	12	40	no	157355.2714	9621.004964	4596.828274	267.902132	no	no	no	6.114192983	2.784554555	267.902132	0.170253039	9.368346498	2.722230695	1.814806953	25.50280039	17.00174036	0.043419293	0.02894598
2002	Southern Seaboard	6	1081	I	800.8	1370.4	3879.85743	9260.468399	482.3404198	3330.029502	18	34	no	157355.2714	8703.177116	4727.541852	889.904514	no	no	no	5.530909156	10.22505347	889.904514	0.565538419	0.899871826	4.84497681	0.602323202	4.359858129	0.542013679	0.024656673	0.003065296
2007	Southern Seaboard	6	1081	I	992.2	1257.6	6034.846716	10695.22221	2565.819595	7028.09554	22	34	no	157355.2714	5626.349458	7010.780264	1107.220896	no	no	no	3.575571003	19.67920593	1107.220896	0.703643981	0.896117481	6.082288567	2.585990319	5.450445108	2.31735113	0.038351729	0.016305902
2012	Southern Seaboard	6	1081	I	575.7	692.9	4059.57622	6390.988808	5368.940322	6026.238596	27	32	no	157355.2714	4927.05205	5429.672062	1310.777954	no	no	no	3.131164279	26.6036961	1310.777954	0.833005429	0.439204824	7.051548064	9.325934205	3.097073923	4.095995287	0.025798794	0.034119863
1997	Eastern Uplands	5	1083	I	26783.7	39370.1	94583.98989	158380.0051	6758.654291	40047.67812	23	45	no	145023.275	77350.87267	7529.992402	20056.23816	no	no	no	53.33686795	25.92891	20056.23816	13.82966849	1.335429894	3.531401184	0.25234207	4.715938709	0.336985143	0.65219869	0.046603928
2002	Eastern Uplands	5	1083	I	13589.3	24246.2	126118.2561	199712.3273	48052.72888	65466.32091	28	40	no	145023.275	57586.8178	13606.75738	21458.07046	no	no	no	39.70867284	37.26212228	21458.07046	14.79629423	0.633295525	9.280702911	3.536070944	5.877427622	2.239377905	0.869641484	0.331344944
2007	Eastern Uplands	5	1083	I	7249.6	12268.1	95494.06853	145506.8648	195442.7509	235586.0662	25	37	no	145023.275	60687.52193	16495.40605	28999.39407	no	no	no	41.84674629	47.78477214	28999.39407	19.99637236	0.24999143	13.17232241	26.95910821	3.292967718	6.739546019	0.658474087	1.347664718
2012	Eastern Uplands	5	1083	I	4304.4	18221.7	106616.2006	211014.2419	556065.9533	565869.1151	25	32	no	145023.275	59109.65122	20341.54179	29962.14207	no	no	no	40.75873423	50.68908622	29962.14207	20.66022994	0.143661291	24.76912011	129.1854738	3.558363763	18.55895189	0.735166135	3.834322135
1997	Southern Seaboard	6	1085	I	3076.6	11581.8	9556.342232	50150.39298	752.6939947	42654.80718	15	41	no	185420.2455	26296.90097	23716.21834	2844.133208	no	no	no	14.18232453	10.81546914	2844.133208	1.533884932	1.08173555	3.10613737	0.244651237	3.360019216	0.26464794	0.051538828	0.004059395
2002	Southern Seaboard	6	1085	I	781.4	4228.2	4461.289844	32038.53729	1170.138511	10360.57363	9	36	no	185420.2455	22711.38301	33165.23176	2766.433496	no	no	no	12.24859936	12.18082358	2766.433496	1.491980279	0.28245754	5.709354804	1.497489776	1.612650313	0.422977278	0.024060425	0.006310738
2007	Southern Seaboard	6	1085	I	996.6	2378.8	21903.3324	38515.02206	258703.9077	262182.214	7	31	no	185420.2455	17075.72577	30997.32886	1937.636568	no	no	no	9.209202437	11.34731603	1937.636568	1.044997305	0.51433794	21.97805779	259.5865018	11.30414896	133.5151865	0.118128052	1.3952301
2012	Southern Seaboard	6	1085	I	829.1	2441.2	18562.41623	36635.11774	21372.98765	33694.76184	12	28	no	185420.2455	16203.62744	43072.34972	6110.7586	no	no	no	8.738866348	37.71228771	6110.7586	3.29562642	0.135678736	22.38863374	25.77854016	3.037661516	3.497599733	0.100109975	0.115267821
1997	Southern Seaboard	6	1087	I	3087.6	10493.4	9948.330069	46045.35829	196.2702829	31595.79133	19	42	no	157700.4686	18530.57194	8731.505136	2226.582372	no	no	no	11.75048629	12.01572396	2226.582372	1.411905996	1.386699203	3.222026839	0.063567264	4.467982049	0.088148674	0.063083706	0.001244576
2002	Southern Seaboard	6	1087	I	725.1	4084.8	3896.366182	36841.9487	1046.030336	8269.619707	20	39	no	157700.4686	16305.20363	7082.814372	3293.334668	no	no	no	10.33935014	20.19805912	3293.334668	2.088348055	0.220171976	5.373557002	1.442601483	1.183106661	0.317620419	0.024707385	0.00663302
2007	Southern Seaboard	6	1087	I	1840.7	3425.9	26431.20417	43604.60623	277542.5672	283266.6091	18	38	no	157700.4686	14096.83212	8155.636958	3247.60515	no	no	no	8.938991906	23.0378366	3247.60515	2.059350349	0.566786883	14.35932209	150.7809894	8.13867541	85.460687	0.16760384	1.759934956
2012	Southern Seaboard	6	1087	I	1076.3	2050.9	25623.00763	33337.44105	10267.79029	14302.80837	20	35	no	157700.4686	8141.068262	7667.585642	3296.16747	no	no	no	5.162361491	40.48814436	3296.16747	2.090144373	0.326530739	23.8065666	9.539896212	7.773575785	3.115069361	0.162478957	0.065109447
1997	Eastern Uplands	5	1089	I	6653	17874.2	25867.54622	90026.68518	3441.743966	19564.66285	21	43	no	207612.8211	70764.60802	5876.04072	16778.68625	no	no	no	34.08489305	23.71056198	16778.68625	8.081719692	0.396514954	3.888102544	0.517322105	1.5416908	0.205125951	0.124595129	0.016577704
2002	Eastern Uplands	5	1089	I	10531	22032.8	100090.8291	219488.7265	40818.53104	76685.7488	27	40	no	207612.8211	57045.34793	7844.433424	19374.34225	no	no	no	27.47679437	33.96305387	19374.34225	9.331958474	0.543553937	9.504399308	3.876035613	5.166153659	2.106834416	0.482103314	0.196608913
2007	Eastern Uplands	5	1089	I	5816	9777.7	77896.4745	118422.9718	161994.8844	191610.8581	24	36	no	207612.8211	49691.39394	11778.79072	22685.88779	no	no	no	23.93464608	45.65355485	22685.88779	10.92701678	0.256370835	13.39347911	27.85331575	3.433697426	7.140777823	0.375200694	0.780273991
2012	Eastern Uplands	5	1089	I	5048.8	15481.1	124205.368	207836.9341	561765.0664	567566.9568	25	32	no	207612.8211	50729.41353	15711.52926	23608.97655	no	no	no	24.43462464	46.53902916	23608.97655	11.37163708	0.213850863	24.60096815	111.2670469	5.260938259	23.79455395	0.598254806	2.705830321
1997	Southern Seaboard	6	1091	I	1835.8	7240.5	5870.521837	26100.51616	710.5661172	14563.31115	19	41	no	253011.3059	27834.70777	19946.56825	2273.525948	no	no	yes	11.00136915	8.167953359	2273.525948	0.898586701	0.807468242	3.197800325	0.387060746	2.582122206	0.31253926	0.023202607	0.002808436
2002	Southern Seaboard	6	1091	I	430.1	1297.9	2378.232258	10715.20264	614.9047171	4102.931811	20	37	no	253011.3059	26300.54314	16410.82667	1454.84617	no	no	no	10.39500707	5.531620249	1454.84617	0.575012316	0.29563263	5.529486767	1.429678487	1.634696717	0.422659612	0.009399707	0.002430345
2007	Southern Seaboard	6	1091	I	920	1900.1	8685.015346	17517.44551	65927.55877	74020.69131	16	36	no	253011.3059	14817.57789	22100.71183	2935.99693	no	no	no	5.856488442	19.81428376	2935.99693	1.160421239	0.313351826	9.440234072	71.66038996	2.958114587	22.45491407	0.03432659	0.260571592
2012	Southern Seaboard	6	1091	I	267.7	1060.3	5474.691703	13949.42716	11848.55739	18703.44536	19	35	no	253011.3059	13285.84138	24053.72647	2429.734744	no	no	no	5.251086046	18.28815108	2429.734744	0.960326549	0.110176636	20.45084685	44.26058047	2.253205506	4.876481855	0.021638131	0.04683015
1997	Southern Seaboard	6	1093	I	1581.9	5330.9	5784.903212	22303.75993	505.5914231	7619.674771	20	44	no	192252.964	19691.21139	3027.455966	219.339812	no	no	no	10.24234476	1.113896995	219.339812	0.114089171	7.212097	3.656933568	0.31961023	26.37415962	2.305059982	0.03009006	0.002629824
2002	Southern Seaboard	6	1093	I	312.2	903.2	3220.44239	13515.0752	865.4426639	4559.470676	25	36	no	192252.964	17390.16679	6992.97408	40.873286	no	no	no	9.045460956	0.235036768	40.873286	0.021260159	7.638240782	10.31531835	2.772077719	78.79088533	21.17379708	0.016751068	0.004501583
2007	Southern Seaboard	6	1093	I	203.8	617.4	2638.755703	6166.079465	7317.321511	10933.47368	23	35	no	192252.964	12249.03585	11085.5636	1335.868486	no	no	no	6.371311836	10.90590723	1335.868486	0.694849358	0.152559928	12.94777087	35.90442351	1.975310991	5.477576264	0.013725436	0.038060904
2012	Southern Seaboard	6	1093	I	165.1	571.3	3583.529659	6839.159174	15673.80537	16091.33696	25	32	no	192252.964	8821.750114	12177.40643	1386.04955	no	no	no	4.588615922	15.7117299	1386.04955	0.72095094	0.119115511	21.7052069	94.9352233	2.585426804	11.30825761	0.018639659	0.081526989
1997	Eastern Uplands	5	1095	I	509.8	5904	4051.569203	33502.97906	3681.396887	8510.008225	23	39	no	146552.5834	36615.98928	9368.4809	987.43384	no	no	no	24.9848815	2.696728559	987.43384	0.673774435	0.516287755	7.947369956	7.221257134	4.103129789	3.728246631	0.02764584	0.025119973
2002	Eastern Uplands	5	1095	I	470.5	931.1	6823.634473	18078.44395	869.7860693	13758.74296	22	36	no	146552.5834	31629.85307	14688.07837	622.002382	no	no	no	21.58259674	1.966504177	622.002382	0.424422666	0.756427971	14.50294256	1.848642018	10.97043142	1.398364531	0.046560998	0.005934976
2007	Eastern Uplands	5	1095	I	185.3	760.5	1970.891709	6628.55327	5421.592465	11085.91734	18	27	no	146552.5834	24885.76088	20412.36184	2457.253392	no	no	no	16.98077258	9.874134062	2457.253392	1.676704249	0.075409398	10.63622077	29.25845906	0.80207101	2.206362796	0.013448359	0.036994179
2012	Eastern Uplands	5	1095	I	356.8	847.6	5737.98703	13692.09021	17395.31866	26069.01901	20	22	no	146552.5834	18910.97678	23780.56342	2158.595124	no	no	no	12.90388497	11.41450888	2158.595124	1.472915096	0.165292692	16.08180221	48.7536958	2.658204388	8.058629647	0.039153094	0.118696773
1997	Southern Seaboard	6	1097	I	22891	31676.3	128583.7283	164498.4368	118924.1027	141651.5448	32	44	no	318408.9682	26303.37594	5396.48781	3999.916424	no	no	no	8.260877854	15.2068557	3999.916424	1.256219775	5.722869574	5.617217608	5.195234054	32.14660374	29.73164689	0.403831993	0.373494828
2002	Southern Seaboard	6	1097	I	9827.3	16745.6	85124.09276	119908.4965	17404.1461	25839.5636	28	40	no	318408.9682	21161.43563	5491.993706	6850.524608	no	no	no	6.645992336	32.37268364	6850.524608	2.151486073	1.434532472	8.662002051	1.770999776	12.42592321	2.540556687	0.267342007	0.054659723
2007	Southern Seaboard	6	1097	I	6601.6	9782.9	38520.53713	73761.60398	13948.65504	52187.63337	25	38	no	318408.9682	17868.91033	9280.259352	9370.909016	no	no	no	5.611936884	52.44253199	9370.909016	2.943041796	0.704478081	5.835030467	2.112920359	4.110651066	1.488506079	0.120978179	0.043807356
2012	Southern Seaboard	6	1097	I	10094.4	12698.4	93828.57286	131419.4553	70454.76843	75239.35108	28	40	no	318408.9682	14811.5076	8036.254588	9408.9495	no	no	no	4.651724379	63.52459016	9408.9495	2.954988847	1.072850906	9.295111434	6.979589518	9.972268728	7.488058941	0.294679429	0.221271307
1997	Southern Seaboard	6	1099	I	17640.3	23910.5	127197.1284	157073.5994	36002.13062	66453.47084	28	42	no	265652.0778	23633.25771	4254.059232	10912.35799	no	no	no	8.896319542	46.17373585	10912.35799	4.107763086	1.616543374	7.210598935	2.040902401	11.65624593	3.299207252	0.478810967	0.135523618
2002	Southern Seaboard	6	1099	I	4918.2	8815.9	51337.28505	66823.27255	14324.76589	24228.26802	27	40	no	265652.0778	21473.04385	4108.776958	11202.51785	no	no	no	8.083145451	52.1701438	11202.51785	4.216988605	0.439026303	10.43822639	2.91260337	4.582655946	1.27870949	0.193250079	0.053923034
2007	Southern Seaboard	6	1099	I	8560.3	10811.4	65486.09973	84967.45116	47787.54696	75459.85052	21	36	no	265652.0778	18564.16088	6421.557448	9541.281822	no	no	no	6.988148193	51.39624616	9541.281822	3.591645847	0.897185531	7.649977189	5.582461708	6.863448848	5.008503873	0.246510776	0.179887721
2012	Southern Seaboard	6	1099	I	14024.5	16990	138922.2849	185817.7813	171771.1213	173827.3246	27	39	no	265652.0778	21811.76603	7208.671718	10659.42924	no	no	no	8.210651392	48.87008794	10659.42924	4.012552556	1.315689582	9.905685403	12.24793193	13.03280709	16.11447644	0.522948234	0.646601836
1997	Southern Seaboard	6	1101	I	1398.4	9207.4	4179.980636	37253.17229	798.3827711	34050.2035	14	41	no	203129.7096	41732.43438	22199.45522	626.049242	no	no	no	20.54472212	1.500150306	626.049242	0.308201712	2.23369011	2.989116588	0.570925895	6.676760158	1.275271524	0.020577889	0.003930409
2002	Southern Seaboard	6	1101	I	265.2	1917.4	1466.220517	14117.70715	427.4943504	4031.367554	19	38	no	203129.7096	34999.26871	23620.71245	655.186634	no	no	no	17.23000972	1.872000925	655.186634	0.322545941	0.404770162	5.528734982	1.611969647	2.237866955	0.652477215	0.007218149	0.002104539
2007	Southern Seaboard	6	1101	I	784.9	1705.8	13014.14113	23906.52883	140569.8347	143206.695	13	36	no	203129.7096	24191.72439	32669.89609	2989.820168	no	no	no	11.90949588	12.35885512	2989.820168	1.471877341	0.262524151	16.58063591	179.0926675	4.352817359	47.01615042	0.064068132	0.692020065
2012	Southern Seaboard	6	1101	I	1058.1	2310.8	24347.08266	39289.43092	28117.92489	35027.21362	20	35	no	203129.7096	24752.2145	38603.80691	3217.2537	no	no	no	12.18542308	12.99784187	3217.2537	1.583842022	0.328882985	23.01019059	26.57397683	7.567660164	8.739728822	0.119859782	0.138423498
1997	Eastern Uplands	5	1103	I	7248	12574.4	24438.76743	51684.62939	3796.47197	12953.78624	23	45	no	150053.5219	40275.56478	7752.974388	1473.866412	no	no	no	26.84079937	3.659455603	1473.866412	0.982227137	4.917677709	3.371794623	0.523795802	16.58139926	2.575858937	0.162867003	0.025300785
2002	Eastern Uplands	5	1103	I	1346.3	4032.2	11074.34789	63570.90202	2166.866066	21081.23265	28	40	no	150053.5219	30036.60429	10776.78818	1599.319072	no	no	no	20.01726044	5.32456684	1599.319072	1.065832412	0.841795751	8.225765352	1.609497189	6.924414326	1.354867896	0.073802652	0.014440621
2007	Eastern Uplands	5	1103	I	559.7	1261.9	5686.007387	11044.31485	10570.90265	17961.90106	25	37	no	150053.5219	29458.71268	18008.527	3153.717998	no	no	no	19.63213679	10.70555266	3153.717998	2.101728741	0.177473065	10.15902696	18.88672977	1.802953654	3.351885825	0.037893195	0.070447548
2012	Eastern Uplands	5	1103	I	786.1	3053	18254.79467	38485.56871	94200.44124	96290.74401	23	31	no	150053.5219	21299.83824	21723.94917	4698.809146	no	no	no	14.19482726	22.06030437	4698.809146	3.131422099	0.167297708	23.22197516	119.8326437	3.884983216	20.04772663	0.121655223	0.627778942
1997	Southern Seaboard	6	1105	I	2854.7	7737.3	8758.137668	27831.43939	3812.03938	16741.38805	20	42	no	186392.3013	26232.15121	10536.00001	2061.470484	no	no	no	14.07362376	7.858564354	2061.470484	1.10598478	1.3847882	3.067971299	1.335355512	4.248490452	1.849184555	0.046987658	0.0204517
2002	Southern Seaboard	6	1105	I	473.7	1727	2531.127228	15825.00388	671.5191533	4366.653405	20	37	no	186392.3013	21555.1951	12876.70383	1930.35222	no	no	no	11.5644235	8.95539201	1930.35222	1.035639459	0.24539563	5.343312705	1.417604292	1.31122559	0.347873899	0.01357957	0.003602719
2007	Southern Seaboard	6	1105	I	956.3	1812.8	11565.66079	20526.42885	106728.7282	110738.2966	18	37	no	186392.3013	16075.34198	14034.51048	3584.708588	no	no	no	8.624466711	22.29942351	3584.708588	1.923206357	0.266772034	12.09417629	111.6059063	3.226388004	29.77333458	0.062050099	0.572602663
2012	Southern Seaboard	6	1105	I	606.1	3063.7	12004.13106	38098.61526	30572.98746	49149.7895	19	35	no	186392.3013	15979.02671	19835.2796	4640.939048	no	no	no	8.572793295	29.04394074	4640.939048	2.489877004	0.130598569	19.80552889	50.44215057	2.586573737	6.587672698	0.064402505	0.164024948
1997	Southern Seaboard	6	1107	I	3302.8	5730.4	9010.372958	19671.65363	6899.688288	11508.81369	17	41	no	228289.4429	19312.82998	5742.49434	822.321952	no	no	no	8.459799864	4.257904993	822.321952	0.360210241	4.016431754	2.728101295	2.089042112	10.95723267	8.390495075	0.039469074	0.030223423
2002	Southern Seaboard	6	1107	I	478.1	1317.7	2831.866292	19792.43494	604.4487092	1950.304988	18	32	no	228289.4429	15140.922	7797.489848	415.207836	no	no	no	6.632335605	2.742288983	415.207836	0.181877809	1.151471525	5.923167312	1.264272556	6.820358497	1.455773848	0.012404719	0.00264773
2007	Southern Seaboard	6	1107	I	358.9	436.2	2835.661943	3776.852568	8061.602863	9496.130491	17	23	no	228289.4429	11556.6181	9732.6983	795.612676	no	no	no	5.062265673	6.884476661	795.612676	0.348510499	0.451098896	7.900980617	22.4619751	3.564123636	10.13257218	0.012421345	0.035313078
2012	Southern Seaboard	6	1107	I	400.8	618.9	10654.6528	15446.75242	22317.97769	23310.0743	24	31	no	228289.4429	9950.014682	8734.337938	1080.106934	no	no	no	4.35850846	10.85533005	1080.106934	0.473130479	0.37107437	26.58346507	55.68357707	9.864442552	20.66274828	0.046671684	0.09776176
1997	Southern Seaboard	6	1109	I	7487.3	20819.7	28972.01364	92703.94679	941.7998245	84994.22497	28	47	no	174074.4688	32486.57334	7213.932636	5513.442064	no	no	no	18.66245725	16.9714485	5513.442064	3.167289322	1.358008285	3.869487484	0.125786308	5.254796061	0.170818848	0.166434595	0.005410327
2002	Southern Seaboard	6	1109	I	4070.6	7889.9	15015.66054	31743.49762	2976.545864	12604.77137	26	41	no	174074.4688	24824.6533	10803.09277	3434.165396	no	no	no	14.2609387	13.83368926	3434.165396	1.972813945	1.185324389	3.68880768	0.731230252	4.37243371	0.866745052	0.086259982	0.017099267
2007	Southern Seaboard	6	1109	I	2058.9	3919.8	7843.627171	37843.36247	9796.611188	11874.9635	26	48	no	174074.4688	21444.31114	13111.8264	4423.21798	no	no	no	12.31904442	20.62653331	4423.21798	2.5409918	0.46547559	3.809620268	4.758177273	1.773285243	2.214815375	0.045059033	0.056278277
2012	Southern Seaboard	6	1109	I	1158.6	3267.8	9352.145373	41666.8438	11513.74625	14826.71881	29	44	no	174074.4688	14251.01749	14768.61088	3073.59017	no	no	no	8.186736162	21.56751384	3073.59017	1.765675455	0.376953314	8.07193628	9.937637016	3.04274313	3.746025205	0.053724969	0.066142648
1997	Southern Seaboard	6	1111	I	2403.7	2749.5	6628.863276	8329.717007	5411.161686	5624.845345	9	24	no	150361.8927	17654.83144	5685.433614	491.288804	no	no	no	11.74155973	2.782744235	491.288804	0.326737576	4.892641518	2.757774795	2.251180133	13.49280346	11.01421738	0.044086059	0.035987587
2002	Southern Seaboard	6	1111	I	33.6	187.8	245.3967505	3285.031316	84.43091869	141.536517	14	23	no	150361.8927	13066.90625	9275.40312	298.658268	no	no	no	8.690304453	2.285608102	298.658268	0.198626303	0.112503164	7.303474716	2.512824961	0.821664011	0.282700758	0.001632041	0.000561518
2007	Southern Seaboard	6	1111	I	28.8	56.7	228.2321447	559.6409401	17.75515401	510.1952473	16	23	no	150361.8927	8058.917004	14991.59287	397.806338	no	no	no	5.359680475	4.936225771	397.806338	0.264565929	0.072397037	7.924727246	0.616498403	0.573726768	0.044632657	0.001517886	0.000118083
2012	Southern Seaboard	6	1111	I	42.9	111.9	1228.142378	2812.387462	3908.616489	4026.212122	19	21	no	150361.8927	5845.68927	18238.38865	817.46572	no	no	no	3.887746533	13.98407754	817.46572	0.54366549	0.052479265	28.62802746	91.10994146	1.502377834	4.781382745	0.00816791	0.025994728
1997	Southern Seaboard	6	1113	I	2636.2	8928.7	10772.10593	35562.56125	367.5666779	39560.84179	23	46	no	166058.4486	13872.23139	3777.339124	4091.105669	no	no	yes	8.353824521	29.49133094	4091.105669	2.463654036	0.644373481	4.086224841	0.139430498	2.633054924	0.089845315	0.064869364	0.002213478
2002	Southern Seaboard	6	1113	I	1893.2	3416.1	8757.183289	16458.30659	1198.68229	6782.143862	23	40	no	166058.4486	11355.08447	6237.830004	1827.561976	no	no	no	6.838004674	16.09465769	1827.561976	1.100553445	1.035915621	4.62559861	0.633151432	4.791729858	0.655891459	0.052735548	0.007218436
2007	Southern Seaboard	6	1113	I	951.8	2071.9	4977.606083	18885.5737	11042.12088	11744.85896	22	46	no	166058.4486	9845.201008	4568.90494	3112.03534	no	no	no	5.928756467	31.60966787	3112.03534	1.874060228	0.305844856	5.22967649	11.60130372	1.599469652	3.548199065	0.029975025	0.066495387
2012	Southern Seaboard	6	1113	I	1522.4	3482	14641.95358	46324.93389	16213.20277	18184.63416	31	44	no	166058.4486	11908.29024	6202.622322	7333.719692	no	no	no	7.171143859	61.58499286	7333.719692	4.416348434	0.207589063	9.617678387	10.64976535	1.996524846	2.210774812	0.088173494	0.097635519
1997	Eastern Uplands	5	1115	I	260.6	2744.6	2051.502634	11746.91622	747.7397212	4817.593696	12	22	no	163662.7074	15983.07357	4246.370198	1180.873748	no	no	no	9.765861643	7.388276997	1180.873748	0.721528909	0.220684049	7.872228066	2.869300542	1.737275164	0.633208861	0.012534943	0.004568785
2002	Eastern Uplands	5	1115	I	112.1	182.5	1013.230771	1551.11323	395.8994967	857.5157884	17	23	no	163662.7074	12753.2746	6731.95161	989.052584	no	no	no	7.792413314	7.755283366	989.052584	0.604323734	0.113340789	9.038633104	3.531663663	1.024445805	0.400281545	0.006190969	0.002418996
2007	Eastern Uplands	5	1115	I	52.3	70.1	792.9998958	890.6348201	217.4617275	281.0799106	16	20	no	163662.7074	8488.693536	7914.444102	1392.11984	no	no	no	5.186699932	16.39969489	1392.11984	0.850602964	0.037568605	15.16252191	4.157968022	0.569634792	0.156209057	0.00484533	0.001328719
2012	Eastern Uplands	5	1115	I	85.2	107.2	1247.787467	1546.017463	1913.776593	2062.718621	20	21	no	163662.7074	5511.82332	9146.712972	740.170694	no	no	no	3.367794293	13.4287812	740.170694	0.452253727	0.115108583	14.6453928	22.46216658	1.685810418	2.585588174	0.00762414	0.011693419
1997	Eastern Uplands	5	1117	I	2075	4116.6	5503.617254	15406.09473	2784.046508	8859.728686	16	41	no	203302.1058	16873.78746	3174.356984	847.412484	no	no	no	8.29985867	5.022064467	847.412484	0.416824253	2.448630436	2.652345664	1.341709161	6.49461432	3.285349887	0.027071128	0.013694135
2002	Eastern Uplands	5	1117	I	965.9	1574.8	5363.976986	13785.48285	542.8079398	4010.507209	20	34	no	203302.1058	12433.57266	5194.954182	2976.060844	no	no	no	6.115811056	23.93568546	2976.060844	1.463861297	0.324556537	5.553346087	0.561971156	1.802374772	0.182391412	0.026384267	0.002669957
2007	Eastern Uplands	5	1117	I	1050.8	1220.6	6940.12778	9334.71264	8156.078958	11734.65683	24	33	no	203302.1058	8526.73402	6121.685122	1333.035684	no	no	no	4.194119872	15.63360228	1333.035684	0.65569202	0.788275972	6.604613418	7.761780509	5.206258064	6.118425078	0.034137019	0.040118025
2012	Eastern Uplands	5	1117	I	365	679	7044.503406	13475.08677	14110.64249	15777.60646	24	31	no	203302.1058	7558.320422	6903.133788	2870.437798	no	no	no	3.717777734	37.9771912	2870.437798	1.411907558	0.127158303	19.30000933	38.65929449	2.45415644	4.915850292	0.03465042	0.069407262
1997	Southern Seaboard	6	1119	I	521.7	4640.3	1524.858819	15171.42019	689.1930951	11038.91195	14	31	no	234106.3995	25521.92728	17489.31486	98.338698	no	no	no	10.90184947	0.385310627	98.338698	0.042005985	5.305134302	2.922865285	1.321052511	15.50619288	7.008360993	0.006513529	0.002943931
2002	Southern Seaboard	6	1119	I	170.1	1206.9	652.9504502	18444.65825	139.8662568	631.3566169	17	30	no	234106.3995	18289.78377	18980.17809	455.27175	no	no	no	7.812594535	2.489213409	455.27175	0.194472151	0.373623006	3.838626985	0.822259005	1.434199355	0.307214882	0.002789118	0.000597447
2007	Southern Seaboard	6	1119	I	247.8	369.2	5089.91024	6059.007832	53738.82246	55240.30634	16	28	no	234106.3995	14466.31044	22074.00256	548.754216	no	no	no	6.179374197	3.793325314	548.754216	0.234403766	0.451568285	20.54039645	216.8636903	9.27539159	97.92876463	0.021741867	0.229548712
2012	Southern Seaboard	6	1119	I	191.5	743	3961.17259	9496.63578	6178.740713	11378.85346	15	29	no	234106.3995	13459.85636	25877.64627	1725.176418	no	no	no	5.749461096	12.81719784	1725.176418	0.736919803	0.11100314	20.68497436	32.26496456	2.296097111	3.581512388	0.016920394	0.026392874
1997	Southern Seaboard	6	1121	I	1985.8	6211.5	5502.982268	25948.65827	3625.972992	9540.793093	14	41	no	190824.4224	25570.4896	5851.75956	2556.401462	no	no	no	13.40000891	9.997467793	2556.401462	1.339661575	0.776795049	2.771166416	1.825950746	2.152628353	1.4183895	0.028837935	0.019001619
2002	Southern Seaboard	6	1121	I	891.9	2801.5	5006.611429	42733.90659	691.3326414	3844.48337	20	34	no	190824.4224	21438.64554	8016.020288	1086.177224	no	no	no	11.23474934	5.066445183	1086.177224	0.569202417	0.821136717	5.613422389	0.775123491	4.609387233	0.636482359	0.026236744	0.003622873
2007	Southern Seaboard	6	1121	I	1470.6	1985.6	9660.522996	16531.71982	12497.22468	22771.66613	23	34	no	190824.4224	19672.59583	11021.62321	2456.848706	no	no	no	10.30926523	12.48868592	2456.848706	1.287491756	0.598571657	6.569103084	8.498044799	3.932078916	5.086688754	0.050625192	0.065490698
2012	Southern Seaboard	6	1121	I	788.1	1688.2	17045.88762	36554.33562	39599.81669	42631.20721	24	31	no	190824.4224	16071.29512	11926.09642	5806.839414	no	no	no	8.422032629	36.13174527	5806.839414	3.043027376	0.135719269	21.62909227	50.24719794	2.935484591	6.819512969	0.0893276	0.207519647
1997	Southern Seaboard	6	1123	I	2397.8	3258.1	6546.785422	10953.10578	4986.841723	6550.11145	15	39	no	185578.0731	12035.76633	3528.457234	297.848896	no	no	no	6.485554099	2.474698228	297.848896	0.160497892	8.050390759	2.730330062	2.079757162	21.9802239	16.74285784	0.035277796	0.026871934
2002	Southern Seaboard	6	1123	I	303.4	490	1673.816686	3960.902376	240.3212113	1287.769733	18	33	no	185578.0731	8398.448558	3671.716078	921.470022	no	no	no	4.525560816	10.97190768	921.470022	0.496540355	0.329256506	5.51686449	0.792093643	1.816463527	0.260801986	0.009019474	0.001294987
2007	Southern Seaboard	6	1123	I	457.7	568.3	2872.889114	4552.362439	1980.41301	4202.77777	21	34	no	185578.0731	5309.885006	6607.713008	786.709584	no	no	no	2.861267454	14.81594391	786.709584	0.423923781	0.581790294	6.276795093	4.326880075	3.651778461	2.51733683	0.015480757	0.010671589
2012	Southern Seaboard	6	1123	I	156.6	254.3	2851.677071	4853.567703	2917.40178	3374.676862	25	30	no	185578.0731	3414.740468	6467.691652	841.342194	no	no	no	1.840056	24.63853994	841.342194	0.453362932	0.186131162	18.20994298	18.62964099	3.389437843	3.467556721	0.015366455	0.015720617
1997	Southern Seaboard	6	1125	I	3171.4	6066.5	8816.174954	25763.98053	5388.042826	12151.03764	21	40	no	342337.242	18489.29397	4194.57039	1392.11984	no	no	no	5.400900544	7.529329364	1392.11984	0.406651591	2.278108471	2.77990003	1.698947728	6.332913806	3.870387212	0.025752895	0.015738991
2002	Southern Seaboard	6	1125	I	1044.2	2256.7	5718.489698	26193.7854	424.3880485	4606.805103	20	34	no	342337.242	14879.49485	4625.56098	2345.964742	no	no	no	4.346443513	15.76642733	2345.964742	0.685278858	0.445104729	5.476431429	0.406424103	2.437585525	0.18090129	0.016704258	0.001239678
2007	Southern Seaboard	6	1125	I	1379	1753.1	8742.925325	14232.08064	8449.841609	15992.54861	24	35	no	342337.242	15457.38646	7686.605884	3155.741428	no	no	no	4.515251208	20.41575034	3155.741428	0.921822414	0.436981303	6.340047372	6.127513857	2.770482159	2.677608987	0.025538926	0.0246828
2012	Southern Seaboard	6	1125	I	497.3	873.2	12385.82841	20587.70756	28841.87459	30414.54557	24	31	no	342337.242	10237.74643	8088.054396	3264.601962	no	no	no	2.990544168	31.88789628	3264.601962	0.953621623	0.152330975	24.90615003	57.99693262	3.793978119	8.834729295	0.036180196	0.084249889
1997	Eastern Uplands	5	1127	I	1006.8	1209.3	2866.56262	3491.692365	2306.43227	2420.892691	14	25	no	204918.4217	12350.61203	2429.330058	295.825466	no	no	no	6.027087234	2.395229201	295.825466	0.144362553	3.403358114	2.847201649	2.29085446	9.690046833	7.796598115	0.013988799	0.011255368
2002	Eastern Uplands	5	1127	I	58.5	114.2	274.3622307	1273.959593	333.8612186	344.061554	13	20	no	204918.4217	11064.92461	4917.339586	413.589092	no	no	no	5.399672963	3.737839222	413.589092	0.201831094	0.141444736	4.689952661	5.707029378	0.663369117	0.807229265	0.001338885	0.00162924
2007	Eastern Uplands	5	1127	I	39.7	51.1	325.0467311	460.8109987	85.26738161	309.369836	15	21	no	204918.4217	8452.271796	7654.231004	608.243058	no	no	no	4.124700808	7.196207986	608.243058	0.296822049	0.06526996	8.187575091	2.147792988	0.534402698	0.140186362	0.001586225	0.000416104
2012	Eastern Uplands	5	1127	I	51.4	98.6	1490.312891	2535.953305	4090.857999	4205.185189	20	22	no	204918.4217	5313.931866	6848.501178	1424.899406	no	no	no	2.593193829	26.81440865	1424.899406	0.69534959	0.036072722	28.99441421	79.58867702	1.04590744	2.870980212	0.007272713	0.019963349
1997	Southern Seaboard	6	1129	I	1987.2	3841.7	9933.32021	20112.16961	5495.679306	7789.930851	30	42	no	279772.3818	11208.18346	6958.57577	1881.385214	no	no	no	4.006179375	16.78581745	1881.385214	0.672469957	1.05624302	4.998651474	2.765539103	5.279790728	2.921081374	0.035505006	0.019643395
2002	Southern Seaboard	6	1129	I	991.3	3037.7	7162.792331	27811.21211	2019.034965	3424.203135	27	39	no	279772.3818	8152.39947	3541.811872	1215.676744	no	no	no	2.913940046	14.91188881	1215.676744	0.4345235	0.815430586	7.225655534	2.036754731	5.892020528	1.660832104	0.025602214	0.007216706
2007	Southern Seaboard	6	1129	I	1988	2551.2	10705.26648	14725.79176	3418.305045	10748.90247	22	36	no	279772.3818	7677.298106	5886.562556	650.330402	no	no	no	2.744122939	8.470823889	650.330402	0.232449822	3.056907679	5.3849429	1.719469339	16.4612733	5.256259025	0.0382642	0.012218165
2012	Southern Seaboard	6	1129	I	2331.2	2875.8	11471.88576	22507.0577	3051.554737	3140.415333	18	33	no	279772.3818	5112.802924	5126.966934	1641.406416	no	no	no	1.827486649	32.10384676	1641.406416	0.586693513	1.420245454	4.921021687	1.309005978	6.989058678	1.85910979	0.041004354	0.010907277
1997	Southern Seaboard	6	1131	I	1842.7	3302.5	12460.66707	19835.31758	3929.681084	7356.227814	29	42	no	230120.2424	16049.44207	10655.38238	824.750068	no	no	no	6.974372141	5.138808341	824.750068	0.358399617	2.23425262	6.762178906	2.132566931	15.10841593	4.764693252	0.054148505	0.017076642
2002	Southern Seaboard	6	1131	I	968	1825.5	8722.430706	12094.88116	2368.854613	4286.035127	26	38	no	230120.2424	13958.42951	11417.40612	815.846976	no	no	no	6.065711286	5.844833585	815.846976	0.35453073	1.186497013	9.010775523	2.447163856	10.69125824	2.903552605	0.037903796	0.010293986
2007	Southern Seaboard	6	1131	I	679.4	987.4	6988.738164	10521.98628	6649.757819	16396.55543	20	35	no	230120.2424	13501.9437	10557.04368	1174.803458	no	no	no	5.867342901	8.700995085	1174.803458	0.510517217	0.5783095	10.28663256	9.787691814	5.948857331	5.660315156	0.030369941	0.028896883
2012	Southern Seaboard	6	1131	I	662.3	902.6	9759.152443	12594.21448	17798.13039	18093.27968	28	40	no	230120.2424	9030.972776	11955.23381	1755.123182	no	no	no	3.924458224	19.43448647	1755.123182	0.762698302	0.377352431	14.73524452	26.87321514	5.560380344	10.14067307	0.042408926	0.077342741
1997	Eastern Uplands	5	1133	I	647.9	1944.1	2553.398958	7075.556199	324.9807052	2863.957586	14	31	no	158761.1506	12192.37981	3203.494376	386.879816	no	no	no	7.679699827	3.173127987	386.879816	0.243686705	1.674680284	3.941038676	0.50159084	6.599979768	0.84000429	0.016083273	0.002046979
2002	Eastern Uplands	5	1133	I	123.9	186.8	1254.082337	2488.556767	125.6250574	585.558967	19	25	no	158761.1506	12015.12734	6185.62551	534.994892	no	no	no	7.568052571	4.452677669	534.994892	0.336980987	0.231590996	10.12172992	1.013922982	2.344101515	0.234815433	0.007899176	0.000791283
2007	Eastern Uplands	5	1133	I	48	45.5	644.8327082	559.6560049	83.74801259	117.5082184	15	18	no	158761.1506	8306.584836	7903.51758	314.441022	no	no	no	5.23212688	3.785442853	314.441022	0.198059173	0.152651838	13.43401476	1.744750262	2.050727046	0.266339335	0.004061653	0.000527509
2012	Eastern Uplands	5	1133	I	38.8	78.1	838.2151034	1226.829123	1982.418444	2040.320701	15	22	no	158761.1506	5446.668874	8645.307018	1566.539506	no	no	no	3.430731544	28.76142358	1566.539506	0.986727231	0.024767968	21.60348205	51.09325887	0.535074347	1.265476189	0.005279724	0.012486798
1997	Basin and Range	8	4001	I	843	3766.8	3036.618328	31601.88545	1045.426933	5992.507943	32	41	no	2900147.011	6831.909052	0	578.903323	no	yes	yes	0.235571129	8.473522095	578.903323	0.019961172	1.456201695	3.602156973	1.240126848	5.245467089	1.805874817	0.001047057	0.000360474
2002	Basin and Range	8	4001	I	15136.7	15742.2	186153.5401	191814.3972	319700.839	321118.0289	36	45	no	2900147.011	9596.723804	0	578.903323	no	yes	yes	0.330904736	6.032301594	578.903323	0.019961172	26.14719833	12.29815879	21.1209074	321.5623969	552.2525547	0.064187622	0.11023608
2007	Basin and Range	8	4001	I	6471.7	7177.3	82533.87329	86252.52504	40860.00081	41883.97124	49	52	no	2900147.011	11110.65413	0	927.944998	no	yes	no	0.383106583	8.351848479	927.944998	0.031996481	6.974228013	12.75304376	6.3136426	88.94263504	44.03278309	0.028458514	0.014088941
2012	Basin and Range	8	4001	I	1340	1737.2	11280.47554	14185.33131	28113.50714	29812.56525	44	46	no	2900147.011	10710.82436	0	229.861648	no	yes	no	0.369320049	2.146068689	229.861648	0.007925862	5.829593635	8.418265327	20.98022921	49.07506596	122.3062106	0.003889622	0.009693821
1997	Fruitful Rim	7	4003	I	14990.1	28710.1	147885.0117	190194.3255	53537.44825	132507.3295	44	50	no	1596900.264	50056.01603	478745.9661	10266.88382	no	no	no	3.134573721	20.51078898	10266.88382	0.642925801	1.460043794	9.865512015	3.57152042	14.40407959	5.214576223	0.092607544	0.033525856
2002	Fruitful Rim	7	4003	I	14575.7	21472.2	58490.67049	140422.7016	37902.41361	78574.2519	44	52	no	1596900.264	53168.45605	391662.7998	10894.55181	no	yes	no	3.32947882	20.49063038	10894.55181	0.682231198	1.337888906	4.012889294	2.600383762	5.368800069	3.479024588	0.036627629	0.023734991
2007	Fruitful Rim	7	4003	I	15801	27020.5	174143.7107	191220.8518	438371.2711	448455.3455	52	62	no	1596900.264	57123.85702	391662.7998	13565.88409	no	yes	no	3.577171243	23.74819349	13565.88409	0.849513548	1.164760062	11.02105631	27.74326126	12.83688623	32.31424271	0.109051088	0.27451387
2012	Fruitful Rim	7	4003	I	4087.9	6761.9	46247.23902	61251.79217	147345.8252	161070.145	47	52	no	1596900.264	49902.23535	304579.6336	15388.99452	no	no	no	3.124943773	30.83828693	15388.99452	0.963679127	0.265637888	11.31320214	36.04438102	3.00521512	9.574753242	0.028960631	0.092269898
1997	Fruitful Rim	7	4005	I	196.2	1267.6	797.918829	10465.66011	378.0735231	5608.115789	23	36	no	4822269.132	5828.490115	2479128.289	16.18744	yes	no	yes	0.120866131	0.277729561	16.18744	0.000335681	12.12050825	4.066864572	1.92698024	49.29246558	23.35597989	0.000165465	7.84E-05
2002	Fruitful Rim	7	4005	I	1089.7	1304.9	5108.679937	6780.63411	19727.79866	20528.05279	33	42	no	4822269.132	5828.490115	2415047.205	16.18744	yes	yes	yes	0.120866131	0.277729561	16.18744	0.000335681	67.31762403	4.688152644	18.10388057	315.5952971	1218.710226	0.001059393	0.004090978
2007	Fruitful Rim	7	4005	I	1321.4	1486.6	16295.92631	17292.70418	9505.314707	9794.759614	43	47	no	4822269.132	8289.183338	2437834.534	11.331208	no	no	no	0.171893835	0.136698726	11.331208	0.000234977	116.6159866	12.33231899	7.193366662	1438.145545	838.8615501	0.003379307	0.001971129
2012	Fruitful Rim	7	4005	I	232.8	299.9	2129.784429	2672.334795	5380.739123	5719.140574	39	42	no	4822269.132	3367.796892	2328178.792	21.043672	no	no	no	0.069838427	0.624849796	21.043672	0.000436385	11.06270807	9.148558545	23.11314056	101.2078324	255.6939266	0.000441656	0.001115811
1997	Fruitful Rim	7	4007	I	73	419.3	386.8158636	3891.561772	253.7238004	944.9453	22	33	no	1232304.887	3469.777764	0	79.45335133	no	yes	yes	0.281568125	2.289868595	79.45335133	0.00644754	0.91877811	5.298847446	3.475668499	4.868465044	3.193368136	0.000313896	0.000205894
2002	Fruitful Rim	7	4007	I	482.8	621	745.3555699	2091.348974	417.4567202	762.3323113	25	29	no	1232304.887	2603.749724	0	1.214058	no	yes	no	0.211291033	0.046627293	1.214058	9.85E-05	397.6745757	1.543818496	0.864657664	613.9373653	343.8523697	0.000604847	0.000338761
2007	Fruitful Rim	7	4007	I	179.1	269.2	890.3019902	1927.233805	283.5251857	2466.55228	35	41	no	1232304.887	1512.716268	0	227.838218	no	yes	no	0.122755033	15.06153023	227.838218	0.018488786	0.786084098	4.970977053	1.583055196	3.907606011	1.244414516	0.000722469	0.000230077
2012	Fruitful Rim	7	4007	I	15.3	56.4	80.2532985	309.868317	234.3299024	435.5821196	25	28	no	1232304.887	1140.405148	0	9.307778	no	yes	no	0.092542451	0.816181689	9.307778	0.000755315	1.643786519	5.245313627	15.31567989	8.622175829	25.17570814	6.51E-05	0.000190156
1997	Fruitful Rim	7	4009	I	20539.7	33976.9	146072.2403	216045.3637	18758.8097	34271.99678	41	49	no	1197231.965	15505.40919	488204.2873	9178.27848	yes	no	no	1.295104845	59.19404232	9178.27848	0.76662491	2.237859752	7.111702718	0.913295214	15.91499328	2.0438266	0.122008303	0.015668484
2002	Fruitful Rim	7	4009	I	26886.8	27937.2	56212.46089	80432.55118	26779.56741	37024.12115	41	46	no	1197231.965	15375.63988	498740.4897	7014.017752	no	yes	no	1.284265734	45.61772912	7014.017752	0.585852863	3.833295117	2.090708485	0.996011701	8.014302626	3.818006791	0.046952021	0.022367902
2007	Fruitful Rim	7	4009	I	6685.5	9963.2	23609.81084	35125.34638	21656.18738	22796.75354	45	54	no	1197231.965	14265.58619	509276.692	8819.321998	no	no	no	1.191547386	61.82235965	8819.321998	0.73664271	0.758051469	3.531495152	3.239277148	2.677055089	2.455538802	0.019720331	0.018088548
2012	Fruitful Rim	7	4009	I	2646.8	3330.1	26219.19591	29296.26398	102277.7768	105231.396	38	47	no	1197231.965	16875.00151	498740.4897	3654.719266	no	yes	no	1.409501417	21.65759371	3654.719266	0.30526409	0.724214312	9.905998154	38.64204957	7.174065641	27.98512535	0.021899846	0.085428538
1997	Basin and Range	8	4011	I	1338.2	1872.1	12923.41691	13525.81577	1133.367929	1218.967449	34	39	no	477367.6056	3377.10467	8281.089618	489.265374	no	no	no	0.707443201	14.4877172	489.265374	0.10249237	2.735121002	9.657313491	0.846934635	26.41392095	2.316468708	0.027072254	0.002374204
2002	Basin and Range	8	4011	I	753.1	981	2043.743426	5878.065434	1286.512835	2020.83654	23	30	no	477367.6056	2445.922184	7295.679208	455.27175	no	no	no	0.512377077	18.61350099	455.27175	0.095371312	1.654176873	2.713774301	1.708289517	4.489062689	2.825813012	0.004281278	0.002695015
2007	Basin and Range	8	4011	I	190.9	266.3	1025.499393	1351.465175	2056.422054	2233.320466	31	36	no	477367.6056	2706.135282	10158.42797	432.609334	no	no	no	0.56688708	15.98624196	432.609334	0.09062394	0.441275731	5.371919295	10.77224753	2.370497612	4.753531402	0.002148238	0.004307837
2012	Basin and Range	8	4011	I	141.6	267.2	1614.013226	2493.187188	2948.049164	3717.405826	30	37	no	477367.6056	2114.889036	8578.398933	235.122566	no	yes	no	0.443031536	11.11748948	235.122566	0.049253984	0.602239089	11.39839849	20.81955624	6.864561122	12.53835059	0.00338107	0.006175637
1997	Fruitful Rim	7	4012	I	57156.3	70372.2	636508.3958	664956.1279	62071.65776	226923.0186	39	45	no	1165399.769	46074.85005	0	37927.57661	yes	yes	no	3.953566086	82.31730882	37927.57661	3.254469205	1.506985289	11.13627712	1.08599853	16.78220579	1.636583808	0.546171719	0.053262116
2002	Fruitful Rim	7	4012	I	23926.7	35615.4	83754.80322	232498.4977	89308.1679	132850.7884	34	38	no	1165399.769	39758.37607	0	27846.84835	no	yes	no	3.411565466	70.04020561	27846.84835	2.389467467	0.859224703	3.5004745	3.732573564	3.007694163	3.207119412	0.071867874	0.076633075
2007	Fruitful Rim	7	4012	I	12662.3	17976.2	79149.08698	102330.3172	183031.2319	197342.1565	37	45	no	1165399.769	49903.4494	0	35333.94403	no	yes	no	4.282088491	70.80461261	35333.94403	3.031916168	0.358360787	6.250767	14.45481721	2.240029783	5.180039673	0.067915825	0.15705446
2012	Fruitful Rim	7	4012	I	4469.7	10086.5	69971.30921	101877.5009	77866.51763	117628.7767	35	39	no	1165399.769	48562.72469	0	26485.88933	no	yes	no	4.167044302	54.5395455	26485.88933	2.272687023	0.168757784	15.65458738	17.42097179	2.641833482	2.939924602	0.060040607	0.066815285
1997	Fruitful Rim	7	4013	I	141766	197268	1079647.065	1211872.52	235915.6069	504707.971	44	52	no	2382810.593	144326.8104	142033.8595	80755.90067	no	no	no	6.056998856	55.9534992	80755.90067	3.389102806	1.75548782	7.615698157	1.664119796	13.36926535	2.921342032	0.453098147	0.099007285
2002	Fruitful Rim	7	4013	I	57326.4	94322.1	254240.4312	583000.8057	314944.1458	412484.0441	49	58	no	2382810.593	116706.1815	74010.99911	63593.97678	no	no	no	4.89783711	54.49066706	63593.97678	2.668864113	0.901443861	4.434962447	5.493876221	3.997869673	4.952420995	0.106697709	0.132173387
2007	Fruitful Rim	7	4013	I	26742.1	40365.7	186499.3395	241285.06	523431.1294	553783.2518	55	66	no	2382810.593	108170.5444	60063.49612	48304.13033	no	no	no	4.539619922	44.65553041	48304.13033	2.027191354	0.553619324	6.973997536	19.57329938	3.860939804	10.83615678	0.078268638	0.219669633
2012	Fruitful Rim	7	4013	I	17071.3	28579.9	205573.5737	273633.2273	529234.7362	596158.9772	49	56	no	2382810.593	90030.08973	77947.78452	44474.58671	no	no	no	3.778314987	49.39969164	44474.58671	1.866475953	0.383843927	12.04205736	31.00143142	4.62227058	11.89971117	0.086273569	0.222105247
1997	Basin and Range	8	4015	I	5859.5	9517	35020.55055	79654.651	10894.87374	17689.09664	38	41	no	3447530.961	8599.982186	349840.1205	2688.733784	no	no	no	0.249453371	31.26441109	2688.733784	0.077990127	2.179278601	5.976713124	1.859352118	13.02492302	4.052046283	0.010158154	0.003160196
2002	Basin and Range	8	4015	I	844.8	4241.7	3174.349102	33931.60547	722.0978571	11666.79993	25	36	no	3447530.961	14142.15696	326860.8353	6615.806728	no	yes	no	0.410211166	46.78074744	6615.806728	0.19189985	0.127694178	3.757515509	0.854755986	0.479812853	0.109147363	0.00092076	0.000209454
2007	Basin and Range	8	4015	I	239.2	3119.1	2688.039808	22294.56749	151.1999499	7955.257883	29	44	no	3447530.961	12639.15315	303881.5502	8550.610494	no	no	no	0.366614638	67.65176742	8550.610494	0.248021282	0.027974611	11.23762462	0.632106814	0.314368174	0.017682942	0.0007797	4.39E-05
2012	Basin and Range	8	4015	I	127.1	3524.9	1151.584497	16357.48048	1622.270629	29535.67516	37	45	no	3447530.961	11757.74704	326860.8353	6764.731176	no	yes	no	0.341048338	57.53424658	6764.731176	0.196219592	0.018788625	9.060460248	12.7637343	0.170233594	0.239813022	0.000334032	0.00047056
1997	Fruitful Rim	7	4017	I	953.8	3900.6	2175.127396	24221.94674	1015.482198	12740.66823	31	39	no	2577152.951	7774.01806	1561202.507	738.956636	no	yes	no	0.301651404	9.505465903	738.956636	0.028673371	1.290738798	2.280485841	1.064669949	2.943511553	1.37421081	0.000844004	0.000394033
2002	Fruitful Rim	7	4017	I	3552.4	3991.1	20457.64114	23728.9338	67290.17098	69080.3135	41	50	no	2577152.951	11410.12177	1561202.507	114.121452	no	yes	no	0.44274135	1.000177336	114.121452	0.004428199	31.12824046	5.758822527	18.94217177	179.2620124	589.6364776	0.007938078	0.026110275
2007	Fruitful Rim	7	4017	I	3307.8	3934	40102.20502	45145.5524	24046.50412	25620.18885	51	55	no	2577152.951	6825.838762	1561202.507	352.481506	no	no	no	0.264859669	5.163929567	352.481506	0.013677167	9.384322138	12.12352773	7.269636651	113.7710897	68.22061216	0.015560662	0.009330647
2012	Fruitful Rim	7	4017	I	606.4	794.4	5280.091776	6609.48855	13211.2494	14243.17514	46	47	no	2577152.951	8113.9543	1561202.507	404.686	no	yes	no	0.314841783	4.987531172	404.686	0.015702832	1.498445709	8.707275356	21.78636115	13.04737939	32.64567936	0.002048808	0.005126296
1997	Fruitful Rim	7	4019	I	12261.9	15622.7	74471.32469	75729.32322	11351.44889	12157.35146	42	47	no	2379425.395	18009.20148	1161288.969	6510.183682	yes	no	no	0.75687187	36.14920789	6510.183682	0.273603186	1.883495244	6.073391945	0.92574959	11.43920484	1.743644949	0.031298029	0.004770668
2002	Fruitful Rim	7	4019	I	7097.1	7462.8	24443.90053	33478.55516	12250.75283	18987.12919	41	47	no	2379425.395	19079.73084	1161288.969	6680.556488	no	yes	no	0.801862958	35.01389272	6680.556488	0.280763436	1.062351619	3.444209682	1.726163198	3.658961731	1.833792268	0.010273027	0.005148618
2007	Fruitful Rim	7	4019	I	3526.2	6489.7	7267.048096	17511.10311	9988.435834	10301.27715	43	54	no	2379425.395	20089.01773	1161288.969	8668.37412	no	yes	no	0.84428021	43.14981568	8668.37412	0.364305355	0.406789088	2.060872354	2.832634517	0.838340385	1.152284811	0.003054119	0.004197835
2012	Fruitful Rim	7	4019	I	1322.9	1995.6	14932.54953	18025.24121	48546.50446	51917.20496	42	50	no	2379425.395	14858.85586	1161288.969	5653.058734	no	yes	no	0.624472442	38.04504725	5653.058734	0.237580836	0.234014905	11.28773871	36.69703263	2.641499096	8.587652587	0.006275696	0.020402617
1997	Fruitful Rim	7	4021	I	112698	148727.8	736758.3235	769321.4895	114414.3786	211795.9374	44	51	no	1389702.246	109389.8633	403288.2146	59764.02848	yes	no	no	7.871460496	54.6339731	59764.02848	4.30049161	1.885716256	6.537456951	1.015229894	12.32778884	1.914435514	0.530155525	0.082330139
2002	Fruitful Rim	7	4021	I	60274.9	76485.3	213164.861	374515.4452	172484.5191	246421.4689	49	56	no	1389702.246	102098.6356	351516.7346	52663.00324	no	no	no	7.346799354	51.58051615	52663.00324	3.789517028	1.144539739	3.536544416	2.861630946	4.047715624	3.275250337	0.153388873	0.124116169
2007	Fruitful Rim	7	4021	I	29359.8	45864.1	159021.195	219157.7549	501410.7036	516290.1389	51	59	no	1389702.246	103616.6128	303689.3244	62700.02541	no	no	no	7.456029745	60.5115567	62700.02541	4.511759666	0.468258183	5.416290132	17.07813757	2.536222178	7.996977677	0.114428249	0.360804413
2012	Fruitful Rim	7	4021	I	16361	24641.2	199296.9569	240249.7586	636039.2826	685815.2088	46	52	no	1389702.246	122454.3414	333325.2895	54868.94662	no	no	no	8.811552388	44.80767769	54868.94662	3.948251993	0.298183235	12.18122101	38.87533052	3.632235886	11.59197181	0.143409826	0.457680258
1997	Fruitful Rim	7	4023	I	742.9	769.5	4944.486352	5374.581133	1296.2115	1915.152658	28	31	no	320359.5548	4994.634612	109559.8314	118.977684	no	no	no	1.55907153	2.382109869	118.977684	0.037138797	6.244028082	6.65565534	1.744799434	41.55809884	10.89457667	0.015434178	0.004046115
2002	Fruitful Rim	7	4023	I	426.8	651	1401.983707	2828.220001	3514.774754	3814.82028	27	35	no	320359.5548	2905.105899	80632.74123	77.16013067	yes	yes	yes	0.906826675	2.656017831	77.16013067	0.024085478	5.531354034	3.284872792	8.235179837	18.16979437	45.55169521	0.004376282	0.010971344
2007	Fruitful Rim	7	4023	I	121.3	160.8	768.1757964	882.0153027	1533.438266	1667.50347	27	41	no	320359.5548	3219.681816	48127.68724	40.4686	no	no	no	1.005021317	1.256913022	40.4686	0.012632244	2.997385627	6.332858998	12.64170046	18.98202054	37.89205127	0.002397855	0.004786616
2012	Fruitful Rim	7	4023	I	95.3	183	1345.435012	1832.024468	3051.97573	3589.593586	35	42	no	320359.5548	501.001268	84210.70505	72.034108	no	no	no	0.156387178	14.37802908	72.034108	0.022485394	1.322984384	14.11789099	32.02492896	18.67774932	42.36848092	0.004199766	0.00952672
1997	Basin and Range	8	4025	I	405.4	1665	1691.135777	15473.0774	889.586367	3879.472682	26	36	no	2103972.631	10107.84222	308821.9569	132.332322	no	no	no	0.480417001	1.309204468	132.332322	0.006289641	3.063499483	4.171523871	2.194342296	12.77946122	6.72236649	0.000803782	0.000422813
2002	Basin and Range	8	4025	I	684.1	1019.7	1818.902057	4299.217314	4258.455468	4928.03194	34	41	no	2103972.631	11547.31032	275869.59	484.813828	no	no	no	0.548833676	4.198500035	484.813828	0.023042782	1.411057112	2.658824816	6.224902014	3.751753667	8.783692258	0.000864508	0.002024007
2007	Basin and Range	8	4025	I	211.5	404.1	1423.974513	3405.601082	2402.001535	7741.91199	44	51	no	2103972.631	10220.34493	301622.4581	383.237642	no	yes	no	0.485764158	3.749752524	383.237642	0.018214954	0.551876895	6.732740014	11.35698125	3.715643655	6.267655554	0.000676803	0.001141651
2012	Basin and Range	8	4025	I	187.8	502.2	1165.06467	3161.280464	3913.087567	6480.229206	46	47	no	2103972.631	4338.23392	320175.8273	350.458076	no	no	no	0.206192507	8.078358209	350.458076	0.016656969	0.535870088	6.203752236	20.83646202	3.324405256	11.16563673	0.000553745	0.001859857
1997	Fruitful Rim	7	4027	I	227329.8	287089.5	1375948.151	1670587.339	2485131.416	2701053.867	40	52	no	1428119.897	92575.15999	5702.835112	59335.46601	no	no	no	6.482310076	64.09437047	59335.46601	4.154795835	3.831263413	6.052651923	10.93183303	23.18930386	41.88273191	0.963468231	1.740142001
2002	Fruitful Rim	7	4027	I	94442.2	158121.3	810273.3566	1352588.978	1197501.729	1339143.693	44	54	no	1428119.897	86196.09457	2467.370542	61421.21765	no	no	no	6.035634315	71.25754126	61421.21765	4.300844612	1.537615235	8.579568843	12.67973141	13.19207576	19.49654818	0.56737068	0.838516242
2007	Fruitful Rim	7	4027	I	69683.4	128027.6	857609.5152	1015749.199	1106661.613	1234913.452	46	59	no	1428119.897	78125.84636	4085.102827	60804.47619	no	yes	no	5.470538329	77.82888637	60804.47619	4.25765906	1.146024181	12.30722834	15.88128037	14.10438127	18.20033132	0.600516467	0.774908056
2012	Fruitful Rim	7	4027	I	67017.8	80135.9	512087.8481	638319.016	1836674.228	2187238.884	48	54	no	1428119.897	80988.99981	4085.102827	59433.8047	no	yes	no	5.671022438	73.38503358	59433.8047	4.16168172	1.127604069	7.641072194	27.40576724	8.616104095	30.90285465	0.358574829	1.286078453
1997	Mississippi Portal	9	5001	I	5618.6	15903.8	33432.42202	80692.34992	1309.279362	27009.10905	28	43	no	256098.6554	153437.5063	2144.431114	18363.84131	no	no	no	59.91343688	11.96828712	18363.84131	7.170612152	0.305959952	5.950311824	0.233025907	1.820557119	0.071296595	0.13054509	0.005112402
2002	Mississippi Portal	9	5001	I	6935.4	10980.9	47138.51952	61540.45901	2813.966993	3026.290126	20	36	no	256098.6554	137228.6179	2283.238412	29924.50627	no	no	no	53.58427895	21.80631615	29924.50627	11.68475727	0.231763222	6.796798962	0.405739682	1.575248029	0.094035536	0.184063909	0.010987824
2007	Mississippi Portal	9	5001	I	6902.8	11044.7	105401.2665	137763.3462	134621.9653	135777.4044	9	14	no	256098.6554	145300.0802	1770.905936	56239.21342	no	no	no	56.73597932	38.70556255	56239.21342	21.95997996	0.122739981	15.26934961	19.5025157	1.874159685	2.393738411	0.411565091	0.525664475
2012	Mississippi Portal	9	5001	I	14044.3	16040.1	76333.73767	104720.4507	171848.2878	184657.0267	14	20	no	256098.6554	145786.5128	2131.481162	85550.6204	no	no	no	56.92591884	58.68212277	85550.6204	33.40533759	0.164163625	5.435211272	12.23615899	0.892263987	2.008732221	0.298063797	0.67102378
1997	Mississippi Portal	9	5003	I	32906.7	39426.6	145123.8438	185245.1501	18345.32394	34623.96649	28	44	no	239664.357	58202.74989	1889.074248	22537.77271	no	no	no	24.28510882	38.72286576	22537.77271	9.403890089	1.460068855	4.410160964	0.557495098	6.439138669	0.813981229	0.605529523	0.0765459
2002	Mississippi Portal	9	5003	I	37744.1	45576.7	309273.5282	362875.1094	38572.34292	75405.46325	19	38	no	239664.357	56702.98358	2570.160786	35236.81939	no	no	no	23.65933103	62.14279597	35236.81939	14.70256981	1.071155134	8.193956889	1.021943639	8.77699899	1.094660176	1.290444404	0.160943177
2007	Mississippi Portal	9	5003	I	40974	45765.9	248004.9439	306266.0972	142852.7873	153394.0064	18	30	no	239664.357	48618.57135	2230.224546	32538.77783	no	no	no	20.28610844	66.9266433	32538.77783	13.57681144	1.259235986	6.052739394	3.486425228	7.621827262	4.390232111	1.034801115	0.596053535
2012	Mississippi Portal	9	5003	I	20221.7	20841.6	288858.7071	296601.6064	357980.7439	367775.6194	22	34	no	239664.357	33852.79327	3147.647708	24396.49551	no	no	no	14.12508464	72.06641802	24396.49551	10.17944254	0.828877246	14.28459067	17.70280164	11.84017217	14.67344946	1.205263522	1.493675357
1997	Eastern Uplands	5	5005	I	35.3	188.7	111.4079323	1567.839109	73.57871543	363.7096757	9	15	no	143558.7163	16892.8077	12429.5258	4.04686	no	no	no	11.76717662	0.023956112	4.04686	0.002818958	8.722812254	3.156032076	2.084382873	27.52947527	18.18168047	0.000776044	0.000512534
2002	Eastern Uplands	5	5005	I	99.7	99.9	1296.658483	1301.097787	0.680549221	1.081357454	7	8	no	143558.7163	14935.7462	12520.58015	70.82005	no	no	no	10.4039285	0.474164793	70.82005	0.049331766	1.407793414	13.00560163	0.00682597	18.30920033	0.009609556	0.009032252	4.74E-06
2007	Eastern Uplands	5	5005	I	3.8	3.8	82.13900152	82.13900152	0.680549221	0.680549221	3	3	no	143558.7163	7622.26081	18545.54532	283.684886	no	no	no	5.3095075	3.721794531	283.684886	0.19760896	0.013395144	21.61552671	0.1790919	0.289543101	0.002398962	0.000572163	4.74E-06
2012	Eastern Uplands	5	5005	I	0.4	0.45	9.835755031	10.97341219	0	13.03215088	0.5	1	yes	143558.7163	5165.007418	18189.42164	1216.486116	no	no	no	3.597836168	23.55245632	1216.486116	0.847378792	0.000328816	24.58938758	0	0.008085382	0	6.85E-05	0
1997	Eastern Uplands	5	5007	I	14776.2	16884.1	85644.48357	104841.165	11214.73228	14650.59118	14	21	no	219474.5724	68782.86068	26129.36096	934.82466	no	no	no	31.3397857	1.359095348	934.82466	0.42593757	15.80638662	5.796110202	0.758972691	91.61555876	11.99661579	0.390225084	0.051098094
2002	Eastern Uplands	5	5007	I	385.5	426.9	5354.909364	6235.004318	478.4193954	534.2678331	16	17	no	219474.5724	64381.49574	30481.75889	2620.746536	no	no	no	29.33437574	4.070651832	2620.746536	1.194100304	0.147095492	13.89081547	1.241036045	2.04327633	0.182550807	0.024398769	0.00217984
2007	Eastern Uplands	5	5007	I	311.8	327.2	7045.343539	7148.914069	1959.464754	1976.478485	10	11	no	219474.5724	40916.5874	38708.2159	1532.545882	no	no	no	18.64297397	3.745536906	1532.545882	0.69827947	0.20345231	22.59571372	6.284364189	4.597150155	1.278568412	0.032100956	0.008927981
2012	Eastern Uplands	5	5007	I	91.5	136.6	2345.188274	2981.503873	2089.151116	4022.632828	13	15	no	219474.5724	35629.36481	58049.77858	1740.959172	no	no	no	16.23393745	4.886304264	1740.959172	0.793239578	0.052557235	25.63047294	22.83225264	1.347066785	1.200000063	0.010685467	0.009518875
1997	Eastern Uplands	5	5009	I	2268.7	2984.8	7744.781798	13384.37169	6426.698151	7573.514757	11	16	no	152869.3271	47529.96601	29947.97806	249.286576	no	no	no	31.09189195	0.524482967	249.286576	0.163071677	9.100770833	3.413753162	2.83276685	31.06778521	25.78036192	0.050662758	0.042040469
2002	Eastern Uplands	5	5009	I	360.2	360.2	2548.860174	2548.860174	839.2560305	839.2560305	17	17	no	152869.3271	46379.03903	35441.18582	324.153486	no	no	no	30.33900907	0.698922386	324.153486	0.212046126	1.111201994	7.076235908	2.329972322	7.863127451	2.589069891	0.016673457	0.005490022
2007	Eastern Uplands	5	5009	I	107.9	115.2	2272.127399	2446.072687	17.39044433	20.77840718	8	10	no	152869.3271	23312.7464	44848.11189	755.548762	no	no	no	15.25011383	3.240925582	755.548762	0.49424484	0.142810108	21.05771454	0.161171866	3.007254479	0.023016972	0.0148632	0.00011376
2012	Eastern Uplands	5	5009	I	38.3	38.6	946.8558814	954.2326977	4.555401837	4.555401837	5	5	no	152869.3271	15679.96376	55616.80635	1415.186942	no	no	no	10.25710262	9.025447788	1415.186942	0.925749441	0.027063562	24.72208568	0.118939996	0.669067706	0.00321894	0.006193891	2.98E-05
1997	Southern Seaboard	6	5011	I	1561.8	1704.5	20846.68038	24405.30631	2251.150867	3012.573169	9	13	no	168151.4845	6350.737398	1318.466988	365.431458	no	no	no	3.776795319	5.754157905	365.431458	0.217322766	4.273852089	13.34785528	1.441382294	57.04675917	6.16025473	0.123975595	0.013387636
2002	Southern Seaboard	6	5011	I	356.9	356.9	882.3903513	882.3903513	52.25795466	52.25795466	9	9	no	168151.4845	5836.786178	1545.091148	273.567736	no	no	no	3.471147575	4.68695833	273.567736	0.16269124	1.304612909	2.472374198	0.14642184	3.225491296	0.191023823	0.005247592	0.000310779
2007	Southern Seaboard	6	5011	I	0.4	2.85	10.08346905	79.54407278	95.81226581	111.0188787	1	2	yes	168151.4845	3903.601156	2543.046824	477.52948	no	no	no	2.321478854	12.23304997	477.52948	0.283987668	0.000837645	25.20867263	239.5306645	0.021115909	0.200641573	6.00E-05	0.000569797
2012	Southern Seaboard	6	5011	I	0.1	0.1	2.275314328	2.275314328	26.06430176	26.06430176	1	1	yes	168151.4845	2227.79643	2396.550492	655.996006	no	no	no	1.324874672	29.44595822	655.996006	0.390122042	0.00015244	22.75314328	260.6430176	0.003468488	0.039732409	1.35E-05	0.000155005
1997	Southern Seaboard	6	5013	I	266.2	284	1162.563242	1340.757921	600.5868388	610.3789997	11	20	no	162796.2747	4367.775998	491.69349	44.110774	no	no	no	2.682970483	1.009913833	44.110774	0.02709569	6.034806825	4.367254855	2.256148906	26.3555394	13.61542282	0.007141215	0.003689193
2002	Southern Seaboard	6	5013	I	233.9	263.5	2104.201479	2168.381341	306.8744043	368.8744043	9	11	no	162796.2747	3081.279204	1902.428886	60.7029	no	no	no	1.892720954	1.970055162	60.7029	0.037287647	3.853193175	8.996158524	1.311989758	34.66393663	5.05534998	0.012925366	0.001885021
2007	Southern Seaboard	6	5013	I	52.35	52.45	291.5105714	294.3973227	49.37520819	50.00770891	2.5	3	yes	162796.2747	2490.437644	1449.585252	151.352564	no	no	no	1.529787858	6.077348066	151.352564	0.092970533	0.345881157	5.568492289	0.943174942	1.926036558	0.32622644	0.001790646	0.000303294
2012	Southern Seaboard	6	5013	I	0.1	0.1	1.708318786	1.708318786	0	0	1	1	yes	162796.2747	1360.959018	1480.341388	381.214212	no	no	no	0.835989042	28.01070473	381.214212	0.234166422	0.00026232	17.08318786	0	0.004481257	0	1.05E-05	0
1997	Eastern Uplands	5	5015	I	2295.9	3002.6	9422.422694	15137.037	6149.32069	7436.851299	11	19	no	163192.0576	43050.49668	27321.9706	85.388746	no	no	no	26.38026465	0.198345554	85.388746	0.052324082	26.88761819	4.104021383	2.678392217	110.34736	72.01558728	0.057738243	0.037681495
2002	Eastern Uplands	5	5015	I	599.9	607.7	5081.233584	5239.377121	1386.728476	1395.898768	16	17	no	163192.0576	45241.062	29809.17076	669.75533	no	no	no	27.72258813	1.480414695	669.75533	0.410409269	0.895700225	8.47013433	2.311599394	7.586701228	2.070500098	0.031136525	0.008497524
2007	Eastern Uplands	5	5015	I	137.4	137.8	3162.758534	3177.609819	1013.434273	1016.15647	10	10	no	163192.0576	26235.79338	44005.96033	398.211024	no	no	no	16.07663618	1.517815826	398.211024	0.244013728	0.345043185	23.01862106	7.375795293	7.942418325	2.544967899	0.019380591	0.006210071
2012	Eastern Uplands	5	5015	I	17.2	19.6	435.6340937	486.018724	122.481382	307.5822899	7	12	no	163192.0576	19492.91525	54488.54178	1049.350798	no	no	no	11.94476958	5.383241986	1049.350798	0.643015851	0.016391087	25.32756359	7.121010581	0.415146293	0.116721102	0.002669456	0.000750535
1997	Mississippi Portal	9	5017	I	29350.7	39366	130440.1802	187351.9218	15194.34339	39684.71553	22	43	no	166874.2955	105351.9064	2307.924258	25248.76423	no	no	no	63.13249506	23.96611992	25248.76423	15.13040948	1.162460853	4.444193162	0.517682488	5.166200574	0.601785626	0.781667301	0.091052629
2002	Mississippi Portal	9	5017	I	19509.5	28309.5	151712.548	222991.7929	20447.93981	56599.35425	15	37	no	166874.2955	92717.60946	3080.469832	44028.62274	no	no	no	55.56134884	47.48679674	44028.62274	26.38430479	0.443109477	7.776342193	1.048101684	3.445770923	0.464423789	0.909142702	0.122534988
2007	Mississippi Portal	9	5017	I	36413.7	42485.2	217153.2337	325456.1058	120535.1164	132329.7436	16	28	no	166874.2955	89552.96494	2886.625238	40083.74361	no	no	no	53.66492464	44.75981743	40083.74361	24.0203223	0.908440598	5.963503674	3.31015844	5.417488841	3.007082311	1.30129828	0.722310863
2012	Mississippi Portal	9	5017	I	27375.5	28985.5	395764.7654	414541.66	909088.2456	924290.3023	23	35	no	166874.2955	103160.5317	2528.073442	61170.31233	no	no	no	61.81930618	59.296236	61170.31233	36.65652169	0.447529185	14.45689633	33.20809649	6.469883026	14.86159235	2.371634074	5.447742821
1997	Southern Seaboard	6	5019	I	255.5	1053.6	1058.989662	6320.72046	545.9181595	1640.120201	8	18	no	224312.1889	20879.36948	5477.829696	1080.916306	no	no	no	9.308174285	5.176958561	1080.916306	0.481880326	0.236373527	4.144773627	2.136665986	0.979714762	0.505051276	0.004721053	0.002433743
2002	Southern Seaboard	6	5019	I	260.1	260.1	3395.212576	3395.212576	670.4303773	670.4303773	16	16	no	224312.1889	20212.85164	6674.486198	700.10678	no	no	no	9.011035799	3.463671492	700.10678	0.312112678	0.371514757	13.05348933	2.577586995	4.849563913	0.957611605	0.015136104	0.002988827
2007	Southern Seaboard	6	5019	I	342.7	343.4	2659.944918	2678.863837	703.6425746	703.6425746	11	11	no	224312.1889	12081.90053	9386.287084	391.331362	no	no	no	5.386198846	3.238988444	391.331362	0.174458358	0.875728432	7.761730138	2.053231907	6.797167763	1.798073558	0.011858227	0.00313689
2012	Southern Seaboard	6	5019	I	440.2	799.7	18340.75898	21997.21666	88001.3611	99247.26627	2	11	no	224312.1889	10730.24929	11589.80235	904.47321	no	no	no	4.783622925	8.429191024	904.47321	0.403220714	0.486692138	41.66460467	199.9122242	20.27783551	97.29570774	0.081764433	0.392316448
1997	Mississippi Portal	9	5021	I	30224.9	36021.1	130703.934	189602.2585	68148.47011	76053.10043	34	46	no	165620.983	122270.2093	3579.44767	20622.39387	no	no	no	73.82531313	16.86624566	20622.39387	12.45155867	1.465634891	4.324379369	2.25471284	6.337961285	3.304585807	0.789174968	0.411472441
2002	Mississippi Portal	9	5021	I	12283.1	20447.8	140015.3385	175231.2554	17694.6001	22554.75476	29	39	no	165620.983	123780.4974	5171.077708	15016.6834	no	no	no	74.73720734	12.13170387	15016.6834	9.066896676	0.817963572	11.39902292	1.440564687	9.323985511	1.178329437	0.845396132	0.106837913
2007	Mississippi Portal	9	5021	I	13950.5	21863.8	122350.7076	198156.0285	152957.2376	170490.5747	29	37	no	165620.983	118715.8522	5356.423896	31009.87412	no	no	no	71.67923413	26.12108961	31009.87412	18.72339698	0.449872836	8.770345692	10.96428355	3.945540285	4.932533328	0.73873917	0.923537796
2012	Mississippi Portal	9	5021	I	42200.4	47396.3	419490.4465	456577.1702	454229.9907	497075.6436	20	34	no	165620.983	120593.1905	5433.718922	54853.97324	no	no	no	72.81274893	45.48679159	54853.97324	33.12018336	0.769322576	9.940437686	10.76364183	7.647403127	8.28071266	2.532833938	2.742587216
1997	Eastern Uplands	5	5023	I	428.2	572.4	2076.960449	3150.247543	52.71221801	322.5659104	18	21	no	143405.3403	23540.58462	7005.924032	1040.582601	no	no	yes	16.415417	4.420377056	1040.582601	0.725623327	0.411500249	4.850444768	0.123101864	1.995959232	0.050656448	0.014483146	0.000367575
2002	Eastern Uplands	5	5023	I	107.6	109.5	1778.274184	1811.12653	3.987198315	5.724033991	6	7	no	143405.3403	21882.99076	11008.67326	138.402612	no	no	no	15.25953686	0.63246662	138.402612	0.096511477	0.777441975	16.52671175	0.037055746	12.84855942	0.028808693	0.012400334	2.78E-05
2007	Eastern Uplands	5	5023	I	16.4	29.1	358.4560373	406.1276411	329.5224578	308.6419452	6	7	no	143405.3403	15573.12665	18537.85629	437.465566	no	no	no	10.85951654	2.809105556	437.465566	0.305055282	0.037488665	21.85707545	20.09283279	0.819392577	0.753253475	0.0024996	0.00229784
2012	Eastern Uplands	5	5023	I	37.6	51.2	925.8148553	1303.165976	0.680549221	1338.706368	2	10	no	143405.3403	14989.16475	27396.83751	2545.879626	no	no	no	10.45230583	16.98479981	2545.879626	1.775303221	0.014768962	24.62273551	0.018099713	0.36365225	0.000267314	0.00645593	4.75E-06
1997	Southern Seaboard	6	5025	I	121.9	134.6	748.7201677	998.0677714	258.8193525	287.4037202	11	14	no	154825.1746	5404.176844	2541.023394	107.24179	no	no	no	3.490502665	1.984424143	107.24179	0.069266378	1.13668375	6.142085051	2.123210439	6.981608267	2.413418804	0.004835907	0.001671688
2002	Southern Seaboard	6	5025	I	76.6	77.2	991.1620437	992.4665495	5.12989176	6.463225094	3	5	no	154825.1746	6499.661846	2401.002038	233.503822	no	no	no	4.198065246	3.59255339	233.503822	0.150817735	0.328046022	12.93945227	0.066969866	4.244735847	0.021969198	0.006401814	3.31E-05
2007	Southern Seaboard	6	5025	I	3.85	3.85	29.9243367	29.9243367	34.455637	34.455637	5.5	5.5	yes	154825.1746	3780.981298	3540.193128	120.596428	no	no	no	2.442097229	3.189553677	120.596428	0.077892002	0.03192466	7.772554987	8.949516105	0.248136178	0.285710262	0.000193278	0.000222545
2012	Southern Seaboard	6	5025	I	4.4	8.7	183.3333333	225.5584371	880	1011.630032	1	6	no	154825.1746	2444.708126	3191.758482	516.784022	no	no	no	1.579012026	21.13888429	516.784022	0.333785525	0.008514195	41.66666667	200	0.35475813	1.702839025	0.001184131	0.00568383
1997	Southern Seaboard	6	5027	I	140.9	157.7	638.971965	855.1365367	320.4514141	337.2491592	12	15	no	198407.4287	10870.67533	2670.522914	95.910582	no	no	no	5.478965886	0.882287246	95.910582	0.048340217	1.469076686	4.534932328	2.274318056	6.662163358	3.341147634	0.003220504	0.001615118
2002	Southern Seaboard	6	5027	I	144.6	157.9	1122.643027	1151.487202	116.6790592	144.6790592	5	7	no	198407.4287	7861.834922	5237.446212	163.493144	no	no	no	3.962470042	2.079579966	163.493144	0.082402733	0.884440757	7.763783038	0.806909123	6.866606145	0.713663315	0.005658271	0.000588078
2007	Southern Seaboard	6	5027	I	31.36666667	31.5	176.5223087	180.3713105	29.58237582	30.42571011	3	3.666666667	yes	198407.4287	6122.494494	5786.605114	264.664644	no	no	no	3.085819183	4.322823716	264.664644	0.133394523	0.11851476	5.627703784	0.943115063	0.666965961	0.111773055	0.000889696	0.000149099
2012	Southern Seaboard	6	5027	I	0.3	0.3	7.376816273	7.376816273	0	0	1	1	yes	198407.4287	5076.78587	5761.514582	578.296294	no	no	no	2.558768038	11.39099243	578.296294	0.291469073	0.000518765	24.58938758	0	0.012756119	0	3.72E-05	0
1997	Eastern Uplands	5	5029	I	7511	8189.7	13288.58648	18263.77216	712.4408586	2223.991347	12	23	no	143033.8386	40703.72257	9685.754724	1877.338354	no	no	no	28.45740768	4.6122031	1877.338354	1.312513439	4.000877084	1.769216679	0.094852997	7.078418469	0.379495181	0.092905194	0.004980925
2002	Eastern Uplands	5	5029	I	393.6	2086.8	4432.129538	32414.58705	1203.986342	1787.310691	8	16	no	143033.8386	41425.2777	11510.88858	554.824506	no	no	no	28.96187232	1.339338049	554.824506	0.387897376	0.70941351	11.26049171	3.058908389	7.988344945	2.170030936	0.03098658	0.008417493
2007	Eastern Uplands	5	5029	I	125.6	1271.6	2451.001121	14382.18005	1386.10146	3015.684284	10	15	no	143033.8386	35812.28288	21642.20259	3218.872444	no	no	no	25.03762972	8.98817999	3218.872444	2.250427225	0.039019875	19.51434014	11.03583965	0.76144711	0.430617082	0.017135813	0.009690724
2012	Eastern Uplands	5	5029	I	4714.4	5234.7	6832.95306	19839.3133	10197.55669	58666.24112	15	18	no	143033.8386	30907.89325	21622.37298	6417.510588	no	no	no	21.608798	20.76333879	6417.510588	4.486707937	0.734615072	1.449379149	2.163065648	1.064735767	1.589020626	0.047771584	0.071294715
1997	Mississippi Portal	9	5031	I	102984.9	108658.6	461185.3242	517400.5588	250485.121	259426.1208	35	46	no	183167.3586	140807.6609	2628.840256	52966.11305	no	no	no	76.8737738	37.61593135	52966.11305	28.91678597	1.944354495	4.478183929	2.432250952	8.707177053	4.729158071	2.517835753	1.367520518
2002	Mississippi Portal	9	5031	I	30416.4	39693.3	200992.8096	247520.0478	63853.36284	77397.49399	29	40	no	183167.3586	130467.5289	4020.960096	51158.38069	no	no	no	71.22859112	39.21158093	51158.38069	27.92985666	0.594553612	6.608040714	2.099307046	3.928834472	1.248150586	1.097317836	0.34860667
2007	Mississippi Portal	9	5031	I	31299.7	40927.8	273589.0257	345630.2448	335167.8572	367524.1792	29	37	no	183167.3586	122107.5255	5010.417366	58291.37613	no	no	no	66.66445729	47.73774251	58291.37613	31.82410697	0.536952498	8.74094722	10.70834089	4.693473441	5.749870384	1.493656009	1.829844902
2012	Mississippi Portal	9	5031	I	92196.6	98989	877315.7697	928092.8566	709908.4205	755021.9933	20	34	no	183167.3586	127171.3614	4215.209376	76174.04578	no	no	no	69.42905244	59.89874207	76174.04578	41.58712905	1.210341384	9.515706325	7.699941435	11.51725316	9.319557773	4.789694936	3.875736518
1997	Eastern Uplands	5	5033	I	407	7406.2	2474.263754	48864.59481	511.9532895	859.3105778	11	18	no	153612.3306	32479.28899	12667.48117	634.142962	no	no	no	21.14367307	1.952453338	634.142962	0.412820351	0.641811113	6.079272122	1.25787049	3.901744404	0.807315259	0.016107195	0.003332762
2002	Eastern Uplands	5	5033	I	1695	1968.5	32082.95871	36784.57661	509.5800622	1258.608535	9	16	no	153612.3306	33146.21152	12343.73237	2201.896526	no	no	no	21.57783257	6.642980978	2201.896526	1.433411313	0.769790942	18.92799924	0.300637205	14.57060236	0.231427797	0.208856663	0.003317312
2007	Eastern Uplands	5	5033	I	150.7	379	4064.880729	6254.024516	7051.181572	34435.69354	13	15	no	153612.3306	20925.099	14547.24764	698.08335	no	no	no	13.62201779	3.336105363	698.08335	0.454444866	0.2158768	26.97332932	46.78952602	5.82291603	10.10077317	0.026461943	0.045902445
2012	Eastern Uplands	5	5033	I	162.5	4673.2	2503.880997	12335.96494	13119.18076	44323.05236	10	15	no	153612.3306	19655.19433	18092.70169	1749.862264	no	no	no	12.7953233	8.902798081	1749.862264	1.139141797	0.092864452	15.40849844	80.73342007	1.430901762	7.497264803	0.0163	0.085404477
1997	Mississippi Portal	9	5035	I	14767.1	28233.1	92535.07875	150998.864	24827.66811	46366.81787	32	45	no	157953.3973	126843.9705	297.039524	23968.74241	no	no	no	80.30468011	18.89624104	23968.74241	15.17456592	0.616098239	6.266300002	1.681282588	3.860656399	1.035835243	0.58583785	0.157183502
2002	Mississippi Portal	9	5035	I	18348.2	23278	175371.6849	219500.2489	21796.49801	27322.86648	21	37	no	157953.3973	119159.7927	329.414404	30936.22127	no	no	no	75.43984156	25.96196298	30936.22127	19.58566374	0.593097646	9.557977616	1.187936583	5.668814021	0.704562391	1.110274852	0.137993221
2007	Mississippi Portal	9	5035	I	26223.7	34880.8	271520.6146	310538.5935	534386.8982	540654.7936	18	33	no	157953.3973	112806.6272	471.5940853	39377.97123	no	yes	no	71.41766438	34.90749809	39377.97123	24.93011983	0.665948478	10.3540162	20.37801295	6.895241327	13.57070671	1.718991925	3.383193443
2012	Mississippi Portal	9	5035	I	28414.4	33219.5	265531.0019	321384.7036	316927.048	345569.957	21	33	no	157953.3973	124050.8277	788.328328	55365.90103	no	no	no	78.53634666	44.63162565	55365.90103	35.05204824	0.513211191	9.344944884	11.15374768	4.795930292	5.724228127	1.6810718	2.006459204
1997	Mississippi Portal	9	5037	I	7010.8	17089.6	40816.81804	85802.75875	3267.763585	27372.21785	28	45	no	159642.152	130008.2103	1826.752604	14687.67368	no	no	no	81.43726995	11.29749702	14687.67368	9.200373146	0.477325419	5.821991505	0.466104237	2.778984536	0.2224834	0.255676947	0.020469303
2002	Mississippi Portal	9	5037	I	6768.1	10557.9	46213.24523	60137.55696	2811.910987	3313.382523	22	38	no	159642.152	119173.552	2640.980836	28693.45146	no	no	no	74.65042942	24.07702965	28693.45146	17.97360603	0.23587612	6.828097284	0.415465343	1.610585095	0.097998353	0.28948022	0.017613838
2007	Mississippi Portal	9	5037	I	7169.8	10621.2	93942.63158	117786.433	142427.5005	143990.8402	16	31	no	159642.152	102961.4262	2769.670984	38499.39792	no	no	no	64.49513795	37.39205968	38499.39792	24.11606047	0.186231484	13.10254562	19.86491959	2.440106512	3.699473451	0.588457562	0.892167255
2012	Mississippi Portal	9	5037	I	14288.4	17204.2	111035.2841	145667.5845	156905.543	171020.192	21	33	no	159642.152	103292.4593	3259.74573	56145.32627	no	no	no	64.70249744	54.35568737	56145.32627	35.16948723	0.254489571	7.771008934	10.98132352	1.97764073	2.794632313	0.695526104	0.982857854
1997	Southern Seaboard	6	5039	I	0	41.8	0	291.48981	0	84.70872404	0	11	no	172852.3171	3785.028158	1299.446746	12.14058	no	no	no	2.189746843	0.3207527	12.14058	0.007023672	0	NA	NA	0	0	0	0
2002	Southern Seaboard	6	5039	I	67.28571429	79.22857143	311.5430869	394.8258898	88.71322687	112.9157195	5	8.142857143	yes	172852.3171	3176.380414	1435.421242	12.14058	no	no	yes	1.837626748	0.382214295	12.14058	0.007023672	5.542215799	4.630152034	1.318455601	25.66130176	7.307165462	0.001802366	0.000513231
2007	Southern Seaboard	6	5039	I	64.4	64.4	418.7385889	418.7385889	64.00808233	64.00808233	5	5	no	172852.3171	1999.958212	1568.967622	12.14058	no	no	yes	1.15703292	0.607041684	12.14058	0.007023672	5.304524166	6.502152001	0.993914322	34.49082242	5.272242539	0.002422522	0.000370305
2012	Southern Seaboard	6	5039	I	64.4	64.4	418.7385889	418.7385889	64.00808233	64.00808233	5	5	yes	172852.3171	1304.302978	1883.003958	12.14058	no	no	yes	0.754576508	0.930809805	12.14058	0.007023672	5.304524166	6.502152001	0.993914322	34.49082242	5.272242539	0.002422522	0.000370305
1997	Mississippi Portal	9	5041	I	48194.8	59252.7	214745.9516	278808.287	25893.21685	53711.98766	24	41	no	198950.5173	106717.3169	1027.497754	38583.16793	no	no	no	53.64013043	36.15455207	38583.16793	19.39334889	1.249114642	4.455790907	0.537261631	5.565793665	0.67110137	1.079393784	0.13014903
2002	Mississippi Portal	9	5041	I	48546.3	59011.3	382924.9516	439832.2964	51408.12504	91257.5822	17	38	no	198950.5173	101202.2561	1585.155062	48511.32956	no	no	no	50.86805379	47.93502775	48511.32956	24.3836157	1.000720872	7.887829795	1.058950425	7.893515907	1.059713793	1.924724584	0.258396539
2007	Mississippi Portal	9	5041	I	80328.2	90043.2	487346.2082	615485.6417	279573.522	302561.3222	17	30	no	198950.5173	113496.2121	1094.945421	78692.40676	no	yes	no	57.04745768	69.3348309	78692.40676	39.55375831	1.02078718	6.066937989	3.480390722	6.193052523	3.552738232	2.449585027	1.405241494
2012	Mississippi Portal	9	5041	I	40355.1	41960.2	577600.7908	596893.8611	997694.5384	1016839.409	22	32	no	198950.5173	98710.19975	672.183446	70550.52912	no	no	no	49.61545268	71.47238006	70550.52912	35.46134491	0.572002797	14.3129565	24.72288604	8.187051153	14.14155997	2.903238447	5.014787356
1997	Mississippi Portal	9	5043	I	14953.9	18192.1	65115.74914	84811.31415	8941.046072	16313.02822	30	43	no	214550.7579	39562.50805	3626.391246	14069.31348	no	no	no	18.43969625	35.56223852	14069.31348	6.557568761	1.062873468	4.354432565	0.597907307	4.62821084	0.635499812	0.303498108	0.041673337
2002	Mississippi Portal	9	5043	I	13884.4	16991.6	113673.9203	132824.1317	13933.58752	26394.90578	22	40	no	214550.7579	32894.49682	4176.764206	15436.74747	no	no	no	15.33180174	46.92805472	15436.74747	7.194916309	0.899438177	8.187168357	1.003542647	7.36385178	0.902624568	0.529822973	0.064943082
2007	Mississippi Portal	9	5043	I	20754.1	23177	125889.2893	155494.7942	72729.83643	78729.4637	18	30	no	214550.7579	32639.54464	5373.420708	23126.99553	no	no	no	15.21297103	70.85575421	23126.99553	10.77926536	0.897397155	6.065755167	3.50435993	5.443391433	3.144802633	0.586757607	0.338986621
2012	Mississippi Portal	9	5043	I	12668.4	13167.2	181560.9988	187670.1548	310383.0231	316217.287	23	35	no	214550.7579	35117.03234	4939.597316	25254.83452	no	no	no	16.3677037	71.91619803	25254.83452	11.77103021	0.501622768	14.33180187	24.50057017	7.189158128	12.29004383	0.846237975	1.446664772
1997	Eastern Uplands	5	5045	I	1237.5	1858	2496.172005	6693.518702	381.0971979	1894.006153	15	25	no	167802.2405	50145.45163	14092.38058	3733.767931	no	no	yes	29.88366036	7.445875568	3733.767931	2.225100165	0.331434632	2.017108691	0.307957332	0.668539676	0.102067725	0.014875677	0.002271109
2002	Eastern Uplands	5	5045	I	278.6	839.9	3706.967358	11877.92708	36.17870643	279.9407562	9	16	no	167802.2405	48530.34981	18594.91701	3148.052394	no	no	no	28.92115722	6.486770457	3148.052394	1.876049083	0.088499162	13.30569762	0.129858961	1.177543095	0.011492409	0.022091286	0.000215603
2007	Eastern Uplands	5	5045	I	44.9	309.8	968.6463391	3779.614632	336.6850961	751.0870814	9	14	no	167802.2405	28916.02876	24925.42011	1879.76647	no	no	no	17.23220659	6.500776734	1879.76647	1.120227277	0.023885946	21.57341512	7.498554479	0.515301424	0.179110066	0.005772547	0.00200644
2012	Eastern Uplands	5	5045	I	1546.8	1777.5	3395.018457	8777.923247	2479.703332	17769.62091	15	18	no	167802.2405	22069.55101	30793.36711	6173.48493	no	no	no	13.15211939	27.97286147	6173.48493	3.679024136	0.250555402	2.194865825	1.603118265	0.54993549	0.401669942	0.020232259	0.014777534
1997	Eastern Uplands	5	5047	I	1354.2	2283.5	14957.23989	21403.81386	488.5334532	529.880651	9	16	no	157693.5889	35194.73205	17092.72258	196.677396	no	no	no	22.31842923	0.558826235	196.677396	0.124721238	6.885387073	11.0450745	0.360754285	76.04961321	2.483932893	0.094850019	0.003097992
2002	Eastern Uplands	5	5047	I	137	200.7	2815.779803	3859.62072	0	63.4934397	2	10	no	157693.5889	34346.51019	19877.36695	482.790398	no	no	no	21.78053681	1.405646149	482.790398	0.306157277	0.283767035	20.55313725	0	5.832302826	0	0.01785602	0
2007	Eastern Uplands	5	5047	I	49.5	112	1109.733801	1620.468426	1020.825865	7070.108556	7	9	no	157693.5889	21352.44742	25418.32766	804.920454	no	no	no	13.5404664	3.769687091	804.920454	0.510433214	0.06149676	22.41886466	20.62274474	1.37868754	1.268231985	0.007037279	0.006473477
2012	Eastern Uplands	5	5047	I	35.9	89.2	694.5195417	908.452163	2054.685873	2544.429317	9	13	no	157693.5889	18123.05314	32359.50193	2910.501712	no	no	no	11.49257447	16.0596655	2910.501712	1.845669017	0.012334643	19.34594824	57.23358977	0.238625368	0.705955906	0.004404234	0.013029609
1997	Eastern Uplands	5	5049	I	12.7	335.1	54.16642046	3249.694357	34.17656732	587.6034471	6	12	no	160111.5878	38723.99865	22880.94644	22.662416	no	no	no	24.18563153	0.058522923	22.662416	0.014154139	0.560399209	4.265072477	2.691068293	2.390143242	1.508072543	0.000338304	0.000213455
2002	Eastern Uplands	5	5049	I	21.9	22.2	342.8684503	348.6253699	0.680549221	1.081357454	5	6	no	160111.5878	37315.28669	35274.0505	267.902132	no	no	no	23.30580016	0.717942044	267.902132	0.167322138	0.08174627	15.65609362	0.031075307	1.279827255	0.00254029	0.002141434	4.25E-06
2007	Eastern Uplands	5	5049	I	16.5	16.7	354.7644272	362.1900696	2.308853151	3.669951593	4	4	no	160111.5878	11697.04414	36732.94353	967.8740167	no	no	yes	7.305557521	8.274517944	967.8740167	0.604499668	0.017047673	21.50087437	0.139930494	0.366539881	0.002385489	0.002215732	1.44E-05
2012	Eastern Uplands	5	5049	I	0.1	1.9	0.264628062	7.876169148	0	0	1	2	no	160111.5878	10490.67518	45305.00239	2613.057502	no	no	no	6.552102395	24.90838252	2613.057502	1.632022728	3.83E-05	2.64628062	0	0.000101271	0	1.65E-06	0
1997	Eastern Uplands	5	5051	I	30.1	44.3	98.60518574	212.9923755	89.24852612	140.4326985	10	11	no	175549.954	8922.921614	4619.49069	65.559132	no	no	no	5.08283905	0.734727199	65.559132	0.037345001	0.459127494	3.275919792	2.965067313	1.504064845	1.361343926	0.000561693	0.000508394
2002	Eastern Uplands	5	5051	I	4.2	4.1	20.63581706	19.31820137	1.322972446	1.322972446	4	4	no	175549.954	7264.518386	4596.423588	52.204494	no	no	no	4.138148841	0.718622918	52.204494	0.029737686	0.080452844	4.913289776	0.31499344	0.395288135	0.025342118	0.00011755	7.54E-06
2007	Eastern Uplands	5	5051	I	0.4	0.4	11.54700538	11.54700538	2.530002863	2.530002863	1	1	no	175549.954	4619.895376	6913.250938	127.880776	no	no	no	2.631669944	2.768044849	127.880776	0.072845804	0.003127913	28.86751346	6.325007158	0.090295084	0.019784075	6.58E-05	1.44E-05
2012	Eastern Uplands	5	5051	I	6	6.1	147.5363255	147.8009535	0	0	1	2	no	175549.954	3412.717038	6156.488118	367.859574	no	no	no	1.944014772	10.77908218	367.859574	0.20954695	0.016310572	24.58938758	0	0.401066972	0	0.000840424	0
1997	Eastern Uplands	5	5053	I	13.8	118.3	69.35934804	981.1289545	14.91690986	210.9976389	8	13	no	163638.4263	6675.29557	2560.043636	62.321644	no	no	no	4.079295873	0.933616247	62.321644	0.038084969	0.221431899	5.026039713	1.080935497	1.11292552	0.2393536	0.000423857	9.12E-05
2002	Eastern Uplands	5	5053	I	102.5	97.1	1361.812188	1233.594787	3.307431115	3.307431115	6	6	no	163638.4263	7039.108284	3296.572156	82.555944	no	no	no	4.301623063	1.172818213	82.555944	0.050450219	1.241582314	13.28597256	0.032267621	16.49562856	0.040062907	0.008322081	2.02E-05
2007	Eastern Uplands	5	5053	I	1.1	1.1	31.75426481	31.75426481	6.957507874	6.957507874	1	1	no	163638.4263	4785.41195	5462.856314	324.558172	no	no	no	2.924381552	6.782241015	324.558172	0.198338605	0.003389223	28.86751346	6.325007158	0.097838439	0.021436859	0.000194051	4.25E-05
2012	Eastern Uplands	5	5053	I	56.9	61.4	534.9997425	646.0813181	93.44461795	504.0438685	7	14	no	163638.4263	4172.31266	10602.36851	191.821164	no	no	no	2.549714486	4.597478177	191.821164	0.117222567	0.296630459	9.402455932	1.642260421	2.789054823	0.487144463	0.003269402	0.000571043
1997	Mississippi Portal	9	5055	I	23536	27007.3	103450.8261	136863.6074	54179.84878	59360.08307	36	46	no	149626.9829	96148.13268	2764.00538	21109.23113	no	no	no	64.25855205	21.95490494	21109.23113	14.10790402	1.114962447	4.39542939	2.301999014	4.900738709	2.566642453	0.691391513	0.362099454
2002	Mississippi Portal	9	5055	I	8657.7	13498.6	80078.0701	100302.1082	14599.48738	18008.45139	29	39	no	149626.9829	86913.60285	6454.7417	15040.15519	no	no	no	58.08685116	17.30471951	15040.15519	10.05176667	0.575639007	9.249346835	1.686300909	5.324284828	0.970700581	0.535184688	0.097572557
2007	Mississippi Portal	9	5055	I	4827.1	9726.4	43001.48983	91560.69867	54528.7907	61539.92596	23	35	no	149626.9829	92783.16859	5687.052358	19269.93326	no	no	no	62.00965013	20.76878119	19269.93326	12.87864855	0.250499051	8.908348662	11.29638721	2.231532888	2.829734279	0.287391278	0.364431533
2012	Mississippi Portal	9	5055	I	13976.7	17727	147423.7774	184838.2265	215836.107	245372.5216	20	34	no	149626.9829	87644.46576	6617.020786	49160.44591	no	no	no	58.57530779	56.09075882	49160.44591	32.85533462	0.284307836	10.54782441	15.44256562	2.998829133	4.390442417	0.985275346	1.442494547
1997	Eastern Uplands	5	5057	I	904.6	1329.4	3307.500466	9473.480363	1704.997779	2010.528577	19	23	no	188427.0625	36535.05208	19525.69481	2088.584446	no	no	no	19.38949299	5.716659282	2088.584446	1.108431251	0.433116316	3.656312697	1.884808511	1.583608684	0.816341318	0.017553214	0.009048582
2002	Eastern Uplands	5	5057	I	889	937.6	13812.47828	14202.47131	2091.87425	2471.491621	11	14	no	188427.0625	34233.19811	28697.903	498.168466	no	no	no	18.16787762	1.455220352	498.168466	0.264382653	1.78453688	15.53709593	2.353064398	27.72652069	4.1991302	0.073304111	0.011101772
2007	Eastern Uplands	5	5057	I	437	567.3	5535.779246	6224.88918	1280.25141	5875.755244	14	18	no	188427.0625	26962.60944	34517.69237	975.697946	no	no	no	14.30930837	3.618707412	975.697946	0.517812003	0.447884514	12.66768706	2.929637094	5.673660859	1.312139085	0.029378897	0.006794414
2012	Eastern Uplands	5	5057	I	28.5	100.9	672.0093665	1034.292388	380.5834962	1165.598931	9	15	no	188427.0625	19808.16564	40677.41798	2071.182948	no	no	no	10.51237831	10.45620773	2071.182948	1.099196114	0.013760252	23.57927602	13.35380688	0.324456788	0.183751752	0.003566416	0.002019792
1997	Eastern Uplands	5	5059	I	2847.5	3203	4830.803011	7560.794071	153.7618965	812.3816109	13	24	no	159338.6375	15249.37785	5011.226738	569.797888	no	no	no	9.570420639	3.736532031	569.797888	0.357601833	4.99738602	1.696506764	0.05399891	8.478099187	0.269853398	0.030317838	0.000965001
2002	Eastern Uplands	5	5059	I	39.8	602.1	401.4688758	8798.319134	5.9243905	79.41153522	7	14	no	159338.6375	13179.40896	6713.74074	20.638986	no	no	no	8.271320231	0.15660024	20.638986	0.012952907	1.928389311	10.08715768	0.148854033	19.45196706	0.287048526	0.002519595	3.72E-05
2007	Eastern Uplands	5	5059	I	19.4	133.1	427.5984504	1552.639117	311.1292313	488.2204995	8	12	no	159338.6375	10281.8572	10615.72315	248.88189	no	no	no	6.452833639	2.42059275	248.88189	0.156196823	0.077948621	22.04115724	16.03758924	1.718077801	1.250107958	0.002683583	0.001952629
2012	Eastern Uplands	5	5059	I	118.8	131	115.304534	401.3367389	28.41211214	1234.565507	7	15	no	159338.6375	7791.014872	11183.9023	1436.6353	no	no	no	4.889595514	18.43964263	1436.6353	0.901623939	0.082693221	0.970576886	0.239159193	0.080260129	0.019776844	0.000723645	0.000178313
1997	Eastern Uplands	5	5061	I	952.2	1148.5	4537.359424	7123.629399	2598.216986	2842.134995	7	14	no	152435.0991	21169.52935	12542.83788	1144.856694	no	no	no	13.88756886	5.408040374	1144.856694	0.751045331	0.831719817	4.765132771	2.728646278	3.963255356	2.269469183	0.029765844	0.017044742
2002	Eastern Uplands	5	5061	I	912.1	913.6	5206.254295	5119.004606	2002.889395	2060.013497	6	10	no	152435.0991	21516.74993	11701.49569	307.156674	no	no	no	14.11535143	1.427523557	307.156674	0.201499967	2.969494324	5.70798629	2.195909873	16.94983289	6.520741905	0.034153908	0.013139293
2007	Eastern Uplands	5	5061	I	863.4	873.5	4341.174407	4372.740752	669.1734276	669.9875796	10	12	no	152435.0991	14061.62444	23085.31287	961.12925	no	no	no	9.224663171	6.835122457	961.12925	0.630517024	0.898318306	5.027999082	0.775044507	4.51674362	0.696236669	0.028478837	0.004389891
2012	Eastern Uplands	5	5061	I	49.5	51.3	557.4728649	565.084406	28.85490919	28.85490919	4	5	no	152435.0991	9370.909016	28619.39392	787.11427	no	no	no	6.147474613	8.399550872	787.11427	0.516360258	0.062887946	11.26207808	0.582927458	0.708248962	0.036659111	0.003657116	0.000189293
1997	Mississippi Portal	9	5063	I	1425.6	2885	7422.408188	22362.49077	1984.566185	3713.177604	18	28	no	197863.126	63400.13219	20167.12212	2464.133054	no	no	no	32.04241916	3.886637092	2464.133054	1.245372548	0.578540188	5.206515283	1.39209188	3.01217833	0.805381098	0.037512842	0.010029995
2002	Mississippi Portal	9	5063	I	1434.8	3042.5	31263.77483	38696.82277	245.7053609	525.6827946	11	17	no	197863.126	56858.383	25211.12843	1516.763128	no	no	no	28.73621991	2.667615658	1516.763128	0.766571902	0.945961814	21.78963955	0.171247115	20.61216696	0.161993232	0.15800708	0.001241795
2007	Mississippi Portal	9	5063	I	22.1	1502	562.979212	16667.10844	1426.29105	2328.97026	12	20	no	197863.126	40315.62869	33436.37138	6859.832386	no	no	no	20.37551388	17.0153179	6859.832386	3.46695846	0.003221653	25.47417249	64.53805655	0.082068946	0.207919227	0.002845296	0.007208473
2012	Mississippi Portal	9	5063	I	578.2	1530.8	11402.132	22016.59139	50261.95476	59795.86745	12	22	no	197863.126	35291.85669	35834.54061	12875.89446	no	no	no	17.83650011	36.48403816	12875.89446	6.507475508	0.044905618	19.72004843	86.92832023	0.885540965	3.903569954	0.057626361	0.254023859
1997	Eastern Uplands	5	5065	I	64.2	249.7	222.3372755	2122.4691	189.3678107	495.540489	7	12	no	150368.7723	32649.25711	13489.80312	17.401498	no	no	no	21.71279089	0.053298297	17.401498	0.011572548	3.68933755	3.463197437	2.949654372	12.77690435	10.88227063	0.001478613	0.001259356
2002	Eastern Uplands	5	5065	I	629.7	629.9	7884.963361	7890.004022	1.193538397	1.727949374	9	10	no	150368.7723	30471.23706	23732.81047	1374.313656	no	no	no	20.26433852	4.510199745	1374.313656	0.913962144	0.458192347	12.52177761	0.001895408	5.737382676	0.000868461	0.052437506	7.94E-06
2007	Eastern Uplands	5	5065	I	28.1	28.3	607.1792403	609.9028071	4.083295325	4.083295325	3	4	no	150368.7723	15392.6367	26655.04808	726.41137	no	no	no	10.23659132	4.719213377	726.41137	0.483086587	0.038683315	21.60780215	0.145313001	0.835861422	0.005621189	0.004037934	2.72E-05
2012	Eastern Uplands	5	5065	I	0	0.2	0	2.183601266	0	0.133602744	0	2	no	150368.7723	11458.2794	31362.35563	3505.794818	no	no	no	7.620119009	30.59617151	3505.794818	2.331464681	0	NA	NA	0	0	0	0
1997	Mississippi Portal	9	5067	I	5004.6	8453.1	23338.66051	49870.38	8283.911529	13643.34134	31	45	no	164189.2039	121753.0206	3088.968238	13184.66988	no	no	no	74.15409642	10.82902898	13184.66988	8.030168589	0.379577194	4.663441735	1.655259467	1.770136129	0.628298744	0.142144915	0.050453448
2002	Mississippi Portal	9	5067	I	3554.7	8740.3	60580.53417	79508.21779	1462.552405	2352.491481	24	37	no	164189.2039	116055.8511	2385.62397	15742.2854	no	no	no	70.68421572	13.56440477	15742.2854	9.587893128	0.225805841	17.04237606	0.411441867	3.848268065	0.092905977	0.368967829	0.008907726
2007	Mississippi Portal	9	5067	I	732.6	7298.4	7534.753451	75799.06594	12789.77767	16477.89598	27	35	no	164189.2039	107789.7348	5084.070218	16606.6947	no	no	no	65.64970916	15.4065642	16606.6947	10.11436459	0.044114739	10.28494875	17.45806397	0.453717828	0.770157933	0.045890675	0.077896581
2012	Mississippi Portal	9	5067	I	4679.9	8253.1	72438.90559	106349.0023	232208.7604	277550.5957	19	34	no	164189.2039	109968.5643	5770.012988	45495.20481	no	no	no	66.97673272	41.3711001	45495.20481	27.70901114	0.102865786	15.47872937	49.61831672	1.592231663	5.104027147	0.441191649	1.414275451
1997	Mississippi Portal	9	5069	I	36398.5	47066.3	161990.6117	228272.1132	18652.18941	42653.73192	27	43	no	225522.2	106965.7941	2598.08412	30476.09329	no	no	no	47.43027256	28.49143834	30476.09329	13.51356686	1.19432959	4.45047493	0.512443903	5.315333898	0.612026917	0.7182912	0.082706667
2002	Mississippi Portal	9	5069	I	26392.5	36223.7	204534.976	272458.3785	29626.44885	64830.1877	20	39	no	225522.2	100216.0364	1588.797236	38100.37753	no	no	no	44.4373265	38.0182443	38100.37753	16.89429135	0.692709671	7.749738601	1.122532873	5.36831888	0.777589378	0.906939432	0.131368215
2007	Mississippi Portal	9	5069	I	31622	37733.1	187404.812	305824.7387	98329.17638	108135.8468	17	29	no	225522.2	104905.5377	2222.535512	47058.10214	no	no	no	46.51672328	44.85759585	47058.10214	20.86628373	0.671977801	5.926406046	3.109517943	3.982413303	2.08952703	0.830981659	0.436006639
2012	Mississippi Portal	9	5069	I	15480.4	17038.8	226919.7579	243671.6701	710548.9297	723566.1493	23	35	no	225522.2	104222.4278	2110.842176	61244.36987	no	no	no	46.21382185	58.76313879	61244.36987	27.15669227	0.252764459	14.65852031	45.89990761	3.705152953	11.6018653	1.006196986	3.150682858
1997	Eastern Uplands	5	5071	I	818.4	3110.2	7195.339421	23052.14862	2020.500476	2445.686824	11	18	no	170889.1853	27473.32317	7487.905058	157.422854	no	no	no	16.07668918	0.573002593	157.422854	0.092119846	5.1987369	8.791959214	2.468842224	45.70708279	12.83486117	0.042105294	0.011823454
2002	Eastern Uplands	5	5071	I	713.6	794.6	15934.81851	17447.25619	0	98.92633011	3	10	no	170889.1853	25258.88138	8894.99828	131.118264	no	no	no	14.78085423	0.519097667	131.118264	0.076727069	5.442414948	22.33018289	0	121.5301212	0	0.093246501	0
2007	Eastern Uplands	5	5071	I	17.1	138.2	568.9827207	1723.875754	2324.323267	16220.66828	4	7	no	170889.1853	16461.41242	15186.24684	666.113156	no	no	no	9.632799401	4.046512771	666.113156	0.389792458	0.025671314	33.27384331	135.9253372	0.85418328	3.489382016	0.003329542	0.013601348
2012	Eastern Uplands	5	5071	I	26.4	343.7	537.3363674	1597.411124	4668.042156	7803.650759	7	13	no	170889.1853	15675.51221	20485.20532	2258.957252	no	no	no	9.172910608	14.41073964	2258.957252	1.321884265	0.011686808	20.35365028	176.8197787	0.237869206	2.066458828	0.003144356	0.027316194
1997	Eastern Uplands	5	5073	I	3357.6	6213.6	13324.69181	45117.84729	2759.088165	7055.233605	11	35	no	136821.0991	26392.00218	5925.007726	8384.689234	no	no	no	19.28942418	31.76981109	8384.689234	6.128213622	0.400444179	3.968516742	0.821744152	1.58916943	0.329062663	0.097387698	0.020165663
2002	Eastern Uplands	5	5073	I	18322.5	18915	228032.3445	234397.0794	14389.02221	18833.04851	15	28	no	136821.0991	27725.44255	7054.486352	6382.707592	no	no	no	20.26401098	23.0211207	6382.707592	4.665002425	2.870646937	12.44548203	0.785319809	35.72658488	2.254375905	1.666646051	0.105166691
2007	Eastern Uplands	5	5073	I	13002.4	16167.4	45098.43708	78824.65761	160339.017	284300.2604	10	20	no	136821.0991	22356.0687	10468.01276	8338.959716	no	no	no	16.33963537	37.30065348	8338.959716	6.094790767	1.559235257	3.468470212	12.33149396	5.408161044	19.22770015	0.3296161	1.171888094
2012	Eastern Uplands	5	5073	I	5693.9	7664.6	24350.36982	37743.53844	132071.1923	157243.2631	13	21	no	136821.0991	24602.48068	15625.73583	7446.627086	no	no	no	17.98149616	30.26778958	7446.627086	5.442601422	0.764628057	4.276571387	23.19520756	3.26998647	17.73570649	0.17797233	0.965283814
1997	Mississippi Portal	9	5075	I	6336.6	9051.6	36716.66856	60939.85758	11684.70141	15219.76993	14	27	no	152191.4781	98301.46689	7439.342738	8676.063154	no	no	no	64.59065128	8.825975266	8676.063154	5.700754907	0.730354296	5.79438004	1.844001738	4.231950357	1.346774592	0.241253118	0.076776319
2002	Mississippi Portal	9	5075	I	1563.7	4696.4	17372.78926	27137.7424	828.9530242	1255.848451	8	16	no	152191.4781	93127.55638	10357.53348	7628.735786	no	no	no	61.19104536	8.191706175	7628.735786	5.012590641	0.204974985	11.11005261	0.530122801	2.277282861	0.108661913	0.114150868	0.005446777
2007	Mississippi Portal	9	5075	I	91	3720	1623.567541	38921.85554	3387.355323	4676.193782	14	21	no	152191.4781	81246.78479	12305.69189	9878.789946	no	no	no	53.38458225	12.15899186	9878.789946	6.491027008	0.009211655	17.84140155	37.22368487	0.164348827	0.342891725	0.010667927	0.022257194
2012	Mississippi Portal	9	5075	I	1320.4	3392.8	26820.13234	48898.11408	107673.0786	130101.6043	9	19	no	152191.4781	72516.8984	15424.60689	41390.87939	no	no	no	47.64846187	57.07756441	41390.87939	27.19658151	0.031900748	20.31212688	81.54580325	0.647972035	2.601372094	0.176226243	0.707484282
1997	Mississippi Portal	9	5077	I	10129.5	20243.1	62995.07362	106523.9798	15468.83655	33659.48566	31	45	no	156078.0824	107771.524	1166.305052	19439.4967	no	no	no	69.04974888	18.03769306	19439.4967	12.45498176	0.521078306	6.218971678	1.527107611	3.240571225	0.795742646	0.403612555	0.099109601
2002	Mississippi Portal	9	5077	I	24033.8	29879.4	237642.5513	287381.7665	30861.39676	38078.0839	20	37	no	156078.0824	104884.0894	675.420934	42500.12372	no	no	no	67.19975524	40.52103992	42500.12372	27.23003964	0.56549953	9.887847584	1.284083115	5.591573164	0.726148398	1.522587589	0.197730497
2007	Mississippi Portal	9	5077	I	47515.8	61110.9	454018.9204	502688.0108	969986.7833	982942.2446	16	32	no	156078.0824	116719.1314	661.66161	64782.94425	no	no	no	74.78252527	55.50327822	64782.94425	41.50675306	0.73346157	9.555114728	20.41398405	7.00830945	14.97287279	2.908921697	6.214753335
2012	Mississippi Portal	9	5077	I	38091.9	44076.2	472907.5211	529838.9914	473339.4377	526837.4808	21	33	no	156078.0824	99507.83585	1240.36259	47059.3162	no	no	no	63.755163	47.29207081	47059.3162	30.15113683	0.809444401	12.41491028	12.42624909	10.04917962	10.05835775	3.029941897	3.032709208
1997	Mississippi Portal	9	5079	I	21194.6	26932.7	94879.09677	128307.1522	10822.56182	24698.70794	24	42	no	145443.7437	63825.86186	2929.117268	15823.2226	no	no	no	43.88353891	24.79124001	15823.2226	10.87927345	1.339461659	4.476569351	0.510628265	5.996193011	0.683966983	0.652342235	0.074410638
2002	Mississippi Portal	9	5079	I	24347.5	30036.6	197907.1215	229582.404	24187.77964	44270.95395	18	38	no	145443.7437	65253.99876	4550.69407	37751.5382	no	no	no	44.86545594	57.85321806	37751.5382	25.95611006	0.644940608	8.128437065	0.993439969	5.242359144	0.640709778	1.360712509	0.166303335
2007	Mississippi Portal	9	5079	I	30244.8	34250.7	182304.3656	240010.9801	102169.678	109687.3209	17	29	no	145443.7437	53248.58388	5896.679706	31807.91491	no	no	no	36.61112023	59.73476212	31807.91491	21.86956558	0.950857674	6.027626753	3.378090713	5.731415156	3.212083479	1.253435596	0.702468703
2012	Mississippi Portal	9	5079	I	20624.9	21641.3	294059.0542	305654.6594	549441.7718	561444.9155	23	35	no	145443.7437	63719.02476	5759.491152	43863.10617	no	no	no	43.81008294	68.83832001	43863.10617	30.15812509	0.470210658	14.25747782	26.63973022	6.704018022	12.52628507	2.021806141	3.77769272
1997	Eastern Uplands	5	5081	I	4859	7446.3	15867.44138	53205.12595	9322.034991	9754.436833	18	22	no	137853.8578	34354.19923	13429.9096	3070.352682	no	no	no	24.92073837	8.937343181	3070.352682	2.227251911	1.582554352	3.265577564	1.918508951	5.167953986	3.03614469	0.115103354	0.067622591
2002	Eastern Uplands	5	5081	I	8217.8	8755.1	159634.4339	164698.551	17256.90732	21119.52034	12	17	no	137853.8578	31059.24581	13879.11106	3320.853316	no	no	no	22.53055976	10.69199599	3320.853316	2.408966546	2.474604934	19.42544646	2.099942481	48.07030565	5.196528024	1.157997582	0.125182622
2007	Eastern Uplands	5	5081	I	2147.1	3722.3	34634.10555	43282.46512	8955.128174	67036.35766	15	19	no	137853.8578	20603.37363	22161.01005	4025.006956	no	no	no	14.94580853	19.53566939	4025.006956	2.919763742	0.533440072	16.13064391	4.170801627	8.60473185	2.22487272	0.251237841	0.064961027
2012	Eastern Uplands	5	5081	I	2023.3	3900	22493.76269	33179.69191	23765.88565	47289.33253	13	16	no	137853.8578	24238.66797	26665.9746	2037.189324	no	no	no	17.58287244	8.404708239	2037.189324	1.477789129	0.993182114	11.11736405	11.74610075	11.04156713	11.66601718	0.163171079	0.172399134
1997	Eastern Uplands	5	5083	I	631.3	3808.7	5164.88227	26592.04872	1101.076381	1251.847489	12	18	no	183402.4811	44051.68984	17836.13076	1180.064376	no	no	no	24.01913517	2.678817499	1180.064376	0.643428796	0.534970814	8.181343687	1.744141266	4.376780093	0.933064673	0.028161463	0.006003607
2002	Eastern Uplands	5	5083	I	1031.7	1221.2	24980.29969	28216.33183	63.67907993	256.0041032	6	13	no	183402.4811	40297.01314	21358.51771	1007.66814	no	no	no	21.97190184	2.500602555	1007.66814	0.549429939	1.023848983	24.21275534	0.061722477	24.79020492	0.063194496	0.136204808	0.000347209
2007	Eastern Uplands	5	5083	I	52.7	317	1487.936093	3915.276111	4895.507986	34157.51985	11	14	no	183402.4811	25942.39603	25118.45533	3135.911814	no	no	no	14.14506274	12.08798066	3135.911814	1.709852448	0.01680532	28.23408147	92.89388968	0.47448276	1.561111497	0.008112955	0.026692703
2012	Eastern Uplands	5	5083	I	76.3	821.5	1499.667075	3422.748409	9324.457401	15316.64089	10	13	no	183402.4811	27031.40606	37643.89172	4149.245558	no	no	no	14.73884426	15.34972154	4149.245558	2.262371551	0.018388885	19.65487647	122.2078296	0.361431266	2.247265743	0.008176918	0.050841501
1997	Mississippi Portal	9	5085	I	11212.2	21480.6	66827.10585	112410.7118	13093.59762	31113.05265	34	45	no	199668.4302	134965.6138	4429.692956	25343.86544	no	no	no	67.59486898	18.77801665	25343.86544	12.69297575	0.442402917	5.960213504	1.167799149	2.636815841	0.51663775	0.334690395	0.065576704
2002	Mississippi Portal	9	5085	I	12504.2	16592.6	115049.4638	136888.0165	14699.87783	21634.59029	24	38	no	199668.4302	117181.6875	4930.694224	32642.78213	no	no	no	58.68813983	27.85655576	32642.78213	16.3484944	0.383061712	9.200865612	1.175595227	3.524499331	0.45032552	0.576202576	0.073621442
2007	Mississippi Portal	9	5085	I	14788.6	20080.9	160209.6728	188268.8509	296985.0894	300991.2524	19	33	no	199668.4302	118647.0555	8028.160868	40666.89614	no	no	no	59.42204053	34.27552075	40666.89614	20.36721383	0.363652046	10.83332248	20.08202868	3.939559888	7.302870825	0.802378586	1.487391317
2012	Mississippi Portal	9	5085	I	12530.3	14149.4	111879.3991	131108.7239	165771.3684	181878.6754	22	35	no	199668.4302	111113.8256	7217.170124	59337.08475	no	no	no	55.64917074	53.40207162	59337.08475	29.71781001	0.21117148	8.928708742	13.22964083	1.885488639	2.793722832	0.560325931	0.830233243
1997	Eastern Uplands	5	5087	I	335.9	1259.7	1165.131269	8574.388001	950.6231884	2597.847499	8	14	no	216071.1632	51109.41368	18790.38035	121.810486	no	no	no	23.65397258	0.238332779	121.810486	0.05637517	2.757562268	3.468684932	2.830077965	9.565114686	7.804116211	0.00539235	0.004399584
2002	Eastern Uplands	5	5087	I	391	390.9	5628.202911	5626.885295	133.8430682	133.8430682	13	13	no	216071.1632	47362.8307	25066.65553	52.60918	no	no	no	21.92001468	0.111076934	52.60918	0.02434808	7.43216298	14.39438085	0.342309637	106.9813844	2.544101015	0.026047913	0.00061944
2007	Eastern Uplands	5	5087	I	152.6	152.6	3512.806735	3512.806735	26.55715991	26.55715991	6	6	no	216071.1632	29601.16216	37414.83944	564.941656	no	no	no	13.69972824	1.908511744	564.941656	0.261460922	0.270116389	23.01970337	0.174031192	6.217999147	0.047008677	0.016257638	0.000122909
2012	Eastern Uplands	5	5087	I	52.3	52.6	1261.921877	1271.006421	6.404283121	26.40428312	6	7	no	216071.1632	23281.99027	43958.20738	1687.54062	no	no	no	10.77514923	7.248266152	1687.54062	0.781011494	0.030991847	24.12852538	0.122452832	0.747787557	0.003795039	0.005840307	2.96E-05
1997	Eastern Uplands	5	5089	I	30.2	283.4	101.7555843	2673.855209	86.88215739	466.2672786	6	12	no	154624.855	22046.07922	16793.25494	105.21836	no	no	no	14.2577849	0.477265635	105.21836	0.068047508	0.287022151	3.369390207	2.876892629	0.967089625	0.82573191	0.00065808	0.00056189
2002	Eastern Uplands	5	5089	I	221	221.6	2930.573779	2942.087618	1.361098442	2.162714908	7	8	no	154624.855	19998.77275	19472.27626	358.14711	no	no	no	12.93373743	1.790845441	358.14711	0.231623247	0.61706487	13.26051484	0.006158816	8.182597868	0.003800389	0.018952799	8.80E-06
2007	Eastern Uplands	5	5089	I	17.1	17.1	368.3153447	368.3153447	2.041647663	2.041647663	3	3	no	154624.855	11603.96636	22467.35735	148.115076	no	no	no	7.504593207	1.276417661	148.115076	0.095789953	0.115450773	21.53890905	0.1193946	2.486683696	0.013784199	0.002381993	1.32E-05
2012	Eastern Uplands	5	5089	I	5.3	5.5	130.3237542	133.2910849	0	0	1	3	no	154624.855	7793.442988	30211.02396	1288.520224	no	no	no	5.040226546	16.53338872	1288.520224	0.833320247	0.004113245	24.58938758	0	0.101142188	0	0.000842838	0
1997	Eastern Uplands	5	5091	I	5109.2	7764.4	19140.6486	55684.55442	3417.176786	6286.034986	20	37	no	162025.7526	42652.28566	11088.3964	3648.648976	no	no	no	26.3243867	8.554404342	3648.648976	2.251894479	1.400299134	3.746310303	0.66882815	5.245955072	0.93655948	0.118133373	0.021090331
2002	Eastern Uplands	5	5091	I	17518.1	18066.3	322446.0469	330008.5292	8875.251992	12024.87539	17	30	no	162025.7526	38966.40557	14253.04092	7341.813412	no	no	no	24.0495137	18.84139249	7341.813412	4.531263269	2.386072625	18.40645086	0.506633253	43.91912853	1.208863736	1.990091339	0.054776798
2007	Eastern Uplands	5	5091	I	643.7	3456.6	8514.058576	29559.83754	14391.83101	194493.5537	16	19	no	162025.7526	40967.57784	16289.42087	13015.51113	no	no	no	25.28460889	31.77027254	13015.51113	8.032989155	0.049456375	13.22674938	22.35797889	0.654147078	1.105744589	0.052547564	0.088824343
2012	Eastern Uplands	5	5091	I	273.4	3180.5	5936.771745	23886.39838	36346.06478	78558.04043	13	16	no	162025.7526	34526.59546	18864.84258	7706.435498	no	no	no	21.30932578	22.32028787	7706.435498	4.756302857	0.035476843	21.71460038	132.9409831	0.770365462	4.716326347	0.036640914	0.224322765
1997	Mississippi Portal	9	5093	I	188784.3	199058.9	834407.7698	929876.6404	465667.8407	482933.7763	34	46	no	233247.6558	199918.9309	766.070598	78593.25869	no	no	no	85.71101399	39.31256452	78593.25869	33.69519768	2.402041895	4.419900224	2.466666141	10.61678551	5.92503541	3.577346864	1.996452394
2002	Mississippi Portal	9	5093	I	56652.6	71196.2	380925.7858	462179.6936	120400.7433	146149.5269	29	39	no	233247.6558	185212.6416	643.45074	94456.5452	no	no	no	79.40600347	50.99897306	94456.5452	40.49624632	0.599774212	6.723888856	2.12524656	4.032815142	1.274668082	1.633138753	0.516192726
2007	Mississippi Portal	9	5093	I	76149.4	95425.2	663727.0304	790919.5353	812298.7946	888031.1292	28	36	no	233247.6558	182884.4831	1348.413752	114497.0006	no	no	no	78.40785472	62.60618653	114497.0006	49.08816778	0.665077684	8.716116351	10.66717262	5.796894477	7.094498461	2.845589287	3.482559308
2012	Mississippi Portal	9	5093	I	205037.5	215907.2	1931856.99	2001752.119	1420785.674	1494532.596	20	34	no	233247.6558	187221.0982	1814.207338	95831.66823	no	no	no	80.26708677	51.18636154	95831.66823	41.08580123	2.139558914	9.421969101	6.929394252	20.15885798	14.82584724	8.28242832	6.091318129
1997	Mississippi Portal	9	5095	I	6764.2	14236.2	41592.5544	76044.65194	8949.289559	22807.09404	29	43	no	157245.1968	87032.58053	656.805378	17246.50326	no	no	no	55.34832369	19.81614604	17246.50326	10.96790465	0.39220704	6.148924396	1.323037397	2.411651438	0.518904582	0.26450763	0.05691296
2002	Mississippi Portal	9	5095	I	14035	19623	102131.3065	184105.2036	6821.834215	8590.936271	20	36	no	157245.1968	84445.82762	616.741464	24627.57122	no	no	no	53.70327954	29.16375138	24627.57122	15.66189093	0.569889734	7.276901069	0.486058726	4.147031212	0.276999878	0.649503505	0.043383419
2007	Mississippi Portal	9	5095	I	12443.3	16839.5	132684.2836	156598.9428	253333.7638	257011.3995	16	32	no	157245.1968	85380.65228	565.751028	30453.43087	no	no	no	54.29778079	35.66783581	30453.43087	19.3668433	0.408600924	10.66311056	20.35904975	4.356956829	8.318726545	0.843805002	1.611074735
2012	Mississippi Portal	9	5095	I	12785.2	15987.8	104773.673	144385.5793	184349.2899	206271.2077	21	33	no	157245.1968	100706.9205	539.851124	57378.40451	no	no	no	64.04451296	56.9756321	57378.40451	36.48976609	0.222822508	8.194918575	14.4189602	1.82601231	3.212868875	0.666307621	1.172368337
1997	Eastern Uplands	5	5097	I	437.7	553.4	1348.564989	3051.997722	1118.721748	1255.750239	12	16	no	201988.4951	14868.16364	6353.974886	872.503016	no	no	yes	7.36089629	5.868263473	872.503016	0.431956788	0.501660157	3.081025791	2.555909865	1.545627882	1.282198144	0.006676445	0.005538542
2002	Eastern Uplands	5	5097	I	61.2	55.8	758.3167759	625.534083	37.44820985	37.44820985	4	4	no	201988.4951	15701.41211	7026.967704	441.10774	no	no	no	7.77341903	2.809350756	441.10774	0.218382606	0.138741614	12.39079699	0.611898854	1.719119179	0.084895835	0.003754257	0.000185398
2007	Eastern Uplands	5	5097	I	57.4	57.2	864.1170873	861.481856	13.49139607	13.49139607	7	7	no	201988.4951	10953.63596	10427.94885	254.547494	no	no	no	5.422900922	2.323863007	254.547494	0.126020788	0.225498193	15.05430466	0.235041743	3.394718501	0.053001488	0.004278051	6.68E-05
2012	Eastern Uplands	5	5097	I	57.4	57.2	864.1170873	861.481856	13.49139607	13.49139607	7	7	yes	201988.4951	8398.043872	13283.00858	1921.853814	no	no	no	4.157684263	22.88454125	1921.853814	0.95146697	0.029866996	15.05430466	0.235041743	0.449626856	0.007019991	0.004278051	6.68E-05
1997	Southern Seaboard	6	5099	I	47.5	303.3	199.2396633	2036.233202	101.1260594	321.5132722	9	20	no	160019.3194	14928.46185	3985.752414	25.899904	no	no	no	9.329162199	0.173493453	25.899904	0.016185486	1.833983632	4.194519227	2.128969671	7.692679605	3.90449553	0.001245098	0.000631962
2002	Southern Seaboard	6	5099	I	338.4	343.2	3525.202323	3535.607354	734.0308979	744.0308979	10	12	no	160019.3194	14921.98688	7761.068108	38.040484	no	no	no	9.325115827	0.254929081	38.040484	0.023772432	8.895785869	10.41726455	2.169122039	92.66975476	19.29604518	0.022029855	0.004587139
2007	Southern Seaboard	6	5099	I	6.8	7.2	299.8936091	310.70442	376.6619006	376.6619006	8	9	no	160019.3194	9640.025206	8763.880016	63.940388	no	no	no	6.024288344	0.663280299	63.940388	0.039957918	0.106349058	44.10200134	55.39145597	4.690206277	5.890829136	0.001874109	0.002353853
2012	Southern Seaboard	6	5099	I	7.3	7.7	304.1666667	318.6794744	1460	1512.128604	1	4	no	160019.3194	6523.943006	12030.50541	264.664644	no	no	no	4.0769721	4.056820297	264.664644	0.165395432	0.027582075	41.66666667	200	1.149253115	5.516414954	0.001900812	0.009123898
1997	Eastern Uplands	5	5101	I	200	422.4	702.8535749	2216.144148	539.2608696	991.5657611	8	14	no	212611.0979	15848.71782	8387.926722	332.854235	no	no	yes	7.454322929	2.100196614	332.854235	0.156555438	0.600863618	3.514267875	2.696304348	2.111595711	1.620111186	0.003305818	0.002536372
2002	Eastern Uplands	5	5101	I	38.8	38.8	332.008457	332.008457	81.99737039	81.99737039	12	12	no	212611.0979	18102.81884	10907.50176	16.592126	no	no	no	8.514522063	0.09165493	16.592126	0.007803979	2.338458616	8.556918996	2.113334288	20.01000095	4.941944775	0.001561576	0.000385668
2007	Eastern Uplands	5	5101	I	41.1	41.1	885.5587514	885.5587514	6.469152673	6.469152673	6	6	no	212611.0979	9921.281976	15388.18515	332.854235	no	no	yes	4.66639892	3.354951868	332.854235	0.156555438	0.123477474	21.54644164	0.157400308	2.660500178	0.019435392	0.004165158	3.04E-05
2012	Eastern Uplands	5	5101	I	12	12	297.147536	297.147536	1.715278539	1.715278539	5	5	no	212611.0979	6978.405384	18982.6062	649.116344	no	no	no	3.282239476	9.301786129	649.116344	0.305306896	0.018486671	24.76229466	0.142939878	0.457772383	0.002642482	0.001397611	8.07E-06
1997	Southern Seaboard	6	5103	I	10	18.7	88.39906805	235.1411262	14.97308015	23.83707037	8	12	no	189790.045	5563.623128	1735.698254	102.790244	no	no	no	2.931462042	1.847541461	102.790244	0.054159977	0.097285497	8.839906805	1.497308015	0.859994729	0.145666355	0.000465773	7.89E-05
2002	Southern Seaboard	6	5103	I	4.5	5.7	22.00884264	24.61785433	10.51627811	13.18294478	2	4	no	189790.045	4729.969968	2568.137356	94.696524	no	no	no	2.492211838	2.002053388	94.696524	0.049895412	0.047520224	4.890853921	2.336950691	0.232414472	0.11105242	0.000115964	5.54E-05
2007	Southern Seaboard	6	5103	I	4.3	4.35	25.83515177	26.0137232	97.86422252	97.89081826	3.5	4	yes	189790.045	4280.768508	3433.356024	159.85097	no	no	no	2.255528476	3.734165249	159.85097	0.084225161	0.026900056	6.00817483	22.75912152	0.161620238	0.612221637	0.000136125	0.000515645
2012	Southern Seaboard	6	5103	I	1.433333333	1.433333333	25.48672922	25.48672922	0	0	1	1	yes	189790.045	2802.45055	2983.345192	119.1125793	no	no	yes	1.476605662	4.250300842	119.1125793	0.062760183	0.012033434	17.78143899	0	0.213971768	0	0.000134289	0
1997	Eastern Uplands	5	5105	I	765.4	1027.4	1484.839512	3135.880329	32.67091666	572.3576313	11	21	no	142812.0707	19032.78727	3568.521148	2455.229962	no	no	yes	13.32715588	12.90000213	2455.229962	1.719203391	0.311742693	1.939952328	0.042684762	0.604765963	0.013306663	0.010397157	0.000228769
2002	Eastern Uplands	5	5105	I	15.2	216.8	200.3068976	2707.353044	0.661486223	92.72697664	5	12	no	142812.0707	16485.69358	4086.519228	1021.022778	no	no	no	11.54362758	6.193386847	1021.022778	0.714941513	0.014887033	13.17808537	0.04351883	0.196182595	0.000647866	0.001402591	4.63E-06
2007	Eastern Uplands	5	5105	I	64.1	201.3	1368.60082	2695.851248	100.9886701	311.2935924	8	12	no	142812.0707	13346.13959	8209.05551	1542.258346	no	no	no	9.345246192	11.55583856	1542.258346	1.079921563	0.041562427	21.35102683	1.575486273	0.887400495	0.065481033	0.009583229	0.000707144
2012	Eastern Uplands	5	5105	I	617.7	718.2	964.1767013	3354.69329	656.9247465	7116.374174	14	18	no	142812.0707	10291.97435	9291.995246	4802.408762	no	no	no	7.206655785	46.66168606	4802.408762	3.362747098	0.128622954	1.5609142	1.06350129	0.200769395	0.136790677	0.006751367	0.004599925
1997	Mississippi Portal	9	5107	I	22896.9	40703.2	143477.5883	224352.2494	40113.05441	62233.59963	33	45	no	180175.9197	141664.3812	971.2464	48652.56498	no	no	no	78.62559071	34.34354111	48652.56498	27.00281207	0.470620614	6.266245139	1.751898921	2.949024134	0.824479746	0.796319445	0.222632716
2002	Mississippi Portal	9	5107	I	36689.3	45327.2	362560.9829	446028.0914	47071.45539	58694.15708	24	38	no	180175.9197	127318.2625	436.656194	66510.1441	no	no	no	70.66330656	52.23928038	66510.1441	36.91400284	0.551634649	9.881926962	1.28297502	5.451213312	0.707733475	2.012261037	0.261252755
2007	Mississippi Portal	9	5107	I	41716.2	54852.7	417373.3099	476853.5414	854119.6357	866179.0857	19	33	no	180175.9197	171654.0419	424.9203	97142.44618	no	no	no	95.27024599	56.59199464	97142.44618	53.91533251	0.429433287	10.00506542	20.47453113	4.296508131	8.792445211	2.316476645	4.740476071
2012	Mississippi Portal	9	5107	I	33774.3	40825.2	349747.2066	430308.7816	441052.9183	493107.7749	22	35	no	180175.9197	139867.1706	666.922528	96933.22352	no	no	no	77.62811529	69.30377092	96933.22352	53.79921118	0.348428524	10.35542429	13.05883226	3.608125201	4.550069649	1.941142897	2.447901579
1997	Eastern Uplands	5	5109	I	491.9	634.7	1379.189932	3630.242095	825.6560788	1056.526247	4	13	no	155559.6797	12882.77412	5464.475058	59.084156	no	no	no	8.281563804	0.458629139	59.084156	0.037981665	8.325412992	2.803801447	1.678503921	23.34280499	13.97423835	0.008865986	0.005307648
2002	Eastern Uplands	5	5109	I	34.3	30.1	531.8347969	428.5593691	0	0	2	2	no	155559.6797	12295.57474	7039.917656	710.22393	no	no	no	7.904088492	5.776256459	710.22393	0.456560422	0.048294627	15.50538766	0	0.748826918	0	0.003418847	0
2007	Eastern Uplands	5	5109	I	31	178.6	617.3229855	958.1820481	0	64.40889056	2	7	no	155559.6797	9571.633272	16132.80739	332.247206	no	no	no	6.153029688	3.471165229	332.247206	0.213581827	0.09330402	19.91364469	0	1.858023106	0	0.0039684	0
2012	Eastern Uplands	5	5109	I	1.6	1.6	39.34302012	39.34302012	0	0	1	1	yes	155559.6797	6030.630772	14584.88344	2086.561016	no	no	no	3.876731288	34.59938263	2086.561016	1.341325092	0.000766812	24.58938758	0	0.018855437	0	0.000252913	0
1997	Mississippi Portal	9	5111	I	59847.5	64478.4	262825.0125	302434.0401	142727.4988	150584.4584	31	44	no	196422.0391	155462.1503	1566.539506	31546.48776	no	no	no	79.1469995	20.29206961	31546.48776	16.06056423	1.89712086	4.391578804	2.384853149	8.331355759	4.524354658	1.338062743	0.726636886
2002	Mississippi Portal	9	5111	I	16222.3	23887.8	113885.9069	145129.3886	31597.30454	38512.43813	26	37	no	196422.0391	142881.6766	2734.058616	48432.41579	no	no	no	72.74218172	33.89686972	48432.41579	24.65732257	0.334947157	7.020330464	1.947769708	2.351439734	0.652399927	0.57980208	0.160864355
2007	Mississippi Portal	9	5111	I	18328.6	28112	160770.012	243288.1994	199216.2133	219020.0017	27	35	no	196422.0391	130709.9358	1836.060382	46068.64487	no	no	no	66.54545305	35.24494491	46068.64487	23.45390826	0.397854116	8.771538034	10.86914512	3.489792514	4.324334129	0.818492735	1.01422536
2012	Mississippi Portal	9	5111	I	47749.5	53940.4	477824.4707	531507.6772	533655.4705	593379.2766	20	34	no	196422.0391	149635.886	2221.72614	78406.69844	no	no	no	76.18080265	52.39832539	78406.69844	39.91746486	0.608997713	10.00689998	11.17614782	6.094179199	6.80624846	2.43264184	2.716881837
1997	Eastern Uplands	5	5113	I	270.9	316	2120.096519	2631.399053	525.9950086	623.2021459	11	14	no	222138.2157	25315.13273	10829.80205	1039.638334	no	no	yes	11.3961178	4.106786028	1039.638334	0.468014173	0.260571384	7.826122255	1.94165747	2.039263511	0.505940375	0.009544042	0.002367873
2002	Eastern Uplands	5	5113	I	3.5	26.5	39.6510442	379.9003477	1.025978352	5.109273677	4	6	no	222138.2157	24820.60644	17511.97728	1418.829116	no	no	no	11.17349681	5.716335415	1418.829116	0.638714555	0.002466823	11.32886977	0.293136672	0.027946314	0.000723116	0.000178497	4.62E-06
2007	Eastern Uplands	5	5113	I	13.8	13.7	276.0221413	272.3093201	2.041647663	1.361098442	4	4	no	222138.2157	18199.94348	20372.70261	577.486922	no	no	no	8.193071787	3.17301492	577.486922	0.25996739	0.023896645	20.00160444	0.147945483	0.477971242	0.003535401	0.001242569	9.19E-06
2012	Eastern Uplands	5	5113	I	19.5	22.5	484.9659555	521.3874831	4.571650526	5.106061503	3	7	no	222138.2157	12920.40992	21251.6806	1122.598964	no	no	no	5.816383229	8.688570802	1122.598964	0.505360575	0.017370406	24.870049	0.234443617	0.432002853	0.004072381	0.002183172	2.06E-05
1997	Eastern Uplands	5	5115	I	510.7	5061.2	4570.454892	35392.46027	1163.209976	1537.187128	12	18	no	210450.0746	35949.06675	9616.148732	203.152372	no	no	no	17.08199287	0.565111671	203.152372	0.096532335	2.513876629	8.949392778	2.277677649	22.49766934	5.72580061	0.021717526	0.005527249
2002	Eastern Uplands	5	5115	I	397.8	599.9	8717.058615	12325.04896	1.025978352	230.5434818	4	12	no	210450.0746	33517.30858	14311.72039	647.092914	no	no	no	15.92648928	1.930623136	647.092914	0.307480487	0.61474943	21.91316897	0.002579131	13.47110813	0.001585519	0.041421029	4.88E-06
2007	Eastern Uplands	5	5115	I	57.2	276.1	1374.45028	2683.570425	2446.030326	17121.86801	9	11	no	210450.0746	26640.07469	18601.79668	879.382678	no	no	no	12.65861974	3.300976773	879.382678	0.417858097	0.06504563	24.02885105	42.76276794	1.562971746	2.781531166	0.006531004	0.011622853
2012	Eastern Uplands	5	5115	I	103.6	2277.3	1944.805125	8750.877209	4145.198327	19208.38853	8	15	no	210450.0746	20753.51214	23281.18089	5150.843408	no	no	no	9.861489559	24.81914085	5150.843408	2.447536983	0.020113211	18.77225024	40.01156686	0.377570229	0.804761084	0.009241171	0.019696825
1997	Mississippi Portal	9	5117	I	3513	10496.7	21330.99842	52298.03816	1081.883328	18846.255	29	45	no	167814.3811	106260.4265	1639.382986	13035.74543	no	no	no	63.32021472	12.26773303	13035.74543	7.767954895	0.269489767	6.072017768	0.30796565	1.636346654	0.082993591	0.12711067	0.006446905
2002	Mississippi Portal	9	5117	I	4930.3	7654.4	33831.68548	47743.55613	2166.384973	3075.906442	20	37	no	167814.3811	101884.9614	2993.867028	16058.74985	no	no	no	60.71289048	15.76164885	16058.74985	9.569352606	0.307016427	6.861993283	0.439402262	2.106744659	0.134903713	0.201601825	0.012909412
2007	Mississippi Portal	9	5117	I	4883.1	7592.7	70233.47631	90729.96602	96721.15336	97686.62352	16	30	no	167814.3811	94967.66362	4055.358406	19726.41907	no	no	no	56.59089703	20.77172199	19726.41907	11.7549038	0.247541127	14.38296908	19.80732595	3.56037637	4.903127781	0.418518817	0.576357954
2012	Mississippi Portal	9	5117	I	8910.8	10467.3	54854.7982	74794.64664	104727.9132	113914.9081	21	34	no	167814.3811	86634.36951	2715.038374	43611.39148	no	no	no	51.62511636	50.33959585	43611.39148	25.98787493	0.204322763	6.155990282	11.75291929	1.257808943	2.401388941	0.326877815	0.624069955
1997	Eastern Uplands	5	5119	I	5364.9	6430.1	12678.64892	19605.70992	2096.598122	4477.948033	40	43	no	196780.5909	32758.11764	5073.548382	2433.376918	no	no	no	16.64702677	7.428317294	2433.376918	1.236593968	2.204713935	2.363259132	0.390799106	5.210310339	0.861600234	0.064430383	0.010654497
2002	Eastern Uplands	5	5119	I	1106.2	2754.2	7882.957223	33513.81409	2405.531635	3166.53886	32	34	no	196780.5909	31355.07128	6194.123916	5200.619786	no	no	no	15.93402639	16.5862158	5200.619786	2.642852002	0.212705417	7.126159124	2.17459016	1.515772648	0.462547107	0.040059628	0.012224435
2007	Eastern Uplands	5	5119	I	2304.5	4201.5	25856.19929	43317.19932	20058.04723	26795.93374	15	28	no	196780.5909	25061.39461	6151.2272	6214.762902	no	no	no	12.73570452	24.79815269	6214.762902	3.158219453	0.370810606	11.21987385	8.703860808	4.160448226	3.227483904	0.131396085	0.101931024
2012	Eastern Uplands	5	5119	I	5658	6410	10886.73444	29201.45897	16052.33426	72465.33341	15	18	no	196780.5909	19391.74375	6752.18591	8517.830928	no	no	no	9.854500211	43.92503861	8517.830928	4.328593022	0.664253617	1.924131219	2.83710397	1.278111121	1.884556573	0.055324229	0.081574784
1997	Mississippi Portal	9	5121	I	1823	3671.4	6298.365751	25106.50428	1815.890192	4313.664984	15	26	no	168916.7458	66033.82868	14380.11232	3914.527678	no	no	no	39.0925295	5.928064079	3914.527678	2.317430199	0.465701139	3.454945557	0.996099941	1.608972083	0.463884877	0.037286805	0.010750208
2002	Mississippi Portal	9	5121	I	1616.9	3779.6	33853.44044	42309.76276	186.8993425	541.2875879	9	16	no	168916.7458	57339.55465	18644.28871	4111.60976	no	no	no	33.94545306	7.170634276	4111.60976	2.434104293	0.393252301	20.93725056	0.115591157	8.233621966	0.045456489	0.200414946	0.001106458
2007	Mississippi Portal	9	5121	I	54.1	2092	1091.803066	23639.89176	2109.385512	3353.853381	14	21	no	168916.7458	54640.29903	24234.21642	3978.468066	no	no	no	32.34747318	7.281197461	3978.468066	2.355283396	0.013598199	20.1812027	38.99049005	0.274428008	0.530200438	0.006463557	0.012487723
2012	Mississippi Portal	9	5121	I	557.4	1434.3	11597.41178	19799.46909	45405.41327	54042.46791	12	22	no	168916.7458	36363.46522	28154.40971	11270.5051	no	no	no	21.52744836	30.9940349	11270.5051	6.672224858	0.049456523	20.80626441	81.45929901	1.029005504	4.028693733	0.068657561	0.268803505
1997	Mississippi Portal	9	5123	I	11869.4	22832.1	67147.34175	115496.9715	11707.44031	33954.54555	32	45	no	164404.9016	100169.4975	1632.098638	23657.53887	no	no	no	60.92853468	23.6175078	23657.53887	14.38980143	0.501717447	5.657180797	0.986354855	2.838306305	0.494871439	0.408426641	0.071211017
2002	Mississippi Portal	9	5123	I	11032	14430.7	101388.2528	120373.8081	12273.74172	16097.92672	23	38	no	164404.9016	98739.74183	1651.11888	29757.37095	no	no	no	60.05887957	30.13717719	29757.37095	18.10005095	0.370731676	9.190378246	1.112558169	3.407164328	0.412460554	0.616698479	0.07465557
2007	Mississippi Portal	9	5123	I	18537.9	24632.5	191517.5415	219380.9687	376842.2651	381514.2171	17	32	no	164404.9016	91433.94547	1919.830384	37224.63702	no	no	no	55.615097	40.71205375	37224.63702	22.64204818	0.498000826	10.33113468	20.32820682	5.144913606	10.12346379	1.164913818	2.29215955
2012	Mississippi Portal	9	5123	I	28429.2	35058.5	318725.3357	387556.7418	344614.3396	386924.6549	22	35	no	164404.9016	110604.7307	1680.256272	59496.93572	no	no	no	67.27581089	53.79239691	59496.93572	36.18927122	0.477826289	11.21119609	12.12184443	5.35700422	5.792135938	1.938660786	2.096131784
1997	Eastern Uplands	5	5125	I	145.2	266.5	437.0799971	1360.881946	298.170214	631.4687027	12	18	no	187412.11	11085.15891	3386.412448	651.6793553	no	no	yes	5.914857322	5.878845405	651.6793553	0.347725318	0.222808961	3.010192817	2.05351387	0.670697934	0.457541292	0.002332187	0.001590987
2002	Eastern Uplands	5	5125	I	29.7	29.3	308.5750892	303.3046264	3.292938362	3.292938362	7	7	no	187412.11	10082.75169	4735.635572	622.407068	no	no	no	5.379989419	6.17298816	622.407068	0.33210611	0.047717967	10.38973364	0.110873346	0.495776968	0.005290651	0.001646506	1.76E-05
2007	Eastern Uplands	5	5125	I	2.4	23.4	51.86202574	240.0128577	6.199853693	26.19985369	2	7	no	187412.11	6311.482856	5896.679706	569.797888	no	no	no	3.367702789	9.027955886	569.797888	0.304034722	0.00421202	21.60917739	2.583272372	0.091018284	0.010880794	0.000276727	3.31E-05
2012	Eastern Uplands	5	5125	I	45.1	51.1	198.4355224	300.3206547	3.312106324	413.9113569	6	13	no	187412.11	4907.222436	6696.339242	762.83311	no	no	no	2.618412671	15.54510968	762.83311	0.407035122	0.059121713	4.399900718	0.073439165	0.260129666	0.004341849	0.001058819	1.77E-05
1997	Eastern Uplands	5	5127	I	174.6	181	1357.462997	1512.884096	369.1309431	369.1309431	6	7	no	231109.6996	23139.13611	10773.55069	156.613482	no	no	no	10.01218735	0.676833747	156.613482	0.067765863	1.114846549	7.77470216	2.114152022	8.667599875	2.356955087	0.005873674	0.001597211
2002	Eastern Uplands	5	5127	I	10.8	82.9	28.5798307	1088.253876	0	24.91769915	1	8	no	231109.6996	23823.86482	11812.78434	433.1489153	no	no	yes	10.30846601	1.818130344	433.1489153	0.187421348	0.024933688	2.64628062	0	0.065981536	0	0.000123663	0
2007	Eastern Uplands	5	5127	I	36.2	35.9	739.0967544	732.7487018	8.606897346	7.926348125	4	4	no	231109.6996	12873.46635	15560.98607	458.509238	no	no	no	5.570283881	3.561661061	458.509238	0.198394632	0.078951517	20.41703741	0.237759595	1.611956081	0.018771481	0.003198034	3.72E-05
2012	Eastern Uplands	5	5127	I	15.8	16.6	391.0200886	410.2905217	1.361098442	1.761906675	2	4	no	231109.6996	12184.28609	17694.08598	684.324026	no	no	no	5.272079064	5.616447456	684.324026	0.29610355	0.023088478	24.74810687	0.086145471	0.571396113	0.001988968	0.001691924	5.89E-06
1997	Eastern Uplands	5	5129	I	92.6	539.7	335.6985653	4842.740828	89.59948868	694.885863	9	13	no	172518.0465	28079.94748	18951.44538	324.558172	no	no	no	16.27652762	1.155836108	324.558172	0.188129983	0.285310949	3.625254485	0.96759707	1.034324797	0.276066038	0.001945875	0.000519363
2002	Eastern Uplands	5	5129	I	26.4	26.6	377.1544596	381.5937635	0.680549221	1.081357454	6	7	no	172518.0465	24348.33788	20063.11782	32.37488	no	no	no	14.11350196	0.132965462	32.37488	0.018766083	0.815447038	14.28615377	0.02577838	11.64960178	0.021020903	0.002186174	3.94E-06
2007	Eastern Uplands	5	5129	I	2	2.35	43.69299841	48.30465334	0	0	1.5	2	yes	172518.0465	15531.44399	31446.12563	253.738122	no	no	no	9.002793801	1.633705933	253.738122	0.147079176	0.007882142	21.84649921	0	0.172197217	0	0.000253266	0
2012	Eastern Uplands	5	5129	I	0.6	0.6	1.587768372	1.587768372	0	0	1	1	yes	172518.0465	10102.5813	32522.1857	1112.8865	no	no	no	5.855956237	11.01586284	1112.8865	0.645084107	0.000539139	2.64628062	0	0.001426712	0	9.20E-06	0
1997	Eastern Uplands	5	5131	I	136.1	1880.9	950.3194776	12459.10118	269.3318186	363.3195951	9	16	no	137759.5659	26274.64324	10309.37585	22.25773	no	no	no	19.07282667	0.084711826	22.25773	0.01615694	6.114729579	6.98250902	1.978925927	42.69615444	12.1005969	0.006898392	0.001955086
2002	Eastern Uplands	5	5131	I	359	397.5	7951.669367	8678.668163	191.0372398	254.429878	6	12	no	137759.5659	21854.25806	14474.40416	321.320684	no	no	no	15.86405845	1.470288688	321.320684	0.233247457	1.117263898	22.14949684	0.532137158	24.74683319	0.594537636	0.057721359	0.001386744
2007	Eastern Uplands	5	5131	I	33	66	616.9137287	988.4467129	748.2068912	5063.923383	10	14	no	137759.5659	14908.22755	17654.83144	174.01498	no	no	no	10.82191821	1.167241239	174.01498	0.126317892	0.189638846	18.69435541	22.6729361	3.545175988	4.299669438	0.004478192	0.005431252
2012	Eastern Uplands	5	5131	I	69.3	760.6	1230.775599	2606.376263	1500.21167	5891.702405	10	14	no	137759.5659	14170.88966	20747.03716	704.15364	no	no	no	10.28668286	4.96901505	704.15364	0.51114682	0.098416022	17.76010966	21.64807604	1.74787934	2.130517524	0.00893423	0.010890073
1997	Eastern Uplands	5	5133	I	555.7	738.8	1840.741339	4742.492421	1417.167537	1663.719975	11	17	no	146367.2372	26137.05	12356.27764	36.42174	no	no	no	17.85717248	0.139349085	36.42174	0.024883806	15.25737101	3.312473167	2.550238504	50.53963207	38.90993501	0.012576184	0.009682273
2002	Eastern Uplands	5	5133	I	134.3	127.8	1222.360494	1061.989509	168.7734389	168.9070417	4	5	no	146367.2372	21717.0695	12898.55688	173.610294	no	no	no	14.83738432	0.799418605	173.610294	0.118612811	0.773571641	9.101716263	1.256689791	7.040829584	0.972139584	0.008351326	0.001153082
2007	Eastern Uplands	5	5133	I	130.5	201.5	1343.756423	1454.989238	60.39183153	122.7966809	8	12	no	146367.2372	12373.27445	20640.20006	626.453928	no	no	no	8.453582024	5.062959935	626.453928	0.428001471	0.208315399	10.29698409	0.462772655	2.145020349	0.09640267	0.009180719	0.000412605
2012	Eastern Uplands	5	5133	I	33.6	33.6	714.2935771	714.2935771	0	0	2	2	no	146367.2372	11080.70737	22487.99633	1076.060074	no	no	no	7.570483382	9.711113546	1076.060074	0.735178237	0.031225022	21.25873741	0	0.663804554	0	0.004880147	0
1997	Eastern Uplands	5	5135	I	663.9	910.9	3481.583468	5920.479039	335.0814858	734.1413534	17	20	no	156549.1369	28801.50262	18426.16295	615.932092	no	no	no	18.39773964	2.13854152	615.932092	0.393443301	1.077878566	5.244138376	0.504716803	5.652544352	0.544023424	0.022239557	0.002140424
2002	Eastern Uplands	5	5135	I	90.4	88.7	697.7212879	677.1258936	1.313049937	1.71385817	8	9	no	156549.1369	25396.8793	20102.77705	477.124794	no	no	no	16.22294431	1.878674889	477.124794	0.304776381	0.189468251	7.718155839	0.014524889	1.462345484	0.002752005	0.004456884	8.39E-06
2007	Eastern Uplands	5	5135	I	34.6	55.7	740.8269702	760.7859089	94.01547575	94.01547575	7	8	no	156549.1369	14841.04968	27875.58105	941.704322	no	no	no	9.480122324	6.345267636	941.704322	0.601539134	0.036741894	21.41118411	2.717210282	0.786687448	0.099835451	0.004732233	0.000600549
2012	Eastern Uplands	5	5135	I	39.2	66.3	965.1578755	1082.097687	0.680549221	1.081357454	2	6	no	156549.1369	11645.24434	28984.82538	3336.231384	no	no	no	7.438715131	28.64887406	3336.231384	2.13110813	0.011749785	24.62137437	0.01736095	0.289295844	0.000203987	0.006165207	4.35E-06
1997	Eastern Uplands	5	5137	I	45.4	243.3	146.4484087	1960.919363	19.00410347	322.9323373	6	12	no	157058.2319	22893.89639	8483.027932	100.362128	no	no	no	14.57669306	0.43837941	100.362128	0.063901221	0.452361871	3.225735875	0.418592587	1.459199916	0.189355326	0.000932447	0.000121
2002	Eastern Uplands	5	5137	I	136.7	137.7	1985.683242	2005.474332	2.041647663	3.51127785	7	8	no	157058.2319	22947.31494	15828.48352	1879.76647	no	no	no	14.610705	8.191661964	1879.76647	1.196859564	0.072721799	14.52584669	0.014935243	1.056345708	0.001086118	0.012642975	1.30E-05
2007	Eastern Uplands	5	5137	I	20.3	20.3	437.9833598	437.9833598	2.722196883	2.722196883	3	3	no	157058.2319	15572.31728	18147.73898	314.441022	no	no	no	9.914995916	2.019230769	314.441022	0.200206648	0.064559007	21.57553496	0.134098369	1.392895103	0.008657257	0.002788669	1.73E-05
2012	Eastern Uplands	5	5137	I	2.933333333	2.933333333	72.96479186	72.96479186	0.453699481	0.453699481	2	2.333333333	yes	157058.2319	8928.182532	19795.62038	4148.840872	no	no	no	5.684632014	46.46904179	4148.840872	2.641594026	0.000707025	24.87436086	0.154670277	0.01758679	0.000109356	0.000464572	2.89E-06
1997	Southern Seaboard	6	5139	I	53.1	61.2	552.9820099	692.6608899	87.80340633	96.70304729	10	13	no	269156.6586	5970.737244	1912.546036	140.426042	no	no	no	2.218313036	2.351904568	140.426042	0.052172606	0.37813499	10.41397382	1.653548142	3.937887888	0.62526441	0.002054499	0.000326217
2002	Southern Seaboard	6	5139	I	35	35.6	416.994108	418.2986138	50.9957359	52.32906924	9	11	no	269156.6586	6255.231502	2759.149148	201.938314	no	no	no	2.324011427	3.228310798	201.938314	0.075026312	0.173320255	11.91411737	1.457021026	2.064957856	0.252531255	0.001549262	0.000189465
2007	Southern Seaboard	6	5139	I	1.85	1.85	9.366269574	9.366269574	1.159581096	1.159581096	3	3	yes	269156.6586	4698.40446	3982.514926	612.694604	no	no	no	1.745602165	13.04048234	612.694604	0.227634942	0.003019449	5.062848419	0.626800593	0.015287012	0.001892592	3.48E-05	4.31E-06
2012	Southern Seaboard	6	5139	I	0.166666667	0.166666667	3.347611291	3.347611291	0	0	1	1	yes	269156.6586	3136.3165	4812.121226	732.886346	no	no	no	1.16523831	23.36774194	732.886346	0.272289881	0.000227411	20.08566774	0	0.004567709	0	1.24E-05	0
1997	Eastern Uplands	5	5141	I	121.8	544.7	391.9027579	4139.168825	103.0754636	637.1241105	15	18	no	183408.5514	25907.18835	6838.384028	633.738276	no	no	yes	14.12539827	2.44618701	633.738276	0.345533658	0.192192905	3.217592429	0.846268174	0.618398435	0.162646738	0.002136775	0.000561999
2002	Eastern Uplands	5	5141	I	424.9	427.6	5434.589627	5494.759561	1.945550653	8.300092631	8	9	no	183408.5514	22119.73207	9539.663078	97.529326	no	no	no	12.06036027	0.440915494	97.529326	0.053175997	4.356638331	12.79027919	0.004578844	55.72262057	0.019948366	0.029631059	1.06E-05
2007	Eastern Uplands	5	5141	I	22.9	29.3	481.7087246	719.0009505	223.4191796	239.9688742	6	6	no	183408.5514	13711.57105	12168.90802	290.159862	no	no	no	7.47597151	2.116167877	290.159862	0.158204108	0.078922012	21.03531548	9.756296053	1.660149413	0.76998651	0.002626425	0.00121815
2012	Eastern Uplands	5	5141	I	25.1	28	617.1936282	640.7770668	0	0.267205489	1	5	no	183408.5514	11945.11666	17409.99641	1513.52564	no	no	no	6.512846085	12.67066436	1513.52564	0.825220868	0.016583796	24.58938758	0	0.40778538	0	0.00336513	0
1997	Eastern Uplands	5	5143	I	15271.7	17439.2	53323.71937	71922.81525	40710.43935	44789.82115	12	20	no	243974.6676	72185.86525	21551.14824	524.877742	no	no	no	29.58744282	0.727119832	524.877742	0.215136164	29.09572797	3.491668863	2.665743784	101.5926474	77.56175599	0.218562525	0.166863387
2002	Eastern Uplands	5	5143	I	1037.9	1045.7	6150.462595	6303.666454	3137.921411	3146.481297	17	18	no	243974.6676	69048.73938	32611.21662	1140.809834	no	no	no	28.30160199	1.652180538	1140.809834	0.46759356	0.909792298	5.925872045	3.023336941	5.391312743	2.750608662	0.025209431	0.012861669
2007	Eastern Uplands	5	5143	I	408.9	409.8	9180.874706	9206.324045	1371.118131	1373.643774	11	12	no	243974.6676	45309.04925	45024.95967	1171.970656	no	no	no	18.57121057	2.586614982	1171.970656	0.480365715	0.348899521	22.45261606	3.35318692	7.833706978	1.169925309	0.037630443	0.00561992
2012	Eastern Uplands	5	5143	I	138.2	156	3186.589278	3427.007954	1425.795011	2455.109048	14	16	no	243974.6676	33792.09037	51009.45624	1597.700328	no	no	no	13.85065536	4.728030466	1597.700328	0.654863205	0.086499325	23.05780954	10.31689588	1.994484962	0.89240453	0.013061148	0.005844029
1997	Mississippi Portal	9	5145	I	5007.6	6591.1	29220.20559	42120.45693	8168.966499	10818.1501	19	29	no	268083.836	110498.7029	14407.63097	3382.770274	no	no	no	41.21796546	3.0613665	3382.770274	1.261832986	1.480325176	5.835171658	1.631313703	8.637951509	2.414874744	0.108996521	0.030471686
2002	Mississippi Portal	9	5145	I	1229.2	2739.4	22756.75987	28970.67291	351.2281789	581.5828997	12	18	no	268083.836	90661.39989	24071.12797	2686.305668	no	no	no	33.81830148	2.963009253	2686.305668	1.002039402	0.457580094	18.51347207	0.28573721	8.471396291	0.13074766	0.084886729	0.001310143
2007	Mississippi Portal	9	5145	I	120.7	2557.7	2338.128699	27487.66054	2340.239265	3301.222675	15	21	no	268083.836	81837.62635	34219.43879	8945.179344	no	no	no	30.5268783	10.93039931	8945.179344	3.336709694	0.013493301	19.37140596	19.388892	0.261384217	0.261620162	0.008721633	0.008729505
2012	Mississippi Portal	9	5145	I	644.1	1415.8	13318.66203	19704.45189	56103.1995	66562.22487	12	22	no	268083.836	55965.241	38713.8815	18695.27914	no	no	no	20.87602215	33.4051615	18695.27914	6.973668916	0.034452548	20.67794136	87.10324407	0.712407765	3.000928688	0.049680959	0.209274831
1997	Mississippi Portal	9	5147	I	5727.3	14544.5	29379.56152	81269.83862	3873.870369	20722.47015	28	44	no	151978.2086	103806.8152	1057.849204	12192.78449	no	no	no	68.30374974	11.74564933	12192.78449	8.022718921	0.469728634	5.129740282	0.676386844	2.409585893	0.317718268	0.193314303	0.025489644
2002	Mississippi Portal	9	5147	I	9118.3	13046.5	64653.72025	111491.5705	4244.844178	5899.294406	21	37	no	151978.2086	98562.89404	1824.729174	14783.58427	no	no	no	64.85330692	14.99913777	14783.58427	9.727436852	0.616785472	7.090545415	0.465530217	4.373345401	0.287132275	0.425414412	0.027930611
2007	Mississippi Portal	9	5147	I	11021.4	15267.6	124530.5856	149273.5403	221890.0813	225914.4474	17	32	no	151978.2086	99795.16291	1141.21452	22916.15412	no	no	no	65.66412637	22.96319125	22916.15412	15.07857892	0.480944575	11.29898068	20.1326584	5.434183457	9.682692836	0.819397641	1.460012481
2012	Mississippi Portal	9	5147	I	14146.2	17553.6	117017.9632	156660.3969	172430.758	191473.5179	22	35	no	151978.2086	99533.33107	2119.340582	46042.34028	no	no	no	65.49184388	46.25821298	46042.34028	30.29535663	0.307243288	8.272042186	12.18919271	2.541529437	3.745047644	0.769965407	1.13457554
1997	Eastern Uplands	5	5149	I	232.4	5541.9	1761.610482	37444.59375	459.4667417	820.1243393	6	14	no	240865.0603	44009.19781	14623.7333	726.006684	no	no	no	18.27130832	1.649670342	726.006684	0.301416354	0.320107246	7.580079525	1.977051384	2.426438379	0.632868473	0.007313682	0.001907569
2002	Eastern Uplands	5	5149	I	1389.8	1570.4	34174.33085	37044.18868	0	200.3191163	1	8	no	240865.0603	36276.45773	17497.0039	385.261072	no	no	no	15.06090492	1.062014034	385.261072	0.159948924	3.607423903	24.58938758	0	88.7043445	0	0.141881644	0
2007	Eastern Uplands	5	5149	I	53.7	394.7	1543.827209	3982.870877	4849.23545	34184.98658	6	8	no	240865.0603	27115.58074	22220.0942	422.89687	no	no	no	11.25758161	1.559608382	422.89687	0.175574186	0.126981313	28.74911005	90.30233612	3.650599754	11.46670925	0.006409511	0.020132581
2012	Eastern Uplands	5	5149	I	87.2	1690	1577.459961	4741.391904	6251.639113	16084.36915	9	13	no	240865.0603	22862.73557	23503.35351	3363.750032	no	no	no	9.491926948	14.71280644	3363.750032	1.39652884	0.025923448	18.09013716	71.69310909	0.468958735	1.858532606	0.006549144	0.025954944
1997	Fruitful Rim	7	6001	I	996.6	996.6	4273.615662	4273.615662	1193.499664	1193.499664	22	22	no	191405.9562	18232.72304	89687.32069	1380.788632	no	no	no	9.525682173	7.573134461	1380.788632	0.721392719	0.721761446	4.288195527	1.197571407	3.095054205	0.864360871	0.022327496	0.006235436
2002	Fruitful Rim	7	6001	I	762.5	762.5	3349.809782	3349.809782	2958.196738	2958.196738	20	20	no	191405.9562	12933.35987	73514.85407	848.626542	no	no	no	6.757031042	6.561531963	848.626542	0.443364752	0.898510667	4.393193157	3.879602279	3.947330912	3.48586403	0.017501074	0.015455092
2007	Fruitful Rim	7	6001	I	271.3	271.3	3502.073086	3502.073086	2778.870683	2778.870683	22	22	no	191405.9562	12362.75261	67852.08288	2613.057502	no	no	no	6.458917403	21.13653475	2613.057502	1.365191321	0.103824734	12.90848907	10.24279647	1.340220444	1.063455619	0.018296573	0.014518204
2012	Fruitful Rim	7	6001	I	275.4	275.4	2991.230726	2991.230726	34128.30994	34128.30994	18	18	no	191405.9562	8234.146042	59650.7164	2288.094644	no	no	no	4.301927802	27.78788028	2288.094644	1.195414547	0.120362154	10.86140424	123.922694	1.30730201	14.91560239	0.015627678	0.178303281
1997	Basin and Range	8	6005	I	6899.6	6899.6	7179.272783	7179.272783	1242.005824	1242.005824	20	20	no	153994.7589	10616.12784	77601.77799	708.605186	no	no	no	6.893824124	6.674798917	708.605186	0.460148898	9.73687483	1.040534637	0.180011279	10.13155552	1.752747296	0.046620241	0.008065247
2002	Basin and Range	8	6005	I	1321.2	1321.2	3293.298578	3293.298578	358.0978257	358.0978257	14	14	no	153994.7589	8968.246446	61170.31233	1220.937662	no	no	no	5.823734853	13.61400659	1220.937662	0.792843647	1.08211913	2.492657113	0.271039832	2.697351946	0.293297387	0.021385784	0.00232539
2007	Basin and Range	8	6005	I	304.1	304.1	970.4545807	970.4545807	546.53392	546.53392	14	14	no	153994.7589	6310.268798	49710.0095	2040.426812	no	no	no	4.0977166	32.33502213	2040.426812	1.324997569	0.149037446	3.191235057	1.797217757	0.475613521	0.267852744	0.006301868	0.003549042
2012	Basin and Range	8	6005	I	165.2	165.2	2914.097036	2914.097036	1561.118976	1561.118976	18	18	no	153994.7589	6483.879092	44682.19063	1389.287038	no	no	no	4.210454394	21.42678817	1389.287038	0.902165144	0.118909912	17.63981257	9.449872736	2.097548567	1.123683539	0.018923352	0.010137481
1997	Fruitful Rim	7	6007	I	91371.9	91371.9	632175.4867	632175.4867	156159.5726	156159.5726	35	35	no	423842.6212	104000.6598	54019.9154	47069.02866	no	no	no	24.53756527	45.25839426	47069.02866	11.10530803	1.941231901	6.918707903	1.709054672	13.4308165	3.31767145	1.491533544	0.368437634
2002	Fruitful Rim	7	6007	I	42868.1	42868.1	404546.5511	404546.5511	85156.49681	85156.49681	42	42	no	423842.6212	103809.648	39739.35583	57064.36817	no	no	no	24.49249859	54.97019714	57064.36817	13.46357476	0.751223598	9.437006796	1.98647705	7.089302204	1.492288437	0.954473502	0.200915369
2007	Fruitful Rim	7	6007	I	51289.7	51289.7	593948.7791	593948.7791	29985.42044	29985.42044	48	48	no	423842.6212	90128.83312	47684.55607	59381.60021	no	no	no	21.26469322	65.88524244	59381.60021	14.01029468	0.863730513	11.58027399	0.584628501	10.002236	0.504961475	1.401342738	0.070746591
2012	Fruitful Rim	7	6007	I	73391.7	73391.7	512055.6929	512055.6929	124107.4108	124107.4108	52	52	no	423842.6212	91976.62939	47106.25977	68796.21531	no	no	no	21.70065604	74.79749559	68796.21531	16.23154725	1.06679851	6.977024553	1.691027879	7.443079399	1.803986022	1.208126949	0.292814844
1997	Basin and Range	8	6009	I	1211.3	1211.3	4530.485926	4530.485926	1011.025663	1011.025663	16	16	no	264182.2583	9552.61303	98605.79076	219.339812	no	no	no	3.615917697	2.296123703	219.339812	0.083025943	5.522481254	3.740184864	0.834661655	20.6551008	4.609403345	0.017149092	0.003827001
2002	Basin and Range	8	6009	I	513.8	513.8	3146.224049	3146.224049	962.1705593	962.1705593	17	17	no	264182.2583	8351.909668	85816.09442	50.181064	no	no	no	3.16141959	0.600833414	50.181064	0.018994865	10.238922	6.123441123	1.872655818	62.69743601	19.17397685	0.011909293	0.003642071
2007	Basin and Range	8	6009	I	451.6	451.6	4188.174537	4188.174537	1201.145751	1201.145751	14	14	no	264182.2583	4895.486542	64447.86424	762.83311	no	no	no	1.853071654	15.5823758	762.83311	0.288752589	0.592003669	9.27408002	2.659755871	5.490289399	1.574585234	0.015853353	0.004546656
2012	Basin and Range	8	6009	I	713.3	713.3	2614.24827	2614.24827	1724.989484	1724.989484	9	9	no	264182.2583	2451.992474	67851.2735	772.545574	no	no	no	0.928144263	31.50684932	772.545574	0.292429014	0.923311225	3.665005285	2.418322562	3.383940518	2.232864366	0.009895624	0.006529543
1997	Fruitful Rim	7	6011	I	52953	52953	312459.5366	312459.5366	88157.27203	88157.27203	36	36	no	298037.4797	129879.1155	40661.23054	50027.28332	no	no	no	43.57811494	38.51834311	50027.28332	16.78556783	1.058482422	5.900695647	1.664821106	6.245782618	1.762183876	1.048390078	0.29579257
2002	Fruitful Rim	7	6011	I	22731.2	22731.2	128889.1306	128889.1306	103643.6251	103643.6251	42	42	no	298037.4797	134292.2163	48943.53421	43286.8333	no	no	no	45.05883503	32.23331515	43286.8333	14.5239563	0.525129659	5.670141945	4.559531619	2.977559704	2.394345283	0.43245947	0.347753663
2007	Fruitful Rim	7	6011	I	29953.9	29953.9	302643.0689	302643.0689	71535.88989	71535.88989	52	52	no	298037.4797	120999.4953	60862.34628	67416.23605	no	no	no	40.59875133	55.71612998	67416.23605	22.62005306	0.44431285	10.10362821	2.38819953	4.489171847	1.06110774	1.015453054	0.240023134
2012	Fruitful Rim	7	6011	I	49688.3	49688.3	308028.8435	308028.8435	135184.9905	135184.9905	51	51	no	298037.4797	115614.3387	55581.59867	72713.98048	no	no	no	38.79187905	62.89356608	72713.98048	24.39759609	0.683339018	6.199222825	2.720660406	4.236170836	1.85913341	1.03352385	0.45358386
1997	Fruitful Rim	7	6013	I	24389.2	24389.2	108104.3599	108104.3599	81171.99914	81171.99914	38	38	no	185726.5928	18317.30242	47655.41867	5493.207764	no	no	no	9.86250926	29.98917438	5493.207764	2.9576851	4.439883042	4.432468467	3.328194412	19.67964158	14.77679393	0.582061827	0.437051032
2002	Fruitful Rim	7	6013	I	11274.1	11274.1	80628.08411	80628.08411	26392.5072	26392.5072	41	41	no	185726.5928	14971.76326	33463.08065	6409.821554	no	no	no	8.061184469	42.81273651	6409.821554	3.451213666	1.758878918	7.15162045	2.340985728	12.57883444	4.117510445	0.434122453	0.142104083
2007	Fruitful Rim	7	6013	I	16551.8	16551.8	185689.9623	185689.9623	36869.80352	36869.80352	50	50	no	185726.5928	14509.20716	41201.48635	5147.201234	no	no	no	7.812132305	35.47541349	5147.201234	2.771386238	3.215689313	11.21871713	2.22754042	36.07590879	7.163077922	0.999802772	0.198516556
2012	Fruitful Rim	7	6013	I	11246.5	11246.5	200665.398	200665.398	424344.7947	424344.7947	41	41	no	185726.5928	18830.44427	28608.4674	5334.166166	no	no	no	10.1387981	28.32735166	5334.166166	2.872052992	2.108389512	17.84247526	37.73127593	37.6188877	79.55222644	1.08043439	2.284782099
1997	Basin and Range	8	6015	I	2959.2	2959.2	11632.59164	11632.59164	1435.271005	1435.271005	16	16	no	260652.1823	3405.43269	1181.68312	190.20242	no	no	no	1.306504576	5.585264409	190.20242	0.072971735	15.55816167	3.930992038	0.485019939	61.15900965	7.54601863	0.044628791	0.005506461
2002	Basin and Range	8	6015	I	4539	4539	10651.2285	10651.2285	747.0801758	747.0801758	16	16	no	260652.1823	3376.699984	1154.164472	179.680584	no	no	no	1.295481186	5.321188878	179.680584	0.068935001	25.26149403	2.346602445	0.164591358	59.27868364	4.157823618	0.040863761	0.002866196
2007	Basin and Range	8	6015	I	4065.1	4065.1	10264.31151	10264.31151	47.39414867	47.39414867	12	12	no	260652.1823	3231.822396	2668.90417	142.854158	no	no	no	1.239898461	4.420235412	142.854158	0.054806431	28.45629457	2.524983767	0.01165879	71.85168185	0.331765973	0.039379342	0.000181829
2012	Basin and Range	8	6015	I	2671.2	2671.2	3705.769154	3705.769154	6999.973212	6999.973212	11	11	no	260652.1823	3483.941774	3202.685004	133.54638	no	no	no	1.336624824	3.833197816	133.54638	0.051235474	20.00203974	1.387305014	2.620535045	27.74893002	52.41604611	0.014217296	0.026855609
1997	Basin and Range	8	6017	I	1712.3	1712.3	4331.105215	4331.105215	8375.975136	8375.975136	21	21	no	442344.0557	6026.179226	25173.08794	800.873594	no	no	no	1.36232852	13.28990666	800.873594	0.181052189	2.138040276	2.52940794	4.891651659	5.40797605	10.45854826	0.009791259	0.018935431
2002	Basin and Range	8	6017	I	1387.4	1387.4	3529.183228	3529.183228	6799.297395	6799.297395	24	24	no	442344.0557	6287.201696	27039.49978	1163.47225	no	no	no	1.421337444	18.5054068	1163.47225	0.263024276	1.192465054	2.543738812	4.900747726	3.033319642	5.843970405	0.007978367	0.015371061
2007	Basin and Range	8	6017	I	2870.7	2870.7	3345.505583	3345.505583	6872.963021	6872.963021	25	25	no	442344.0557	6181.57865	24033.49217	1379.574574	no	no	no	1.397459414	22.31751227	1379.574574	0.311878176	2.080858878	1.165397145	2.394176689	2.425026995	4.981943819	0.00756313	0.015537596
2012	Basin and Range	8	6017	I	917.2	917.2	2073.903757	2073.903757	2974.516363	2974.516363	27	27	no	442344.0557	4504.15518	28095.32555	654.377262	no	no	no	1.018247023	14.52830189	654.377262	0.147934001	1.401637944	2.261124899	3.243040082	3.169278454	4.545568032	0.00468844	0.006724441
1997	Fruitful Rim	7	6019	I	2040938.9	2040938.9	10237041.9	10237041.9	5001024.73	5001024.73	63	63	no	1543341.286	509854.9883	233783.0553	392551.0856	no	no	no	33.03579014	76.99269294	392551.0856	25.43514446	5.199167637	5.015849274	2.450354947	26.07824122	12.73980614	6.633038327	3.240388096
2002	Fruitful Rim	7	6019	I	846928.9	846928.9	4235677.825	4235677.825	1783064.736	1783064.736	70	70	no	1543341.286	497579.6479	244102.5483	355266.5551	no	no	no	32.24041581	71.39893213	355266.5551	23.0193126	2.383925219	5.001220085	2.1053299	11.92253469	5.018949043	2.744485529	1.155327569
2007	Fruitful Rim	7	6019	I	702951.9	702951.9	4503209.361	4503209.361	2434128.769	2434128.769	73	73	no	1543341.286	446029.9358	189211.344	365830.8831	no	no	no	28.90027889	82.01935648	365830.8831	23.70382277	1.92152148	6.406141532	3.462724503	12.30953856	6.653699514	2.917831204	1.57718114
2012	Fruitful Rim	7	6019	I	676153.7	676153.7	4739129.303	4739129.303	6095311.519	6095311.519	70	70	no	1543341.286	466745.0028	196935.5857	294275.9233	no	no	no	30.24250094	63.0485429	294275.9233	19.06745618	2.297686105	7.008952702	9.014683376	16.10437323	20.71291273	3.070694309	3.949425558
1997	Fruitful Rim	7	6021	I	87003.8	87003.8	379127.0985	379127.0985	109818.0831	109818.0831	36	36	no	340310.9792	106525.4958	82164.20795	45215.56678	no	no	no	31.3023976	42.44576986	45215.56678	13.28654364	1.924200142	4.357592409	1.262221686	8.384879931	2.428767147	1.114060732	0.322699207
2002	Fruitful Rim	7	6021	I	50785.2	50785.2	349953.6747	349953.6747	121548.6308	121548.6308	47	47	no	340310.9792	109860.1084	81767.61567	41481.12437	no	no	no	32.28226978	37.75813165	41481.12437	12.18918193	1.224296611	6.890859438	2.393386868	8.436455859	2.930215432	1.028334953	0.35716929
2007	Fruitful Rim	7	6021	I	83713.6	83713.6	673708.1726	673708.1726	56261.73903	56261.73903	50	50	no	340310.9792	101284.4074	87427.14938	57465.00731	no	no	no	29.76230964	56.73628231	57465.00731	16.88602802	1.456775243	8.047774467	0.67207406	11.72379861	0.979060852	1.979683918	0.16532449
2012	Fruitful Rim	7	6021	I	39997.9	39997.9	445444.5071	445444.5071	45077.55903	45077.55903	46	46	no	340310.9792	111009.4167	144880.4208	67716.10838	no	no	no	32.61999272	61.0003281	67716.10838	19.89830259	0.590670388	11.13669735	1.126998143	6.578117345	0.66568443	1.308933694	0.132459902
1997	Basin and Range	8	6023	I	14.8	14.8	92.64024904	92.64024904	55.10999574	55.10999574	7	7	no	924104.1232	22067.12289	147427.9192	151.75725	no	no	no	2.387947672	0.687707458	151.75725	0.016422094	0.097524171	6.259476287	3.723648361	0.610450236	0.363145719	0.000100249	5.96E-05
2002	Basin and Range	8	6023	I	31.1	31.1	129.0213143	129.0213143	163.2366661	163.2366661	7	7	no	924104.1232	21748.23033	148209.7725	57.060726	no	no	no	2.353439378	0.262369513	57.060726	0.006174707	0.545033374	4.148595314	5.248767397	2.2611229	2.860753403	0.000139618	0.000176643
2007	Basin and Range	8	6023	I	40.9	40.9	99.82390166	99.82390166	69.98016076	69.98016076	9	9	no	924104.1232	13705.50076	140825.8718	462.960784	no	no	no	1.483112175	3.377919509	462.960784	0.050098336	0.088344416	2.440682192	1.711006376	0.215620642	0.151157859	0.000108022	7.57E-05
2012	Basin and Range	8	6023	I	11.1	11.1	67.11193978	67.11193978	27.92824096	27.92824096	9	9	no	924104.1232	8472.506096	150951.1155	369.478318	no	no	no	0.916834573	4.360909438	369.478318	0.039982325	0.030042358	6.046120701	2.516057745	0.181639724	0.075588308	7.26E-05	3.02E-05
1997	Fruitful Rim	7	6025	I	384265.2	384265.2	2821957.891	2821957.891	2452692.664	2452692.664	52	52	no	1081736.605	187939.8206	5424.006458	129103.7371	no	no	no	17.37389858	68.69418982	129103.7371	11.93485887	2.976406483	7.343776879	6.382812349	21.85806511	18.99784405	2.608729222	2.267365876
2002	Fruitful Rim	7	6025	I	217371.9	217371.9	2050899.296	2050899.296	2137848.121	2137848.121	53	53	no	1081736.605	197422.0182	3029.884082	118827.1408	no	no	no	18.25047035	60.18940636	118827.1408	10.98484976	1.829311877	9.434978926	9.834979226	17.25951901	17.99124431	1.895932233	1.976311157
2007	Fruitful Rim	7	6025	I	123142.3	123142.3	1464014.494	1464014.494	2026750.698	2026750.698	50	50	no	1081736.605	160523.9628	1652.332938	112307.6493	no	no	no	14.83946851	69.96316773	112307.6493	10.38216225	1.096472954	11.88880258	16.45860682	13.03575048	18.04641723	1.353392765	1.873608316
2012	Fruitful Rim	7	6025	I	211591.7	211591.7	1912594.178	1912594.178	2342131.599	2342131.599	57	57	no	1081736.605	197443.0619	3117.296258	130597.4331	no	no	no	18.25241571	66.14435162	130597.4331	12.07294202	1.620182686	9.039079404	11.06910904	14.64495995	17.93397882	1.768077524	2.165158865
1997	Basin and Range	8	6027	I	70.9	70.9	1104.615649	1104.615649	271.3035616	271.3035616	2	2	yes	2636853.039	5264.155488	72627.37768	89.03092	yes	no	no	0.199637803	1.691266913	89.03092	0.003376408	0.796352548	15.57991042	3.826566454	12.40710136	3.047295946	0.000418914	0.000102889
2002	Basin and Range	8	6027	I	13	13	55.53435771	55.53435771	85.55469444	85.55469444	1	1	yes	2636853.039	4893.867798	77566.57031	753.930018	no	no	yes	0.185595015	15.40560655	753.930018	0.028592038	0.01724298	4.27187367	6.581130342	0.073659831	0.113478297	2.11E-05	3.24E-05
2007	Basin and Range	8	6027	I	1.2	1.2	23.02767845	23.02767845	1.603232932	1.603232932	1	1	yes	2636853.039	3343.111046	103272.6297	753.930018	no	no	yes	0.126784125	22.55174918	753.930018	0.028592038	0.00159166	19.18973204	1.336027443	0.030543522	0.002126501	8.73E-06	6.08E-07
2012	Basin and Range	8	6027	I	2.4	2.4	46.05535689	46.05535689	3.206465864	3.206465864	1	1	no	2636853.039	7555.48762	119186.502	1418.829116	no	no	no	0.286534271	18.7787895	1418.829116	0.053807668	0.001691536	19.18973204	1.336027443	0.032460115	0.002259938	1.75E-05	1.22E-06
1997	Fruitful Rim	7	6029	I	1022320.4	1022320.4	6215889.091	6215889.091	2741110.35	2741110.35	59	59	no	2106167.243	429950.1423	653565.0572	272949.7805	no	no	no	20.41386522	63.48405399	272949.7805	12.95954922	3.745452362	6.080177106	2.681263477	22.7730137	10.04254462	2.951279919	1.301468513
2002	Fruitful Rim	7	6029	I	629194	629194	3158118.8	3158118.8	2111427.9	2111427.9	65	65	no	2106167.243	403996.8197	659036.0072	260015.6112	no	no	no	19.18161158	64.36080645	260015.6112	12.3454399	2.419831629	5.019308513	3.355766107	12.14588149	8.120388965	1.4994625	1.002497739
2007	Fruitful Rim	7	6029	I	628644.3	628644.3	4372658.048	4372658.048	2223082.236	2223082.236	73	73	no	2106167.243	381548.8873	527712.9721	268098	no	no	no	18.11579249	70.26570092	268098	12.72918857	2.344830248	6.955695053	3.536311769	16.30992416	8.292050803	2.076121002	1.055510783
2012	Fruitful Rim	7	6029	I	390661.5	390661.5	4066387.668	4066387.668	5685669.203	5685669.203	65	65	no	2106167.243	363972.565	543339.1126	210490.5432	no	no	no	17.28127556	57.83143113	210490.5432	9.994008971	1.855957489	10.40897982	14.55395324	19.31862404	27.0115185	1.930705019	2.699533582
1997	Fruitful Rim	7	6031	I	652945.8	652945.8	4419520.458	4419520.458	1505743.63	1505743.63	53	53	no	359858.5271	214127.0516	40256.54454	136147.7016	no	no	no	59.50312012	63.58267233	136147.7016	37.83367389	4.795863553	6.768587006	2.306077519	32.46121973	11.05963312	12.28127201	4.18426553
2002	Fruitful Rim	7	6031	I	245257.8	245257.8	1915525.942	1915525.942	591936.2999	591936.2999	57	57	no	359858.5271	202310.2204	50162.85313	122027.3977	no	no	no	56.21937656	60.31697135	122027.3977	33.90982525	2.00985848	7.810254931	2.413526909	15.6975071	4.850847523	5.322997227	1.644913919
2007	Fruitful Rim	7	6031	I	191472.1	191472.1	1322330.896	1322330.896	883916.115	883916.115	63	63	no	359858.5271	207551.3088	58206.39207	136777.7977	no	no	no	57.67580679	65.90071558	136777.7977	38.00876939	1.39987705	6.906128337	4.616422523	9.667730565	6.462423945	3.674585416	2.456287814
2012	Fruitful Rim	7	6031	I	209995	209995	1668620.732	1668620.732	1347784.832	1347784.832	58	58	no	359858.5271	202950.029	49946.75081	125457.9209	no	no	no	56.39717103	61.81714855	125457.9209	34.863123	1.673828153	7.946002202	6.418175825	13.30024219	10.74292339	4.636879792	3.745318593
1997	Fruitful Rim	7	6033	I	12575.1	12575.1	47531.81426	47531.81426	72730.00025	72730.00025	28	28	no	325424.6047	14753.6375	21669.72124	3215.23027	no	no	no	4.533657655	21.79279699	3215.23027	0.988010809	3.911104009	3.779835887	5.78365184	14.78333129	22.6204639	0.146060911	0.223492628
2002	Fruitful Rim	7	6033	I	5159.2	5159.2	64870.57919	64870.57919	28662.49066	28662.49066	25	25	no	325424.6047	15303.60578	19312.42529	4788.649438	no	no	no	4.702657867	31.29098794	4788.649438	1.471508106	1.077381017	12.57376709	5.555607587	13.54673797	5.98550615	0.199341347	0.088077208
2007	Fruitful Rim	7	6033	I	2430.8	2430.8	13939.3673	13939.3673	11901.71697	11901.71697	25	25	no	325424.6047	11734.67994	17823.99018	5008.393936	no	no	no	3.605959651	42.68027727	5008.393936	1.539033577	0.485345209	5.734477248	4.89621399	2.783201057	2.376354001	0.042834399	0.036572886
2012	Fruitful Rim	7	6033	I	2954.6	2954.6	12196.84165	12196.84165	36803.93158	36803.93158	28	28	no	325424.6047	11778.79072	30573.62261	2749.84137	no	no	no	3.619514488	23.34570192	2749.84137	0.845001063	1.074461979	4.128085577	12.45648534	4.435470998	13.38401988	0.037479777	0.11309511
1997	Basin and Range	8	6035	I	822.3	822.3	6473.655581	6473.655581	4321.965407	4321.965407	12	12	no	1176162.394	49058.46504	122459.1977	1308.754524	no	no	no	4.171062202	2.667744543	1308.754524	0.111273284	0.628307284	7.872620189	5.25594723	4.946424606	3.302349927	0.005504049	0.003674633
2002	Basin and Range	8	6035	I	2228.1	2228.1	19632.9142	19632.9142	16664.42752	16664.42752	11	11	no	1176162.394	50562.6829	127845.1636	2337.06165	no	no	no	4.298954224	4.622107681	2337.06165	0.198702293	0.953376647	8.811504961	7.479209873	8.400683055	7.130504032	0.01669235	0.014168475
2007	Basin and Range	8	6035	I	1458	1458	12112.60251	12112.60251	13886.98675	13886.98675	10	10	no	1176162.394	33413.70896	128637.9435	5763.133326	no	no	no	2.840909482	17.24781087	5763.133326	0.489994694	0.25298738	8.307683475	9.524682267	2.101739075	2.409624411	0.01029841	0.011807032
2012	Basin and Range	8	6035	I	247.8	247.8	3924.337429	3924.337429	252.0283614	252.0283614	7	7	no	1176162.394	28680.09682	151461.0198	4605.731366	no	no	no	2.438447019	16.05898123	4605.731366	0.391589749	0.05380253	15.83671279	1.017063605	0.852055215	0.054720595	0.003336561	0.00021428
1997	Fruitful Rim	7	6037	I	7680.6	7680.6	43708.69602	43708.69602	27323.02612	27323.02612	42	42	no	1051042.79	20401.43532	24501.30918	4572.547114	no	no	no	1.941066102	22.4128697	4572.547114	0.435048616	1.679720254	5.690791867	3.557407771	9.558938361	5.975449884	0.041586029	0.025996112
2002	Fruitful Rim	7	6037	I	12087.3	12087.3	81945.70684	81945.70684	138470.4142	138470.4142	55	55	no	1051042.79	20611.06267	15626.14052	4973.59094	no	no	no	1.961010804	24.13068662	4973.59094	0.473205372	2.430296369	6.779488127	11.4558598	16.47616538	27.84113447	0.0779661	0.131745744
2007	Fruitful Rim	7	6037	I	4415.5	4415.5	32177.65337	32177.65337	37044.0104	37044.0104	54	54	no	1051042.79	19893.55439	18265.09792	6696.339242	no	no	no	1.892744479	33.66084869	6696.339242	0.637113855	0.65939013	7.287431406	8.389539215	4.805260338	5.531979349	0.030614979	0.035245007
2012	Fruitful Rim	7	6037	I	4275.5	4275.5	25193.2554	25193.2554	24377.36938	24377.36938	52	52	no	1051042.79	24101.47942	6574.933442	10815.63804	no	no	no	2.293101636	44.87541138	10815.63804	1.029038792	0.395307238	5.892469981	5.701641769	2.329336034	2.25390026	0.023969771	0.023193508
1997	Fruitful Rim	7	6039	I	316458.4	316458.4	891423.6956	891423.6956	533463.6189	533463.6189	49	49	no	553500.7781	135602.5896	116996.3413	77045.33474	no	no	no	24.4990784	56.81700842	77045.33474	13.91964344	4.107431048	2.816874811	1.685730633	11.57011906	6.924022339	1.610519318	0.963799221
2002	Fruitful Rim	7	6039	I	136209.4	136209.4	630715.6982	630715.6982	304104.1658	304104.1658	55	55	no	553500.7781	146522.6366	113238.8318	85312.26035	no	no	no	26.47198385	58.22462817	85312.26035	15.41321417	1.596598185	4.630485841	2.232622461	7.393025289	3.564600968	1.139502821	0.549419581
2007	Fruitful Rim	7	6039	I	121952.5	121952.5	924451.2918	924451.2918	618381.3135	618381.3135	62	62	no	553500.7781	117635.3405	140924.2105	92468.32288	no	no	no	21.25296751	78.60590403	92468.32288	16.70608724	1.318857055	7.580420998	5.070673529	9.997491713	6.687493557	1.670189688	1.117218508
2012	Fruitful Rim	7	6039	I	79035.4	79035.4	1208470.043	1208470.043	1334127.889	1334127.889	56	56	no	553500.7781	123124.9061	123574.5123	86372.53767	no	no	no	22.24475755	70.15033788	86372.53767	15.60477258	0.915052424	15.29023757	16.88013078	13.99136896	15.4462046	2.183321308	2.410345101
1997	Fruitful Rim	7	6041	I	3.3	3.3	12.57788992	12.57788992	24.13163021	24.13163021	6	6	no	134804.1441	12306.09657	50430.75526	229.3220667	no	no	yes	9.128871117	1.863483399	229.3220667	0.170114998	0.014390242	3.811481795	7.312615216	0.054848145	0.105230301	9.33E-05	0.000179013
2002	Fruitful Rim	7	6041	I	0.4	0.4	0.333333333	0.333333333	0	0	1	1	no	134804.1441	12792.93383	43471.37012	16.18744	no	no	no	9.49001525	0.126534228	16.18744	0.012008117	0.024710516	0.833333333	0	0.020592097	0	2.47E-06	0
2007	Fruitful Rim	7	6041	I	13.9	13.9	13.76768242	13.76768242	27.91935077	27.91935077	6	6	no	134804.1441	4845.305478	44090.5397	459.723296	no	no	no	3.594329767	9.4880147	459.723296	0.341030537	0.030235579	0.99048075	2.008586386	0.029947759	0.060730772	0.000102131	0.00020711
2012	Fruitful Rim	7	6041	I	110	110	15.78666821	15.78666821	92.46458277	92.46458277	6	6	no	134804.1441	5831.120574	52674.33445	212.055464	no	no	no	4.325624122	3.636616004	212.055464	0.157306339	0.518732212	0.143515166	0.840587116	0.074445939	0.436039614	0.000117108	0.000685918
1997	Basin and Range	8	6043	I	4.2	4.2	0.197677085	0.197677085	0.111111111	0.111111111	2	2	no	375243.0701	4699.618518	73616.43026	70.82005	no	no	no	1.252419803	1.506931887	70.82005	0.018873113	0.059305239	0.047065973	0.026455026	0.002791259	0.001568922	5.27E-07	2.96E-07
2002	Basin and Range	8	6043	I	3.8	3.8	1.644995799	1.644995799	26.32490632	26.32490632	3	3	no	375243.0701	5160.960558	77243.22619	55.441982	no	no	no	1.375364656	1.074257038	55.441982	0.014774952	0.068540118	0.432893631	6.927606928	0.029670581	0.474818998	4.38E-06	7.02E-05
2007	Basin and Range	8	6043	I	125.3	125.3	97.31216937	97.31216937	26.51362331	26.51362331	5	5	no	375243.0701	1771.310622	78718.30666	63.535702	no	no	no	0.472043527	3.586931688	63.535702	0.016931879	1.972119549	0.776633435	0.211601144	1.531613979	0.417302752	0.000259331	7.07E-05
2012	Basin and Range	8	6043	I	45.9	45.9	160.5281052	160.5281052	62.13782339	62.13782339	5	5	no	375243.0701	5088.92645	97503.4261	105.21836	no	no	no	1.356168003	2.067594433	105.21836	0.028040054	0.436235653	3.49734434	1.353765215	1.525666292	0.590560653	0.000427798	0.000165594
1997	Basin and Range	8	6045	I	8357.8	8357.8	41948.90013	41948.90013	29147.08083	29147.08083	33	33	no	908142.9026	27526.33703	161974.7621	5295.31631	no	no	no	3.031057882	19.23727194	5295.31631	0.583092847	1.578338198	5.019131844	3.487410662	7.921887508	5.504313459	0.046191959	0.032095258
2002	Basin and Range	8	6045	I	5193.6	5193.6	58072.99819	58072.99819	44368.8495	44368.8495	29	29	no	908142.9026	31264.42162	165142.2395	5704.04917	no	no	no	3.442676425	18.24453764	5704.04917	0.628100396	0.910511085	11.18164629	8.542985502	10.1810129	7.778483	0.063946982	0.048856683
2007	Basin and Range	8	6045	I	2860.7	2860.7	8209.920873	8209.920873	37870.07825	37870.07825	25	25	no	908142.9026	21787.48487	155633.3325	8561.13233	no	no	no	2.39912516	39.29380735	8561.13233	0.942707618	0.334149723	2.869899281	13.23804602	0.958976051	4.423489416	0.00904034	0.041700572
2012	Basin and Range	8	6045	I	2281.7	2281.7	6327.829991	6327.829991	34526.96668	34526.96668	24	24	no	908142.9026	19950.21043	186777.1577	3606.966318	no	no	no	2.196814	18.07984097	3606.966318	0.397180478	0.632581455	2.773296223	15.13212371	1.754335758	9.57230083	0.006967879	0.03801931
1997	Fruitful Rim	7	6047	I	291616.5	291616.5	1551451.149	1551451.149	506223.9663	506223.9663	53	53	no	501153.4299	221065.3931	128631.8732	126581.3293	no	no	no	44.11131999	57.25967664	126581.3293	25.25799919	2.303787626	5.320176153	1.735923606	12.25655599	3.999199323	3.095760812	1.010117732
2002	Fruitful Rim	7	6047	I	194194.7	194194.7	756563.4239	756563.4239	331254.5648	331254.5648	62	62	no	501153.4299	240119.224	145644.8727	140443.0388	no	no	no	47.9133155	58.4888775	140443.0388	28.02396041	1.382729266	3.895901505	1.705785816	5.386977029	2.358639969	1.50964431	0.660984331
2007	Fruitful Rim	7	6047	I	144649.4	144649.4	1045856.57	1045856.57	367297.3273	367297.3273	68	68	no	501153.4299	217606.1372	184615.7298	153793.2253	no	no	no	43.42106113	70.67504036	153793.2253	30.68785248	0.940544681	7.230286264	2.539224686	6.800407288	2.388254273	2.086898956	0.732903948
2012	Fruitful Rim	7	6047	I	105852.1	105852.1	930373.2543	930373.2543	571253.6197	571253.6197	66	66	no	501153.4299	211486.0708	166393.1239	133050.235	no	no	no	42.19986498	62.91205584	133050.235	26.54880263	0.795579955	8.789369831	5.396715037	6.992646459	4.293518308	1.856463907	1.139877701
1997	Basin and Range	8	6049	I	9798.9	9798.9	37361.07241	37361.07241	10120.41795	10120.41795	16	16	no	1014085.246	77043.31131	169231.1868	16345.26754	no	no	no	7.597320996	21.21568669	16345.26754	1.611823819	0.599494623	3.812782293	1.032811637	2.285742483	0.619165023	0.036842142	0.009979849
2002	Basin and Range	8	6049	I	6362.3	6362.3	33594.26294	33594.26294	12683.35334	12683.35334	17	17	no	1014085.246	73590.12567	151710.7111	11576.04303	no	no	no	7.256798772	15.73042976	11576.04303	1.141525634	0.549609222	5.280207306	1.993517021	2.902050628	1.095655338	0.033127652	0.012507187
2007	Basin and Range	8	6049	I	2823.3	2823.3	16751.30292	16751.30292	11175.34372	11175.34372	15	15	no	1014085.246	58996.74382	160410.2461	11013.52949	no	no	no	5.817730222	18.66802941	11013.52949	1.086055589	0.25634834	5.933235192	3.958255843	1.520974991	1.014692314	0.016518634	0.011020123
2012	Basin and Range	8	6049	I	3604.8	3604.8	30794.46013	30794.46013	30685.82245	30685.82245	17	17	no	1014085.246	62616.25541	128448.5505	20798.0276	no	no	no	6.174654021	33.21506127	20798.0276	2.050915116	0.173324128	8.542626533	8.512489583	1.480643296	1.475419835	0.030366737	0.030259608
1997	Basin and Range	8	6051	I	94.95	94.95	839.9505936	839.9505936	865.6796908	865.6796908	2.5	2.5	yes	789673.0996	5250.126373	19873.32009	267.09276	yes	no	no	0.664848071	5.087358684	267.09276	0.033823206	0.355494473	8.846241112	9.117216333	3.144789824	3.241120017	0.001063669	0.001096251
2002	Basin and Range	8	6051	I	528.15	528.15	469.4786601	469.4786601	725.7595012	725.7595012	2.5	2.5	yes	789673.0996	6905.157218	18391.5623	892.737316	no	yes	no	0.874432372	12.92855887	892.737316	0.113051504	0.591607397	0.888911597	1.374154125	0.525886677	0.812959746	0.000594523	0.000919063
2007	Basin and Range	8	6051	I	112.84	112.84	1156.380934	1156.380934	1163.409154	1163.409154	1	1	yes	789673.0996	4240.704594	18391.5623	909.329442	no	yes	no	0.537020268	21.44288577	909.329442	0.115152643	0.12409144	10.24796999	10.31025482	1.271685355	1.279414369	0.001464379	0.001473279
2012	Basin and Range	8	6051	I	526.7	526.7	878.0488836	878.0488836	7931.946571	7931.946571	3	3	no	789673.0996	4604.517308	16909.80451	2029.50029	no	no	no	0.583091574	44.07628757	2029.50029	0.257005119	0.259522013	1.667075913	15.0597049	0.432642896	3.908324926	0.001111914	0.010044595
1997	Fruitful Rim	7	6053	I	359652.7	359652.7	2418644.747	2418644.747	2053119.812	2053119.812	50	50	no	849672.6553	157865.9852	432048.0345	87160.05662	no	no	no	18.57962407	55.21142286	87160.05662	10.25807481	4.126347709	6.724945336	5.708617819	27.74946278	23.55574206	2.846560652	2.416365643
2002	Fruitful Rim	7	6053	I	309405.4	309405.4	2136259.593	2136259.593	2728375.151	2728375.151	64	64	no	849672.6553	148984.3415	332967.5471	83952.1107	no	no	no	17.53432226	56.34962026	83952.1107	9.880524008	3.685498761	6.904403068	8.818123896	25.44616896	32.4991847	2.514214833	3.211089747
2007	Fruitful Rim	7	6053	I	438611.3	438611.3	4605147.286	4605147.286	19779166.52	19779166.52	72	72	no	849672.6553	125878.3897	368704.9631	88289.53525	no	no	no	14.81492771	70.13875493	88289.53525	10.39100584	4.967874151	10.49938131	45.09497707	52.15960502	224.0261709	5.419907605	23.27857251
2012	Fruitful Rim	7	6053	I	195211.9	195211.9	1785156.56	1785156.56	3643226.1	3643226.1	69	69	no	849672.6553	144996.5657	319132.5468	94839.78284	no	no	no	17.06499141	65.40829598	94839.78284	11.16192009	2.058333477	9.144711772	18.66293039	18.82286638	38.4145344	2.100993305	4.287799634
1997	Fruitful Rim	7	6055	I	2976.7	2976.7	5667.807532	5667.807532	31685.05127	31685.05127	15	15	no	193825.5738	30369.66087	42743.34001	8329.247252	no	no	no	15.66855203	27.42621094	8329.247252	4.297290131	0.357379234	1.904057356	10.64435491	0.680470559	3.804071401	0.029241794	0.163471985
2002	Fruitful Rim	7	6055	I	3314.9	3314.9	19181.3855	19181.3855	79780.46357	79780.46357	21	21	no	193825.5738	30709.19242	38950.62281	15565.8423	no	no	no	15.84372579	50.68789205	15565.8423	8.030850626	0.212959886	5.786414522	24.06723086	1.232274176	5.125354736	0.098962098	0.411609583
2007	Fruitful Rim	7	6055	I	9964.3	9964.3	44298.72152	44298.72152	59871.21031	59871.21031	24	24	no	193825.5738	26783.73822	39035.60687	19588.82583	no	no	no	13.81847488	73.13701197	19588.82583	10.10641963	0.508672653	4.445743457	6.008571632	2.261428118	3.056396071	0.228549415	0.308892212
2012	Fruitful Rim	7	6055	I	11291.4	11291.4	16381.98969	16381.98969	156039.2644	156039.2644	27	27	no	193825.5738	25515.04761	38781.46407	12421.43208	no	no	no	13.16392214	48.68277054	12421.43208	6.408562009	0.90902562	1.450837779	13.8193018	1.318848711	12.56209939	0.084519237	0.805049929
1997	Basin and Range	8	6057	I	73.4	73.4	107.2680666	107.2680666	166.4373352	166.4373352	6	6	no	248062.4009	6670.034652	18282.49942	44.110774	no	no	no	2.688853542	0.661327509	44.110774	0.017782128	1.663992566	1.461417802	2.267538627	2.431788357	3.773167417	0.000432424	0.000670949
2002	Basin and Range	8	6057	I	61.3	61.3	422.8301323	422.8301323	319.9297173	319.9297173	13	13	no	248062.4009	6781.727988	21872.87361	269.925562	no	no	no	2.733879848	3.980188567	269.925562	0.108813573	0.227099648	6.897718309	5.219081848	1.566469397	1.185251648	0.001704531	0.001289715
2007	Basin and Range	8	6057	I	27.7	27.7	66.17655112	66.17655112	162.6144887	162.6144887	7	7	no	248062.4009	2954.612486	19025.09823	150.947878	no	no	no	1.191076308	5.108889193	150.947878	0.060850769	0.183507051	2.389045167	5.870559158	0.438406634	1.077289001	0.000266774	0.000655539
2012	Basin and Range	8	6057	I	18	18	22.46025232	22.46025232	82.61162761	82.61162761	7	7	no	248062.4009	1355.293414	7847.266226	140.021356	no	no	no	0.546351809	10.33144222	140.021356	0.056446021	0.128551819	1.247791795	4.589534867	0.160405905	0.589993055	9.05E-05	0.000333028
1997	Fruitful Rim	7	6059	I	23169.6	23169.6	72994.44155	72994.44155	58861.39821	58861.39821	46	46	no	204768.6879	7446.2224	14581.24127	3324.49549	no	no	no	3.636406756	44.64673913	3324.49549	1.623537038	6.969358229	3.150440299	2.540458109	21.95654702	17.70536263	0.356472673	0.28745312
2002	Fruitful Rim	7	6059	I	33583.7	33583.7	83991.28645	83991.28645	124497.2347	124497.2347	53	53	no	204768.6879	6134.635074	14786.82175	3133.483698	no	yes	no	2.995885327	51.07856719	3133.483698	1.530255299	10.7176878	2.500953929	3.707073213	26.80444341	39.73125335	0.410176416	0.60798961
2007	Fruitful Rim	7	6059	I	6424.7	6424.7	33462.45869	33462.45869	22972.57871	22972.57871	54	54	no	204768.6879	5917.723378	14786.82175	2745.389824	no	yes	no	2.889955217	46.39266908	2745.389824	1.34072736	2.340177684	5.208407971	3.575665589	12.1886001	8.367692816	0.163415896	0.112187947
2012	Fruitful Rim	7	6059	I	3260.7	3260.7	16113.59508	16113.59508	40116.85185	40116.85185	49	49	no	204768.6879	6144.347538	14992.40224	3221.705246	no	no	no	3.000628466	52.43364289	3221.705246	1.573338814	1.012103762	4.941759462	12.303141	5.001573343	12.45205529	0.078691695	0.195913019
1997	Basin and Range	8	6061	I	6285.7	6285.7	48336.01648	48336.01648	2650.609788	2650.609788	27	27	no	364368.3479	25710.91564	29884.03767	5143.154374	no	no	no	7.056297779	20.00377756	5143.154374	1.411526112	1.22214881	7.68983828	0.421688879	9.398126706	0.515366562	0.132657012	0.007274534
2002	Basin and Range	8	6061	I	1088.2	1088.2	10195.15619	10195.15619	1419.9119	1419.9119	26	26	no	364368.3479	20242.39372	24905.18581	2162.641984	no	no	no	5.555475342	10.68372651	2162.641984	0.593531792	0.503180835	9.368825758	1.304826227	4.714213571	0.656563551	0.027980356	0.003896913
2007	Basin and Range	8	6061	I	2929.1	2929.1	50915.29316	50915.29316	1319.449129	1319.449129	26	26	no	364368.3479	20369.46512	25827.86989	3749.41579	no	no	no	5.590349777	18.40704097	3749.41579	1.029017974	0.781215038	17.38257252	0.450462302	13.57952705	0.351907924	0.139735774	0.003621196
2012	Basin and Range	8	6061	I	2643.1	2643.1	32299.68068	32299.68068	6956.724931	6956.724931	35	35	no	364368.3479	13600.2824	16229.12266	4132.653432	no	no	no	3.732564171	30.38652662	4132.653432	1.134196605	0.639564881	12.22037784	2.632032436	7.8157245	1.683355511	0.088645682	0.019092561
1997	Basin and Range	8	6063	I	781.5	781.5	2942.878012	2942.878012	3763.742824	3763.742824	1.5	1.5	yes	661229.4054	17743.86236	26526.76261	0	no	no	yes	2.683465407	0	0	0	Inf	3.765678838	4.816049679	Inf	Inf	0.004450616	0.005692038
2002	Basin and Range	8	6063	I	11.4	11.4	30.18373733	30.18373733	0.128247294	0.128247294	1	1	yes	661229.4054	35414.07186	31003.80383	0	no	no	yes	5.35579204	0	0	0	Inf	2.647696257	0.011249763	Inf	Inf	4.56E-05	1.94E-07
2007	Basin and Range	8	6063	I	10.9	10.9	266.6484847	266.6484847	0.163223829	0.163223829	1	1	yes	661229.4054	7481.430082	32992.02615	0	no	no	yes	1.131442435	0	0	0	Inf	24.46316373	0.014974663	Inf	Inf	0.000403262	2.47E-07
2012	Basin and Range	8	6063	I	24.4	24.4	599.5879598	599.5879598	0.04663538	0.04663538	1	1	yes	661229.4054	10509.69542	46991.73363	0	no	no	yes	1.58941743	0	0	0	Inf	24.57327704	0.001911286	Inf	Inf	0.000906778	7.05E-08
1997	Fruitful Rim	7	6065	I	142003.1	142003.1	1189494.35	1189494.35	808977.9702	808977.9702	61	61	no	1866459.585	115499.0031	76690.42512	61044.85967	no	no	no	6.188133088	52.85314852	61044.85967	3.270623171	2.326208968	8.376537906	5.69690359	19.48557759	13.25218822	0.637299816	0.433429139
2002	Fruitful Rim	7	6065	I	78039.3	78039.3	742045.7214	742045.7214	738607.7771	738607.7771	63	63	no	1866459.585	114116.5958	95257.01411	55987.09404	no	no	no	6.114067333	49.06130757	55987.09404	2.99964138	1.393880167	9.508615805	9.464561792	13.25387099	13.19246497	0.397568599	0.395726638
2007	Fruitful Rim	7	6065	I	52378.8	52378.8	452349.9073	452349.9073	544957.5543	544957.5543	65	65	no	1866459.585	89007.8529	28428.78681	50779.99928	no	no	no	4.768806869	57.05114507	50779.99928	2.720658925	1.031484851	8.636125824	10.40416264	8.90803296	10.73173616	0.242357194	0.291973938
2012	Fruitful Rim	7	6065	I	113666.2	113666.2	355490.0433	355490.0433	1117781.53	1117781.53	58	58	no	1866459.585	91963.27476	34324.25246	49437.65582	no	no	no	4.927150606	53.75804195	49437.65582	2.64873969	2.29918264	3.127491227	9.833895474	7.190673535	22.60992175	0.190462224	0.598877971
1997	Fruitful Rim	7	6067	I	64871	64871	183570.3083	183570.3083	131110.6828	131110.6828	45	45	no	249917.8862	66948.01435	60993.05986	23350.3822	no	no	no	26.7880044	34.87837903	23350.3822	9.343221711	2.778155811	2.829774604	2.021098531	7.861554759	5.614926627	0.734522491	0.524615044
2002	Fruitful Rim	7	6067	I	32146.7	32146.7	139629.3075	139629.3075	86073.82993	86073.82993	50	50	no	249917.8862	65167.80064	54602.66324	21524.43897	no	no	no	26.07568495	33.02925487	21524.43897	8.612604443	1.493497696	4.343503609	2.677532373	6.487012631	3.998888429	0.558700738	0.344408443
2007	Fruitful Rim	7	6067	I	21887.9	21887.9	146129.3192	146129.3192	137011.3676	137011.3676	58	58	no	249917.8862	54077.38081	71381.34948	31189.55471	no	no	no	21.63805946	57.67578651	31189.55471	12.47992098	0.701770199	6.676260365	6.25968538	4.685200562	4.392860652	0.584709328	0.548225538
2012	Fruitful Rim	7	6067	I	19403.6	19403.6	158046.5625	158046.5625	466162.5936	466162.5936	54	54	no	249917.8862	42783.80861	49815.63254	18371.12566	no	no	no	17.11914632	42.93943493	18371.12566	7.350864693	1.05620093	8.145218543	24.02454151	8.602987398	25.37474308	0.632393963	1.86526303
1997	Fruitful Rim	7	6069	I	27513.9	27513.9	163606.8901	163606.8901	135263.4467	135263.4467	46	46	no	359674.395	30917.60571	179005.1631	7476.57385	no	no	no	8.595998533	24.18225369	7476.57385	2.078706173	3.680014476	5.946335857	4.916185881	21.88260203	18.09163521	0.454874999	0.376071938
2002	Fruitful Rim	7	6069	I	27013.1	27013.1	182953.2814	182953.2814	217128.0074	217128.0074	56	56	no	359674.395	31073.40982	179063.0332	10470.03619	no	no	no	8.639316632	33.69451969	10470.03619	2.910976244	2.580038837	6.772761417	8.037878193	17.47398749	20.73803791	0.508663625	0.603679357
2007	Fruitful Rim	7	6069	I	35881.8	35881.8	158493.1525	158493.1525	231106.783	231106.783	53	53	no	359674.395	22343.92812	203498.7832	10184.32788	no	no	no	6.212265435	45.57984533	10184.32788	2.831540977	3.523236922	4.41709035	6.44078009	15.56245581	22.69239422	0.440657313	0.642544441
2012	Fruitful Rim	7	6069	I	20321.5	20321.5	134831.4857	134831.4857	230890.5913	230890.5913	52	52	no	359674.395	15593.36095	208717.2092	5608.94796	no	no	no	4.335410352	35.97010277	5608.94796	1.559451559	3.623050195	6.634917981	11.36188723	24.03864088	41.16468774	0.37487096	0.641943365
1997	Fruitful Rim	7	6071	I	9786.6	9786.6	83532.71266	83532.71266	60408.68108	60408.68108	38	38	no	5194771.669	25015.66509	340446.549	8095.338744	no	no	no	0.481554661	32.36107741	8095.338744	0.155836277	1.208917911	8.535417066	6.172591205	10.31861857	7.462156062	0.016080151	0.011628746
2002	Fruitful Rim	7	6071	I	4689.6	4689.6	38239.43093	38239.43093	25486.23235	25486.23235	39	39	no	5194771.669	19484.82153	171436.7255	6045.199468	no	no	no	0.375085235	31.02517239	6045.199468	0.116370841	0.77575604	8.154092232	5.434628189	6.325586299	4.215945642	0.007361138	0.004906131
2007	Fruitful Rim	7	6071	I	2938.8	2938.8	27516.43324	27516.43324	10896.35277	10896.35277	33	33	no	5194771.669	14527.41803	174965.7223	6002.302752	no	yes	no	0.279654602	41.31706502	6002.302752	0.115545074	0.489612091	9.363152727	3.707755809	4.584312783	1.815362074	0.005296948	0.002097561
2012	Fruitful Rim	7	6071	I	1675.5	1675.5	20022.62698	20022.62698	41735.67214	41735.67214	33	33	no	5194771.669	12070.56932	13013.89239	3423.64356	no	no	no	0.232359959	28.36356321	3423.64356	0.065905564	0.489390899	11.95023992	24.90938355	5.848338658	12.19042561	0.003854381	0.008034169
1997	Fruitful Rim	7	6073	I	17265.2	17265.2	114685.0182	114685.0182	114877.848	114877.848	45	45	no	1089506.98	50501.17063	117845.3726	18604.22479	no	no	no	4.635231489	36.83919513	18604.22479	1.707581973	0.928025768	6.642553704	6.653722401	6.164461002	6.174825841	0.105263225	0.105440213
2002	Fruitful Rim	7	6073	I	12660.4	12660.4	81978.99879	81978.99879	86264.3254	86264.3254	51	51	no	1089506.98	43692.32868	93011.4115	17384.90587	no	no	no	4.010284419	39.78937814	17384.90587	1.595667232	0.728240929	6.475229755	6.813712474	4.715527331	4.9620243	0.075244124	0.079177396
2007	Fruitful Rim	7	6073	I	12511.6	12511.6	97626.67174	97626.67174	61932.28599	61932.28599	59	59	no	1089506.98	41481.12437	52924.02571	18622.84035	no	no	no	3.80732984	44.89473376	18622.84035	1.709290595	0.671841661	7.802892655	4.949989289	5.242308365	3.325609028	0.089606284	0.056844322
2012	Fruitful Rim	7	6073	I	10017.5	10017.5	77052.19873	77052.19873	218406.3006	218406.3006	59	59	no	1089506.98	27607.27423	30636.34894	10439.68474	no	no	no	2.533923576	37.81497823	10439.68474	0.958202649	0.959559627	7.691759295	21.80247572	7.380701682	20.92077548	0.070722079	0.200463425
1997	Fruitful Rim	7	6075	I	0.6625	0.6625	3.375529478	3.375529478	10.14334882	10.14334882	1.1875	1.1875	yes	12145.03155	3.237488	0	0	yes	yes	yes	0.026656892	0	0	0	Inf	5.095138834	15.31071519	Inf	Inf	0.000277935	0.000835185
2002	Fruitful Rim	7	6075	I	0.6	0.6	3.687379469	3.687379469	18.35311026	18.35311026	1.5	1.5	yes	12145.03155	3.237488	0	0	yes	yes	yes	0.026656892	0	0	0	Inf	6.145632448	30.58851711	Inf	Inf	0.000303612	0.001511162
2007	Fruitful Rim	7	6075	I	0.5375	0.5375	3.999229459	3.999229459	26.56287171	26.56287171	1.8125	1.8125	yes	12145.03155	2.832802	0	0	no	yes	yes	0.023324781	0	0	0	Inf	7.440426901	49.41929621	Inf	Inf	0.000329289	0.002187139
2012	Fruitful Rim	7	6075	I	0.5	0.5	4.186339454	4.186339454	31.48872858	31.48872858	2	2	yes	12145.03155	3.642174	0	0	no	yes	yes	0.029989004	0	0	0	Inf	8.372678908	62.97745716	Inf	Inf	0.000344696	0.002592725
1997	Fruitful Rim	7	6077	I	371001.6	371001.6	1868552.554	1868552.554	5662862.878	5662862.878	47	47	no	360360.7424	230896.8348	84191.28013	127487.8259	no	no	no	64.07380372	55.21419382	127487.8259	35.37783418	2.910094336	5.036508075	15.26371551	14.65671362	44.41885206	5.185227841	15.71442783
2002	Fruitful Rim	7	6077	I	199806.8	199806.8	1193328.473	1193328.473	498534.0518	498534.0518	61	61	no	360360.7424	232594.0879	73517.68688	141336.9902	no	no	no	64.54479095	60.76551278	141336.9902	39.22097319	1.413690781	5.972411715	2.495080507	8.44314338	3.527272309	3.311483002	1.383430527
2007	Fruitful Rim	7	6077	I	232808.9	232808.9	1586319.35	1586319.35	732706.8321	732706.8321	70	70	no	360360.7424	199118.462	83512.21702	138717.4577	no	no	no	55.25531461	69.66579409	138717.4577	38.4940537	1.678295608	6.813826062	3.147245797	11.43561435	5.282008799	4.40203153	2.033259303
2012	Fruitful Rim	7	6077	I	188760.7	188760.7	1197125.953	1197125.953	1512599.091	1512599.091	70	70	no	360360.7424	209594.1637	92676.33149	127113.896	no	no	no	58.16231878	60.64763148	127113.896	35.27406875	1.484972972	6.342029636	8.013315754	9.417742598	11.89955731	3.322020999	4.197458027
1997	Fruitful Rim	7	6079	I	70361.3	70361.3	482583.3136	482583.3136	322495.8211	322495.8211	56	56	no	854319.6646	118125.82	395252.7693	13728.97255	no	no	no	13.82688762	11.62232995	13728.97255	1.607006501	5.125022994	6.858646921	4.583426132	35.15072318	23.49016432	0.564874407	0.377488468
2002	Fruitful Rim	7	6079	I	33962.4	33962.4	278965.2636	278965.2636	455405.4498	455405.4498	53	53	no	854319.6646	107821.3004	392199.4135	21489.23129	no	no	no	12.62072089	19.93041376	21489.23129	2.515361893	1.580438106	8.213944349	13.40910683	12.98163065	21.1922634	0.32653499	0.533062118
2007	Fruitful Rim	7	6079	I	41707	41707	303125.7675	303125.7675	537636.0958	537636.0958	63	63	no	854319.6646	121232.5944	377472.4852	31701.4825	no	no	no	14.19054242	26.14930634	31701.4825	3.710728409	1.315616707	7.267983012	12.89078802	9.561879874	16.95933608	0.354815393	0.629314902
2012	Fruitful Rim	7	6079	I	38220.1	38220.1	248573.801	248573.801	1158857.743	1158857.743	59	59	no	854319.6646	103347.9013	380806.2885	20465.37571	no	no	no	12.09709967	19.80241054	20465.37571	2.39551734	1.867549394	6.503745438	30.32063608	12.14606585	56.62528554	0.290961114	1.356468534
1997	Fruitful Rim	7	6081	I	4217.4	4217.4	53002.81109	53002.81109	20054.4227	20054.4227	35	35	no	116151.357	6938.34147	12688.12016	1257.764088	no	no	no	5.973534576	18.12773403	1257.764088	1.08286646	3.353093032	12.56765094	4.755162587	42.14050281	15.94450254	0.456325371	0.17265767
2002	Fruitful Rim	7	6081	I	2652.4	2652.4	25589.61454	25589.61454	11762.11671	11762.11671	31	31	no	116151.357	6340.620248	6976.381954	1361.76839	no	no	no	5.458929119	21.47689558	1361.76839	1.172408507	1.947761469	9.647720759	4.43451844	18.79145876	8.637384153	0.220312661	0.101265427
2007	Fruitful Rim	7	6081	I	2200.1	2200.1	24609.07254	24609.07254	23321.57459	23321.57459	36	36	no	116151.357	4199.426622	14293.50952	1217.700174	no	no	no	3.615477883	28.99681989	1217.700174	1.04837361	1.806766597	11.18543364	10.6002339	20.20946787	19.15214853	0.211870728	0.200786071
2012	Fruitful Rim	7	6081	I	612.2	612.2	6715.189732	6715.189732	8283.762113	8283.762113	36	36	no	116151.357	3430.523222	8976.340166	857.124948	no	no	no	2.953493882	24.98525422	857.124948	0.737937955	0.714248257	10.96894762	13.53113707	7.834551716	9.664591064	0.057814131	0.071318686
1997	Fruitful Rim	7	6083	I	105133.7	105133.7	761648.3527	761648.3527	679643.5594	679643.5594	55	55	no	708385.8462	65411.01692	234145.2493	25182.80041	no	no	no	9.233811951	38.49932564	25182.80041	3.554955332	4.174821636	7.244569084	6.464564258	30.24478376	26.98840273	1.075188553	0.959425662
2002	Fruitful Rim	7	6083	I	67716.4	67716.4	637271.301	637271.301	796261.6049	796261.6049	65	65	no	708385.8462	62700.83478	211123.0675	27058.11533	no	no	no	8.851226365	43.15431433	27058.11533	3.819686048	2.502628109	9.410885708	11.75877047	23.5519471	29.42782951	0.899610437	1.124050698
2007	Fruitful Rim	7	6083	I	104428.3	104428.3	850993.9732	850993.9732	1340093.766	1340093.766	64	64	no	708385.8462	50571.58599	213630.9066	31934.98632	no	no	no	7.138988768	63.14808146	31934.98632	4.508134443	3.270028018	8.149074276	12.8326686	26.6477012	41.96318586	1.201314196	1.891756835
2012	Fruitful Rim	7	6083	I	77084.8	77084.8	537198.8498	537198.8498	2761692.069	2761692.069	62	62	no	708385.8462	53549.26558	202716.9299	28584.18624	no	no	no	7.5593359	53.37923112	28584.18624	4.035115381	2.696763846	6.968933561	35.82667489	18.79356807	96.61608156	0.758342156	3.898570368
1997	Fruitful Rim	7	6085	I	15300.4	15300.4	84767.87067	84767.87067	103973.1356	103973.1356	51	51	no	334128.1865	14758.89842	106655.4	3691.950378	no	no	no	4.417136601	25.01508089	3691.950378	1.104950294	4.144259384	5.540238861	6.79545212	22.96018689	28.16211622	0.253698652	0.311177386
2002	Fruitful Rim	7	6085	I	10304.4	10304.4	64099.87042	64099.87042	91033.20716	91033.20716	53	53	no	334128.1865	12596.66112	105834.2921	6220.428506	no	no	no	3.770008527	49.38156584	6220.428506	1.861689243	1.656541827	6.220631033	8.834401533	10.3047355	14.63455565	0.191842152	0.272449948
2007	Fruitful Rim	7	6085	I	32049.2	32049.2	101701.9119	101701.9119	145380.8548	145380.8548	56	56	no	334128.1865	13476.85317	95591.68943	6158.511548	no	no	no	4.033437978	45.69695514	6158.511548	1.843158344	5.204049672	3.173305788	4.53617734	16.51404095	23.6064922	0.304379924	0.435105031
2012	Fruitful Rim	7	6085	I	11889.3	11889.3	79325.06625	79325.06625	160834.6285	160834.6285	56	56	no	334128.1865	15519.7081	67020.45315	5803.601926	no	no	no	4.644836541	37.39504563	5803.601926	1.736938744	2.048607081	6.671971121	13.52767855	13.66824728	27.71289806	0.237409083	0.481356063
1997	Fruitful Rim	7	6087	I	36353.8	36353.8	220979.7142	220979.7142	105928.3066	105928.3066	49	49	no	115303.5398	11831.3999	13365.15984	6111.972658	no	no	no	10.26108992	51.65891367	6111.972658	5.300767581	5.94796509	6.078586398	2.91381662	36.15521969	17.33127953	1.916504164	0.918690847
2002	Fruitful Rim	7	6087	I	30628.2	30628.2	180788.9138	180788.9138	151316.6613	151316.6613	53	53	no	115303.5398	11377.3422	10403.263	8075.913816	no	no	no	9.867296549	70.98242868	8075.913816	7.004046736	3.792536758	5.9026947	4.940435979	22.38618662	18.73678505	1.567938973	1.312333182
2007	Fruitful Rim	7	6087	I	24924.7	24924.7	154893.0439	154893.0439	139164.0982	139164.0982	55	55	no	115303.5398	9545.733368	3026.241908	7659.896608	no	no	no	8.278786049	80.24419196	7659.896608	6.64324497	3.253921205	6.21443965	5.583381071	20.22129695	18.16788206	1.343350293	1.206936911
2012	Fruitful Rim	7	6087	I	15889.3	15889.3	81455.75805	81455.75805	97577.65216	97577.65216	59	59	no	115303.5398	16630.16648	17366.29032	8918.470068	no	no	no	14.42294531	53.6282669	8918.470068	7.734775604	1.781617237	5.126453528	6.14109194	9.133377971	10.94107525	0.706446291	0.84626762
1997	Basin and Range	8	6089	I	3529.6	3529.6	18820.42102	18820.42102	5190.659502	5190.659502	18	18	no	977818.9053	26321.9915	91599.86673	417.635952	no	no	no	2.69190863	1.586642683	417.635952	0.042710971	8.451379684	5.33216824	1.470608426	45.06417833	12.42867018	0.019247348	0.005308406
2002	Basin and Range	8	6089	I	4600.6	4600.6	31539.59527	31539.59527	5962.823177	5962.823177	23	23	no	977818.9053	28561.11914	83665.9977	1193.419014	no	no	no	2.920900688	4.178474269	1193.419014	0.122049084	3.854974612	6.855539555	1.296096852	26.42793093	4.996420459	0.032255048	0.006098085
2007	Basin and Range	8	6089	I	3761.2	3761.2	36722.62462	36722.62462	4920.996862	4920.996862	19	19	no	977818.9053	16260.28348	99664.04465	1411.949454	no	no	no	1.662913592	8.683424589	1411.949454	0.144397848	2.663834735	9.76353946	1.3083582	26.00845555	3.485250019	0.03755565	0.005032626
2012	Basin and Range	8	6089	I	1458.9	1458.9	14819.32978	14819.32978	516.0769006	516.0769006	21	21	no	977818.9053	14914.70253	97072.43551	3365.368776	no	no	no	1.525303146	22.56410256	3365.368776	0.344170966	0.433503755	10.15787908	0.353743849	4.403478718	0.153349286	0.015155495	0.000527784
1997	Basin and Range	8	6091	I	2.9	2.9	38.21085506	38.21085506	0	0	1	1	yes	246872.2193	6560.364746	11230.84587	0	no	no	yes	2.657392867	0	0	0	Inf	13.17615692	0	Inf	NA	0.00015478	0
2002	Basin and Range	8	6091	I	4.35	4.35	58.81967637	58.81967637	0.334006861	0.334006861	1	1	yes	246872.2193	6754.614026	14554.53199	0	no	no	yes	2.736077006	0	0	0	Inf	13.52176468	0.076783186	Inf	Inf	0.00023826	1.35E-06
2007	Basin and Range	8	6091	I	0.3	0.3	5.756919611	5.756919611	0.400808233	0.400808233	1	1	yes	246872.2193	2523.621896	7931.036228	0	no	no	yes	1.022238105	0	0	0	Inf	19.18973204	1.336027443	Inf	Inf	2.33E-05	1.62E-06
2012	Basin and Range	8	6091	I	0.466666667	0.466666667	8.955208284	8.955208284	0.623479474	0.623479474	1	1	yes	246872.2193	1626.433034	11238.8047	0	no	yes	yes	0.658815738	0	0	0	Inf	19.18973204	1.336027443	Inf	Inf	3.63E-05	2.53E-06
1997	Basin and Range	8	6093	I	12283	12283	41452.00673	41452.00673	4812.992003	4812.992003	15	15	no	1625966.836	76108.48665	137542.2496	7400.897568	no	no	no	4.680814207	9.724142331	7400.897568	0.455169036	1.659663559	3.374746132	0.391841733	5.600943177	0.650325445	0.025493759	0.00296008
2002	Basin and Range	8	6093	I	5450	5450	24970.16858	24970.16858	7313.843704	7313.843704	17	17	no	1625966.836	78758.77526	123377.4302	9126.883358	no	no	no	4.843811911	11.58840184	9126.883358	0.561320388	0.597137028	4.581682308	1.34198967	2.735892155	0.801351723	0.01535712	0.004498151
2007	Basin and Range	8	6093	I	6858.4	6858.4	36394.19269	36394.19269	24096.29614	24096.29614	23	23	no	1625966.836	66527.14091	123486.6954	13667.05559	no	no	no	4.091543533	20.54357876	13667.05559	0.840549468	0.501819866	5.306513574	3.513399064	2.662913928	1.763093446	0.022383109	0.014819673
2012	Basin and Range	8	6093	I	4910.4	4910.4	45473.67363	45473.67363	52191.964	52191.964	26	26	no	1625966.836	78844.16401	142394.8394	17993.55362	no	no	no	4.849063479	22.82166834	17993.55362	1.106637185	0.272897734	9.260686223	10.62886201	2.527220281	2.900592351	0.027967159	0.032099034
1997	Fruitful Rim	7	6095	I	55474.6	55474.6	419492.0872	419492.0872	97455.18235	97455.18235	41	41	no	212836.508	86545.33859	60227.79864	25755.02641	no	no	no	40.66282585	29.75899896	25755.02641	12.10084992	2.153932949	7.561876736	1.756753223	16.28777546	3.783928651	1.970959264	0.457887527
2002	Fruitful Rim	7	6095	I	52447.3	52447.3	499562.0845	499562.0845	75826.59771	75826.59771	48	48	no	212836.508	78835.6656	59774.955	28544.52701	no	no	no	37.04048067	36.20763114	28544.52701	13.41148062	1.837385499	9.525029593	1.445767422	17.50115125	2.656432096	2.347163507	0.356266876
2007	Fruitful Rim	7	6095	I	33374.8	33374.8	205931.4657	205931.4657	61516.10915	61516.10915	47	47	no	212836.508	62700.83478	76625.67536	23815.7711	no	no	no	29.4596239	37.98318026	23815.7711	11.18970205	1.401373899	6.170268158	1.843190346	8.646852746	2.582998841	0.967557059	0.289029874
2012	Fruitful Rim	7	6095	I	23748.6	23748.6	258145.0065	258145.0065	102128.0446	102128.0446	51	51	no	212836.508	68649.71898	89337.67199	24150.44642	no	no	no	32.25467268	35.17923566	24150.44642	11.34694731	0.983360704	10.86990419	4.300381689	10.68903663	4.228826366	1.212879355	0.4798427
1997	Fruitful Rim	7	6097	I	18857.2	18857.2	82500.9298	82500.9298	49755.53568	49755.53568	39	39	no	408140.3997	58447.18024	98574.62994	12549.31286	no	no	no	14.3203614	21.47120325	12549.31286	3.074753901	1.50264801	4.37503605	2.638543139	6.574139215	3.964801598	0.202138602	0.121907892
2002	Fruitful Rim	7	6097	I	16380.4	16380.4	75238.00478	75238.00478	122962.7443	122962.7443	34	34	no	408140.3997	65922.54003	105255.9958	16410.42199	no	no	no	16.15192715	24.89349163	16410.42199	4.020778634	0.998170554	4.59317262	7.506699731	4.584769657	7.492966627	0.184343439	0.301275601
2007	Fruitful Rim	7	6097	I	24962.3	24962.3	73490.34374	73490.34374	96847.00236	96847.00236	35	35	no	408140.3997	54397.08275	91931.30456	25733.17337	no	no	no	13.32803192	47.30616435	25733.17337	6.304980685	0.970043595	2.944053382	3.879730728	2.855860126	3.763507943	0.180061429	0.237288449
2012	Fruitful Rim	7	6097	I	19460.9	19460.9	21346.70854	21346.70854	173706.4755	173706.4755	39	39	no	408140.3997	52864.94155	98888.26159	15396.27887	no	no	no	12.9526363	29.12379815	15396.27887	3.77229965	1.264000228	1.096902432	8.925922003	1.386484924	11.28236745	0.052302366	0.425604708
1997	Fruitful Rim	7	6099	I	272445.9	272445.9	1504540.42	1504540.42	395827.3516	395827.3516	52	52	no	387079.3262	161234.9961	142479.8235	92176.13959	no	no	no	41.65425152	57.16881683	92176.13959	23.81324275	2.955709593	5.522345612	1.452865878	16.3224499	4.294249611	3.886904617	1.022600084
2002	Fruitful Rim	7	6099	I	154588.7	154588.7	1088065.645	1088065.645	225668.5506	225668.5506	64	64	no	387079.3262	165212.2501	138453.1978	102654.2695	no	no	no	42.68175512	62.13478082	102654.2695	26.52021499	1.505915933	7.038455238	1.459799782	10.59932188	2.19833575	2.810962952	0.583003367
2007	Fruitful Rim	7	6099	I	165388.2	165388.2	1597528.499	1597528.499	409306.9658	409306.9658	65	65	no	387079.3262	142123.6998	163406.5412	107304.5163	no	no	no	36.71694409	75.50079016	107304.5163	27.72158291	1.541297661	9.659265285	2.474825688	14.88780299	3.814443043	4.127134648	1.057423991
2012	Fruitful Rim	7	6099	I	121290.3	121290.3	1046695.607	1046695.607	478722.2323	478722.2323	63	63	no	387079.3262	137953.4105	154048.5821	91492.22025	no	no	no	35.63957081	66.32110065	91492.22025	23.63655563	1.325689765	8.629672835	3.946912756	11.44026896	5.232381846	2.704085535	1.236754846
1997	Fruitful Rim	7	6101	I	111614.1	111614.1	673249.4924	673249.4924	259106.1112	259106.1112	44	44	no	156023.4498	124005.5029	10742.79456	62288.45975	no	no	no	79.47875977	50.23039971	62288.45975	39.92249872	1.791890512	6.031939445	2.321446046	10.80857506	4.159777143	4.315053239	1.660686977
2002	Fruitful Rim	7	6101	I	62040.9	62040.9	491364.0458	491364.0458	206152.1818	206152.1818	47	47	no	156023.4498	120518.7283	21374.30046	65096.5759	no	yes	no	77.24398379	54.01365981	65096.5759	41.72230263	0.953059345	7.920001899	3.322843185	7.548231824	3.16686675	3.149296125	1.321289729
2007	Fruitful Rim	7	6101	I	63662.9	63662.9	469793.3845	469793.3845	152978.3751	152978.3751	53	53	no	156023.4498	111061.6212	21374.30046	56414.44246	no	yes	no	71.18264677	50.79562307	56414.44246	36.15766894	1.128485849	7.379390264	2.402943867	8.327537488	2.71168815	3.011043436	0.980483224
2012	Fruitful Rim	7	6101	I	75527	75527	430712.1133	430712.1133	123981.133	123981.133	55	55	no	156023.4498	111632.2284	32005.80637	79398.58383	no	no	no	71.54836568	71.12514455	79398.58383	50.88887851	0.951238629	5.702756806	1.641547168	5.424682564	1.561503077	2.76056012	0.794631404
1997	Fruitful Rim	7	6103	I	32545.2	32545.2	232534.0248	232534.0248	58148.5241	58148.5241	30	30	no	763972.3011	54039.74501	296105.104	14293.50952	no	no	no	7.073521505	26.44999438	14293.50952	1.870946041	2.27692156	7.144956087	1.786700469	16.26850456	4.06817682	0.304374942	0.076113393
2002	Fruitful Rim	7	6103	I	22219	22219	195242.1529	195242.1529	30271.87778	30271.87778	28	28	no	763972.3011	57055.46508	274174.3603	17288.59061	no	no	no	7.468263575	30.3013753	17288.59061	2.262986574	1.285182841	8.787171021	1.362432053	11.29312142	1.750974297	0.255561822	0.039624313
2007	Fruitful Rim	7	6103	I	109729.5	109729.5	267091.589	267091.589	32362.36924	32362.36924	42	42	no	763972.3011	38127.0868	158123.3655	16038.11087	no	no	no	4.990637324	42.06487359	16038.11087	2.099305282	6.841797074	2.434091006	0.294928613	16.65355672	2.017841722	0.349608996	0.042360658
2012	Fruitful Rim	7	6103	I	13183	13183	213020.0321	213020.0321	11990.08437	11990.08437	44	44	no	763972.3011	36157.88473	180501.2872	10797.02248	no	no	no	4.732879016	29.86076913	10797.02248	1.413274076	1.220984769	16.15869166	0.909511065	19.7295164	1.110499158	0.278832141	0.015694397
1997	Basin and Range	8	6105	I	2.4	2.4	10.93172394	10.93172394	17.88854382	17.88854382	1	1	no	823432.8151	2775.741274	33262.3564	55.846668	no	no	no	0.337093837	2.011955095	55.846668	0.006782177	0.042974811	4.554884976	7.453559925	0.195745321	0.320315329	1.33E-05	2.17E-05
2002	Basin and Range	8	6105	I	1.1	1.1	3.879215246	3.879215246	12.25329674	12.25329674	1.333333333	1.333333333	yes	823432.8151	1681.875016	27762.26897	40.873286	no	no	no	0.204251638	2.430221367	40.873286	0.004963767	0.026912443	3.526559314	11.13936067	0.094908328	0.299787415	4.71E-06	1.49E-05
2007	Basin and Range	8	6105	I	9	9	186.6792171	186.6792171	40.48004581	40.48004581	3	3	no	823432.8151	1207.98771	33958.41632	65.154446	no	no	yes	0.146701429	5.393634841	65.154446	0.007912539	0.138133321	20.74213523	4.497782868	2.865180023	0.621293684	0.000226708	4.92E-05
2012	Basin and Range	8	6105	I	0.6	0.6	1.24247305	1.24247305	0	0	1	1	no	823432.8151	843.365624	50896.14416	98.743384	no	no	no	0.102420696	11.70825336	98.743384	0.011991675	0.006076356	2.070788416	0	0.012582849	0	1.51E-06	0
1997	Fruitful Rim	7	6107	I	960804.2	960804.2	7014630.208	7014630.208	4534333.548	4534333.548	63	63	no	1249479.356	289940.5222	226917.5574	193629.301	no	no	no	23.20490697	66.7824213	193629.301	15.49679873	4.962080609	7.300790534	4.719310706	36.22711114	23.41760014	5.6140425	3.628978362
2002	Fruitful Rim	7	6107	I	499427.8	499427.8	2464762.899	2464762.899	555635.0324	555635.0324	61	61	no	1249479.356	311804.088	215624.3898	194318.0766	no	no	no	24.95472106	62.32056733	194318.0766	15.55192374	2.570156152	4.93517361	1.112543259	12.68416681	2.859409902	1.97263195	0.444693247
2007	Fruitful Rim	7	6107	I	398693.5	398693.5	2979247.781	2979247.781	1312413.909	1312413.909	69	69	no	1249479.356	258508.9653	180008.3797	173698.5155	no	no	no	20.68933464	67.19245322	173698.5155	13.9016715	2.295318983	7.472526593	3.291786571	17.15183214	7.555700203	2.38439136	1.050368622
2012	Fruitful Rim	7	6107	I	339844.3	339844.3	3016232.245	3016232.245	3164314.292	3164314.292	71	71	no	1249479.356	274177.1931	196688.3225	152502.2769	no	no	no	21.94331517	55.62179523	152502.2769	12.20526583	2.228453941	8.875335691	9.311070664	19.7782768	20.74929211	2.41399126	2.532506261
1997	Basin and Range	8	6109	I	161.7	161.7	666.6117533	666.6117533	548.9489022	548.9489022	9	9	no	575212.9914	5686.647672	58812.20701	36.017054	no	no	no	0.988616001	0.633361799	36.017054	0.006261516	4.489539872	4.122521665	3.394860248	18.50822539	15.24136044	0.001158896	0.00095434
2002	Basin and Range	8	6109	I	322.4	322.4	787.4888623	787.4888623	1063.792841	1063.792841	10	10	no	575212.9914	5114.016982	50352.65086	73.652852	no	no	no	0.889064931	1.440215241	73.652852	0.012804449	4.377291459	2.44258332	3.299605587	10.6918991	14.44333535	0.001369039	0.001849389
2007	Basin and Range	8	6109	I	50.3	50.3	310.0894728	310.0894728	0.775578053	0.775578053	6	6	no	575212.9914	2275.144692	39845.38356	99.14807	no	no	no	0.395530825	4.357879758	99.14807	0.017236758	0.507322029	6.164800652	0.015419047	3.127539172	0.007822422	0.000539086	1.35E-06
2012	Basin and Range	8	6109	I	7.2	7.2	10.26631166	10.26631166	0.290890407	0.290890407	4	4	no	575212.9914	1127.05051	29257.98843	38.44517	no	no	no	0.195936206	3.411131059	38.44517	0.006683641	0.187279702	1.425876619	0.040401445	0.267037749	0.007566371	1.78E-05	5.06E-07
1997	Fruitful Rim	7	6111	I	121138.2	121138.2	1090158.103	1090158.103	255454.457	255454.457	57	57	no	477338.4682	56314.8897	70331.594	30680.8644	no	no	no	11.79768518	54.48091005	30680.8644	6.427486249	3.948330738	8.99929257	2.108785313	35.53218347	8.326181871	2.283826207	0.535164195
2002	Fruitful Rim	7	6111	I	116890.4	116890.4	1153279.655	1153279.655	593852.9768	593852.9768	59	59	no	477338.4682	50243.79033	63831.12278	37180.52625	no	no	no	10.5258205	74.00024163	37180.52625	7.789132602	3.143860827	9.866333378	5.080425568	31.01837901	15.97215093	2.416062672	1.244092015
2007	Fruitful Rim	7	6111	I	92679	92679	602244.2367	602244.2367	599680.8216	599680.8216	60	60	no	477338.4682	46078.35733	43170.28374	36000.46187	no	no	no	9.653183307	78.12878748	36000.46187	7.541915071	2.574383638	6.498173661	6.470514589	16.72879195	16.65758688	1.261671281	1.256301056
2012	Fruitful Rim	7	6111	I	89833.3	89833.3	615287.6516	615287.6516	855689.2524	855689.2524	66	66	no	477338.4682	40907.27962	60099.51317	27894.60129	no	no	no	8.569868625	68.18982233	27894.60129	5.843778189	3.220454706	6.849215732	9.525301335	22.05758904	30.67580151	1.288996577	1.792625798
1997	Fruitful Rim	7	6113	I	101093.4	101093.4	598961.2234	598961.2234	295161.2106	295161.2106	48	48	no	262819.2758	157246.4109	52809.90426	64422.36903	no	no	no	59.83062331	40.96905529	64422.36903	24.51204114	1.569228228	5.924830141	2.919688235	9.297410704	4.581657196	2.278985137	1.123057697
2002	Fruitful Rim	7	6113	I	49643.4	49643.4	446349.6152	446349.6152	625186.9561	625186.9561	49	49	no	262819.2758	150075.375	61705.30722	57138.02103	no	no	no	57.10211875	38.0728824	57138.02103	21.74042252	0.868833031	8.99111695	12.59355637	7.811779393	10.94169775	1.698313846	2.378771322
2007	Fruitful Rim	7	6113	I	45208.1	45208.1	328667.372	328667.372	124710.6721	124710.6721	59	59	no	262819.2758	125981.5846	60734.87019	57280.4705	no	no	no	47.93468219	45.4673361	57280.4705	21.79462306	0.789241073	7.270099207	2.758591316	5.737860899	2.17719357	1.250545155	0.474511132
2012	Fruitful Rim	7	6113	I	58524.1	58524.1	223143.2679	223143.2679	229099.3776	229099.3776	56	56	no	262819.2758	124204.2037	49485.40877	57102.81334	no	no	no	47.25840724	45.9749442	57102.81334	21.72702636	1.024889959	3.812844074	3.91461599	3.907745605	4.012050619	0.849036918	0.871699296
1997	Fruitful Rim	7	6115	I	44865.1	44865.1	292219.6287	292219.6287	96378.52637	96378.52637	26	26	no	163692.6542	41247.21586	43589.13375	22117.30396	no	no	no	25.19796387	53.62132569	22117.30396	13.51148228	2.028506733	6.513294937	2.148184811	13.21226263	4.357607354	1.785172524	0.588777345
2002	Fruitful Rim	7	6115	I	18427.7	18427.7	191000.713	191000.713	50051.55034	50051.55034	33	33	no	163692.6542	39352.07133	48072.64994	19781.05168	no	no	no	24.04021825	50.26686274	19781.05168	12.08426351	0.931583431	10.3648699	2.716104036	9.655741065	2.530277518	1.166825194	0.305765403
2007	Fruitful Rim	7	6115	I	36639	36639	182585.8717	182585.8717	23133.35999	23133.35999	35	35	no	163692.6542	28736.34817	27004.29209	14350.57025	no	no	no	17.55506276	49.93874016	14350.57025	8.766777175	2.55313896	4.983374865	0.631386228	12.72324852	1.612016777	1.115418847	0.141321919
2012	Fruitful Rim	7	6115	I	23104.1	23104.1	197645.155	197645.155	26317.08171	26317.08171	45	45	no	163692.6542	36325.02005	27577.73216	21245.20563	no	no	no	22.19098971	58.48642506	21245.20563	12.97871657	1.087497123	8.554548977	1.139065435	9.303047402	1.238730383	1.207416154	0.160771305
1997	Prairie Gateway	4	8001	I	8256.7	18613.8	60801.90595	101958.7563	43855.05361	83897.0003	22	33	no	302420.6337	240364.8684	48913.18276	27461.58727	no	no	no	79.48031372	11.42495884	27461.58727	9.080593124	0.300663611	7.363947576	5.311450533	2.214071071	1.596959898	0.201050785	0.145013431
2002	Prairie Gateway	4	8001	I	3433.9	6252.3	44956.74981	66785.99346	8170.11235	14732.58785	20	27	no	302420.6337	233843.7582	38678.67382	10249.88701	no	no	no	77.32400906	4.383220269	10249.88701	3.389281638	0.335018327	13.09203815	2.379251682	4.386072722	0.797092919	0.148656357	0.027015724
2007	Prairie Gateway	4	8001	I	2748.3	11177.1	42771.3441	80136.76226	16927.71772	27756.48832	22	32	no	302420.6337	221339.7702	52144.60047	17267.14225	no	no	no	73.18937451	7.801192814	17267.14225	5.709644224	0.15916357	15.5628367	6.159341308	2.477036645	0.98034275	0.14142998	0.055974083
2012	Prairie Gateway	4	8001	I	4425.9	7969.7	107240.0159	129458.1652	130269.5901	181420.3072	24	33	no	302420.6337	222713.2745	49656.18626	10184.73256	no	no	no	73.64354467	4.57302448	10184.73256	3.367737325	0.434562221	24.23010369	29.43346893	10.52948767	12.79067362	0.354605486	0.43075629
1997	Basin and Range	8	8003	I	2827.6	19189.9	19729.64777	60874.21956	2462.594683	90756.05377	5	17	no	187162.4188	39601.76259	30256.75348	9790.568398	no	no	no	21.15903548	24.72255717	9790.568398	5.231054644	0.288808564	6.977524322	0.870913383	2.01516878	0.251527244	0.10541458	0.013157528
2002	Basin and Range	8	8003	I	10391.7	42818.6	75804.84868	119361.6498	69725.63478	101173.1936	7	17	no	187162.4188	44998.65508	34834.56151	9551.803658	no	no	no	24.04256975	21.22686476	9551.803658	5.103483766	1.087930654	7.294749529	6.70974285	7.936181626	7.299734927	0.405021741	0.372540787
2007	Basin and Range	8	8003	I	1728.3	9389.1	8000.617836	53998.0433	24532.10257	32069.07891	10	17	no	187162.4188	36866.08523	28304.14353	10161.66546	no	no	no	19.69737593	27.56372258	10161.66546	5.429330058	0.170080388	4.629183496	14.19435432	0.787333323	2.414181284	0.042746925	0.13107387
2012	Basin and Range	8	8003	I	2530.2	9276.6	16555.71158	38537.71047	21982.90913	24903.45568	9	20	no	187162.4188	28924.93185	40569.7715	7554.273562	no	no	no	15.45445503	26.11682406	7554.273562	4.036212831	0.334936242	6.543242267	8.688210074	2.191568977	2.909996434	0.088456388	0.117453649
1997	Prairie Gateway	4	8005	I	1596.6	4759.2	13947.7832	27228.97987	11536.58428	26567.28992	17	26	no	206660.5949	72957.19677	64553.89198	2189.755946	no	no	no	35.30290658	3.001425552	2189.755946	1.059590459	0.729122349	8.735928346	7.225719831	6.3695606	5.268433819	0.067491256	0.055823822
2002	Prairie Gateway	4	8005	I	466.4	905.8	6378.448567	10004.70652	944.3216602	2265.494247	13	18	no	206660.5949	70117.5151	58486.43478	1885.83676	no	no	no	33.9288267	2.689537353	1885.83676	0.912528468	0.24731727	13.67591888	2.024703388	3.382290929	0.500744115	0.030864368	0.004569433
2007	Prairie Gateway	4	8005	I	417.2	1924.2	8686.72504	17416.10701	1918.112497	5948.665592	10	22	no	206660.5949	61246.79798	36040.93047	1088.200654	no	no	no	29.63641811	1.776747013	1088.200654	0.526564174	0.383385177	20.82148859	4.597585084	7.982650082	1.76264597	0.042033775	0.009281462
2012	Prairie Gateway	4	8005	I	831.1	1545.4	17431.4634	21060.8926	17918.37878	30812.87221	21	29	no	206660.5949	55507.54113	57010.94962	266.688074	no	no	no	26.85927675	0.48045377	266.688074	0.129046408	3.116374825	20.97396631	21.55983489	65.3627406	67.1885267	0.084348269	0.08670438
1997	Basin and Range	8	8007	I	15.8	684	77.24077786	8263.458022	78.98293353	1356.624954	5	18	no	349690.7913	7272.20742	24996.24016	124.643288	no	no	no	2.079610788	1.713967724	124.643288	0.035643858	0.126761739	4.888656826	4.998919843	0.619694643	0.633671775	0.000220883	0.000225865
2002	Basin and Range	8	8007	I	383.2	478.4	2586.461612	3145.668862	1379.050169	1405.62051	10	15	no	349690.7913	10795.40374	20866.82422	125.655003	no	no	yes	3.087128401	1.163967611	125.655003	0.035933175	3.049619918	6.749638861	3.598773927	20.58383311	10.97489265	0.007396425	0.003943627
2007	Basin and Range	8	8007	I	30.6	132.7	335.0943521	1242.658729	63.21801422	523.8342007	8	14	no	349690.7913	7658.68255	39767.68385	125.655003	no	no	yes	2.190129892	1.640686922	125.655003	0.035933175	0.243523929	10.95079582	2.065948177	2.666780821	0.503107817	0.000958259	0.000180783
2012	Basin and Range	8	8007	I	307.7	342	1250.43819	1556.413095	2.672054887	264.2646768	4	10	no	349690.7913	5346.306746	65724.64857	126.666718	no	no	no	1.528866896	2.369237756	126.666718	0.036222492	2.429209542	4.063822522	0.008683961	9.871876446	0.021095162	0.00357584	7.64E-06
1997	Prairie Gateway	4	8009	I	3404.9	24920.3	72096.805	200010.744	81.06816389	50236.34398	8	26	no	661732.0254	257622.7029	188353.8144	28207.01889	no	no	no	38.93157548	10.94896473	28207.01889	4.262604469	0.12071109	21.17442656	0.023809264	2.555988114	0.002874042	0.108951664	0.000122509
2002	Prairie Gateway	4	8009	I	7024.7	10441.3	7881.381955	55841.98766	5.477712518	24635.92159	7	18	no	661732.0254	243874.7101	219379.6061	7582.196896	no	yes	no	36.85399841	3.109054191	7582.196896	1.145810782	0.926472907	1.121952817	0.000779779	1.039458888	0.000722444	0.011910232	8.28E-06
2007	Prairie Gateway	4	8009	I	4156	11093.2	61543.47097	163812.1071	8631.660574	39671.67562	10	22	no	661732.0254	290842.5673	225582.4982	12455.42571	no	no	no	43.95171401	4.282531895	12455.42571	1.882246171	0.333669848	14.80834239	2.076915441	4.941097351	0.693004059	0.093003616	0.013044042
2012	Prairie Gateway	4	8009	I	1671.5	42270.8	43890.11727	179114.2084	337624.4883	631643.7938	8	19	no	661732.0254	353130.2177	244202.5058	11354.2751	no	no	no	53.36453491	3.215322432	11354.2751	1.715841861	0.147213273	26.25792239	201.9889251	3.865514696	29.73545077	0.066326119	0.510213312
1997	Prairie Gateway	4	8011	I	2294.6	19897.9	29858.40671	243280.8448	113.3223046	36551.02192	7	26	no	391831.1492	61966.1948	268217.7871	11685.71294	yes	no	no	15.81451473	18.85820644	11685.71294	2.982333834	0.196359436	13.01246697	0.049386518	2.555120674	0.009697509	0.076202228	0.000289212
2002	Prairie Gateway	4	8011	I	1801.3	4036.2	20183.09157	38890.47799	0	6065.931698	4	18	no	391831.1492	67400.04861	226463.4997	4127.7972	no	no	no	17.20129927	6.124323773	4127.7972	1.05346326	0.436382873	11.20473634	0	4.889555031	0	0.051509666	0
2007	Prairie Gateway	4	8011	I	5626.4	7656.1	77862.5042	100566.1461	1863.858105	14361.35579	5	21	no	391831.1492	75150.99957	231761.2441	8791.398664	no	no	no	19.17943474	11.69831235	8791.398664	2.243670183	0.639989177	13.83877865	0.331270103	8.856668567	0.212009281	0.198714432	0.004756789
2012	Prairie Gateway	4	8011	I	1589.6	5087.8	29048.86688	44039.19181	19359.40033	35747.82769	7	18	no	391831.1492	43347.5362	242147.5103	6692.697068	no	yes	no	11.06281016	15.43962507	6692.697068	1.708056412	0.237512618	18.27432491	12.17878732	4.340382746	2.892615657	0.074136186	0.049407507
1997	Northern Great Plains	3	8013	I	2497	3933.2	12264.08801	19481.87547	1629.396148	12848.94321	27	32	no	188123.548	22960.2649	23305.46205	3942.046326	no	no	no	12.20488617	17.16899323	3942.046326	2.095456081	0.633427361	4.91152904	0.652541509	3.111096877	0.413337646	0.065191669	0.008661309
2002	Northern Great Plains	3	8013	I	1371.9	1576.6	15940.01052	19056.15543	12732.49202	13447.15311	23	27	no	188123.548	21879.34859	15244.52162	1783.046516	no	no	no	11.63030828	8.149449736	1783.046516	0.947806128	0.769413466	11.61893033	9.280918446	8.939761455	7.14086363	0.084731607	0.067681543
2007	Northern Great Plains	3	8013	I	2868.3	2945.5	9145.021045	11010.42785	7983.610377	9934.206939	24	32	no	188123.548	22025.03555	29289.14925	3717.04091	no	no	no	11.70775046	16.87643546	3717.04091	1.97585095	0.771662209	3.188307027	2.783394476	2.460296044	2.147840331	0.048611783	0.042438124
2012	Northern Great Plains	3	8013	I	1083.6	1187	23863.99837	25314.59262	9876.73141	10687.5062	23	32	no	188123.548	15875.02241	32897.32963	3399.767086	no	no	no	8.438615248	21.41582543	3399.767086	1.80719911	0.318727717	22.02288517	9.114739212	7.019303901	2.905120016	0.126852798	0.052501303
1997	Northern Great Plains	3	8014	I	10	70.9	245.8938758	631.7223395	0	212.845442	1	9	yes	8541.707402	3236.880971	0	256.166238	yes	yes	yes	37.89501113	7.913983872	256.166238	2.999005069	0.039037151	24.58938758	0	0.959899625	0	0.028787438	0
2002	Northern Great Plains	3	8014	I	10	70.9	245.8938758	631.7223395	0	212.845442	1	9	yes	8541.707402	3236.880971	0	256.166238	yes	yes	yes	37.89501113	7.913983872	256.166238	2.999005069	0.039037151	24.58938758	0	0.959899625	0	0.028787438	0
2007	Northern Great Plains	3	8014	I	10	70.9	245.8938758	631.7223395	0	212.845442	1	9	no	8541.707402	2000.767584	0	256.166238	no	yes	yes	23.42350879	12.80339806	256.166238	2.999005069	0.039037151	24.58938758	0	0.959899625	0	0.028787438	0
2012	Northern Great Plains	3	8014	I	129.3	212.5	3533.280985	4126.473493	4450.103049	5715.843869	8	17	no	8541.707402	4472.994358	0	256.166238	no	yes	no	52.36651348	5.726951959	256.166238	2.999005069	0.504750357	27.32622572	34.41688359	13.79292218	17.37193427	0.413650435	0.520985189
1997	Basin and Range	8	8015	I	8.3	1142.4	28.96561019	5364.767027	26.92557584	17185.71199	10	18	no	262470.4365	9608.864384	18622.03098	28.32802	no	no	no	3.66093207	0.294811321	28.32802	0.010792842	0.292996122	3.489832553	3.244045281	1.022507404	0.950492687	0.000110358	0.000102585
2002	Basin and Range	8	8015	I	5.9	795.2	48.35796234	5335.369762	21.11585161	1789.396402	7	13	no	262470.4365	10625.8403	14247.37532	491.69349	no	no	no	4.048395104	4.627337472	491.69349	0.187332904	0.011999345	8.196264803	3.578957901	0.098349812	0.042945152	0.000184242	8.05E-05
2007	Basin and Range	8	8015	I	3.6	699	24.80912792	3677.198403	14.23606798	1664.728172	5	12	no	262470.4365	8851.292192	17377.21684	47.348262	no	no	no	3.372300633	0.534930505	47.348262	0.018039465	0.076032358	6.891424422	3.954463327	0.523971248	0.300667171	9.45E-05	5.42E-05
2012	Basin and Range	8	8015	I	1251.7	1802.8	30757.01123	32895.01904	44.3319113	1044.386677	9	20	no	262470.4365	6430.46054	19198.70853	189.1232573	no	no	yes	2.449975176	2.941053073	189.1232573	0.07205507	6.618435076	24.57219081	0.035417361	162.6294495	0.234407507	0.117182764	0.000168902
1997	Prairie Gateway	4	8017	I	8265	15223.6	51625.34571	88805.94687	65169.20556	96090.60139	16	26	no	460571.9225	197493.243	147508.8564	32640.7587	no	yes	no	42.88000056	16.52753188	32640.7587	7.087005765	0.253211026	6.246260824	7.884961351	1.581622112	1.996559154	0.11208965	0.141496262
2002	Prairie Gateway	4	8017	I	6382.1	7697.6	83128.26899	90415.92954	20679.86432	23665.68554	14	19	no	460571.9225	170644.755	118628.0353	4620.704748	no	no	no	37.05062047	2.707791838	4620.704748	1.003253677	1.381196235	13.02522195	3.24029149	17.99038751	4.475478405	0.180489224	0.044900402
2007	Prairie Gateway	4	8017	I	1718.8	16993.3	38465.617	73875.9368	42248.86984	53893.57681	10	22	no	460571.9225	207214.6101	151900.9135	11406.07491	no	no	no	44.99071696	5.504474277	11406.07491	2.476502442	0.150691628	22.37934431	24.58044557	3.372379833	3.704067366	0.083517069	0.091731319
2012	Prairie Gateway	4	8017	I	4429.7	7059.7	121944.4726	141727.4127	173304.8489	230888.6356	8	20	no	460571.9225	217160.5779	171997.6203	26100.22357	no	no	no	47.15019897	12.01885896	26100.22357	5.666915913	0.169718853	27.52883323	39.12338283	4.672161993	6.639975649	0.264767491	0.376281837
1997	Basin and Range	8	8019	I	0	10	0	125.6725953	0	2002.464215	0	7	no	102355.6112	350.05339	0	48.56232	yes	yes	yes	0.341997264	13.87283237	48.56232	0.047444707	0	NA	NA	0	0	0	0
2002	Basin and Range	8	8019	I	0	10	0	125.6725953	0	2002.464215	0	7	yes	102355.6112	350.05339	0	48.56232	yes	yes	no	0.341997264	13.87283237	48.56232	0.047444707	0	NA	NA	0	0	0	0
2007	Basin and Range	8	8019	I	0	10	0	125.6725953	0	2002.464215	0	7	yes	102355.6112	579.105666	0	48.56232	no	yes	yes	0.565778133	8.385744235	48.56232	0.047444707	0	NA	NA	0	0	0	0
2012	Basin and Range	8	8019	I	0	10	0	125.6725953	0	2002.464215	0	7	yes	102355.6112	121.001114	0	48.56232	no	yes	yes	0.118216395	40.13377926	48.56232	0.047444707	0	NA	NA	0	0	0	0
1997	Basin and Range	8	8021	I	616.8	8691.3	5038.11896	59372.54353	549.1598056	29678.87465	5	17	no	333426.461	50803.06638	47650.15776	2326.539814	no	no	no	15.23666305	4.579526355	2326.539814	0.697767	0.265114741	8.168156549	0.890336909	2.165498707	0.236041439	0.015110135	0.001647019
2002	Basin and Range	8	8021	I	5140.3	11779.5	73304.42393	107028.1298	3988.671981	24088.93703	8	17	no	333426.461	55960.38477	40924.68112	1008.072826	no	no	no	16.78342643	1.801404387	1008.072826	0.30233738	5.099135566	14.26072874	0.775960932	72.7173891	3.956729988	0.219851849	0.011962674
2007	Basin and Range	8	8021	I	175.2	8014.1	2257.745961	88040.15164	1478.113818	16293.44075	10	17	no	333426.461	49785.28109	36828.85412	2040.426812	no	no	no	14.93141274	4.098453935	2040.426812	0.611957073	0.085864388	12.88667786	8.436722707	1.106506711	0.724414034	0.006771346	0.004433103
2012	Basin and Range	8	8021	I	0	6941	0	56952.03497	0	6158.911496	0	12	no	333426.461	45577.35606	49722.15008	2155.762322	no	no	no	13.66938782	4.729897713	2155.762322	0.646548062	0	NA	NA	0	0	0	0
1997	Basin and Range	8	8023	I	616.9	5504.2	4222.177842	25119.59755	480.0827858	22014.10681	5	17	no	317780.4909	24109.84293	48242.61806	5562.813756	yes	no	no	7.586948733	23.07279136	5562.813756	1.750520852	0.110897116	6.844185188	0.778218165	0.759000396	0.08630215	0.01328646	0.001510737
2002	Basin and Range	8	8023	I	3931	12403.9	43101.75535	64747.92522	13677.82989	27546.26045	7	17	no	317780.4909	28242.63125	48242.61806	3248.819208	no	yes	no	8.887465425	11.5032455	3248.819208	1.022346966	1.209978072	10.9645778	3.479478476	13.26689871	4.210092656	0.135633736	0.043041755
2007	Basin and Range	8	8023	I	422.4	4595.9	1784.840062	38715.05093	6109.509333	12393.94358	9	17	no	317780.4909	23894.68487	48242.61806	2613.057502	no	yes	no	7.519242231	10.93572699	2613.057502	0.822283802	0.161649715	4.225473633	14.4638005	0.683046608	2.338069227	0.005616582	0.019225565
2012	Basin and Range	8	8023	I	774.8	4419.1	5065.831907	24749.87473	6717.712923	9008.684133	9	20	no	317780.4909	20192.21266	48242.61806	2451.183102	no	yes	no	6.354138544	12.13924964	2451.183102	0.77134474	0.316092257	6.538244588	8.67025416	2.066688491	2.74060021	0.015941293	0.021139476
1997	Prairie Gateway	4	8025	I	615.8	5512.3	8594.096011	63706.43255	4.00808233	11497.94604	6	27	no	203941.105	21700.07269	127969.4022	3400.981144	no	no	no	10.64036242	15.67267166	3400.981144	1.667629066	0.181065397	13.95598573	0.00650874	2.526946092	0.001178508	0.042140088	1.97E-05
2002	Prairie Gateway	4	8025	I	463.5	989.5	4370.141794	8714.460668	196.8829222	1947.707817	9	21	no	203941.105	22080.88222	127516.5586	1097.103746	no	no	no	10.82708766	4.968568444	1097.103746	0.537951261	0.422475998	9.428569135	0.424774374	3.983344155	0.179456977	0.02142845	0.000965391
2007	Prairie Gateway	4	8025	I	1176.6	1542.4	15944.81663	19955.21599	452.4966108	2785.736566	13	25	no	203941.105	25239.45645	155282.0651	396.996966	no	no	no	12.37585549	1.572922011	396.996966	0.194662555	2.96375061	13.55160346	0.384579815	40.16357302	1.139798662	0.078183437	0.002218761
2012	Prairie Gateway	4	8025	I	221.7	642.6	3980.180828	6112.496173	3807.261249	5395.194064	9	19	no	203941.105	18341.58358	180883.7155	2879.745576	no	no	no	8.993568794	15.70063765	2879.745576	1.412047648	0.076985968	17.95300328	17.17303225	1.382129331	1.322082506	0.019516325	0.018668435
1997	Prairie Gateway	4	8027	I	124.9	1002.7	1645.701999	13579.42964	0	12896.9671	1	10	no	191303.5706	9239.790752	42358.48362	669.75533	no	no	no	4.829910243	7.248598458	669.75533	0.350100799	0.186486011	13.17615692	0	2.457168947	0	0.008602568	0
2002	Prairie Gateway	4	8027	I	26.6	70.2	425.8130964	749.5817799	0	87.6283471	2	8	no	191303.5706	12456.63977	27757.81743	355.111965	no	no	yes	6.511451787	2.850784575	355.111965	0.185627463	0.074905953	16.00801114	0	1.199095323	0	0.00222585	0
2007	Prairie Gateway	4	8027	I	129.3	152.7	1820.092042	2048.779617	0	177.3096194	2	8	no	191303.5706	10521.836	36270.79212	355.111965	no	no	yes	5.500072982	3.375	355.111965	0.185627463	0.364110514	14.07650458	0	5.125403314	0	0.009514156	0
2012	Prairie Gateway	4	8027	I	38	62.3	671.8282313	873.6776519	3.740876841	131.6512927	4	9	no	191303.5706	8223.21952	56778.65986	40.4686	no	no	no	4.298518576	0.492125984	40.4686	0.021154127	0.938999619	17.6796903	0.098444127	16.60122246	0.092438998	0.003511844	1.96E-05
1997	Basin and Range	8	8029	I	6909.5	20632	16162.0737	119077.857	12713.16308	32952.94981	18	31	no	295792.2817	29387.08326	59708.99118	4918.553644	no	no	no	9.935040593	16.73712767	4918.553644	1.662840428	1.404782889	2.33910901	1.839954133	3.285940314	2.584736083	0.054639944	0.042980037
2002	Basin and Range	8	8029	I	13248.8	15542.7	59460.99342	80973.79968	44673.972	58146.38918	34	40	no	295792.2817	32024.42192	54146.9868	2740.533592	no	no	no	10.82665908	8.557636414	2740.533592	0.92650612	4.834387011	4.488028608	3.371925911	21.69686721	16.30119482	0.201022802	0.151031568
2007	Basin and Range	8	8029	I	3339.5	5097.7	32456.37892	46194.37225	9995.726757	19170.1136	23	27	no	295792.2817	27234.55843	44801.97769	3929.096374	no	no	no	9.207325582	14.42687747	3929.096374	1.32832958	0.849940974	9.718933649	2.993180643	8.260519934	2.544026872	0.10972693	0.033793061
2012	Basin and Range	8	8029	I	3027.4	3800.1	15349.06545	26077.42461	20064.71259	22409.61661	23	29	no	295792.2817	24571.31986	53584.47326	4080.044252	no	no	no	8.306950985	16.60490472	4080.044252	1.379361296	0.742001756	5.070048704	6.627704497	3.761985042	4.917768376	0.051891366	0.067833794
1997	Prairie Gateway	4	8031	I	37.3	138.6	281.3436293	1751.636496	0	6.279328984	2	5	no	39619.97346	35.07278667	84.98406	2.02343	yes	yes	no	0.088522994	5.769230769	2.02343	0.005107096	18.43404516	7.542724647	0	139.0429268	0	0.007101055	0
2002	Prairie Gateway	4	8031	I	179	203.1	2366.40021	3075.584309	6.680137217	6.680137217	4	6	no	39619.97346	3.642174	84.98406	2.02343	no	yes	yes	0.009192772	55.55555556	2.02343	0.005107096	88.46364836	13.22011291	0.037319202	1169.499419	3.301392792	0.059727456	0.000168605
2007	Prairie Gateway	4	8031	I	107.6	251.8	1757.010007	3819.885809	4.00808233	50.28542935	5	7	no	39619.97346	83.770002	147.71039	2.02343	no	no	yes	0.211433766	2.415458937	2.02343	0.005107096	53.17703108	16.32908928	0.037249836	868.3324882	1.980835675	0.044346572	0.000101163
2012	Prairie Gateway	4	8031	I	74.2	203.3	1607.985895	2758.68939	858.7069932	1620.313172	17	22	no	39619.97346	17.806184	22.25773	2.02343	no	no	yes	0.044942443	11.36363636	2.02343	0.005107096	36.67040619	21.67096894	11.57287053	794.6832335	424.3818631	0.040585234	0.021673588
1997	Basin and Range	8	8033	I	353.1	3336.1	491.8043636	39177.19424	170.2170008	9614.680814	7	24	no	276364.5209	29004.65499	28905.91161	322.130056	no	no	no	10.49507183	1.110615024	322.130056	0.116559845	1.096141119	1.392818928	0.482064573	1.526726098	0.528410801	0.00177955	0.000615915
2002	Basin and Range	8	8033	I	2350.5	2847.1	12860.93939	16463.74343	8122.559915	9008.278098	14	24	no	276364.5209	33462.27128	22491.63851	881.1363173	no	no	yes	12.10801993	2.63322328	881.1363173	0.3188312	2.667578164	5.471575999	3.455673225	14.59585666	9.218278438	0.046536145	0.029390748
2007	Basin and Range	8	8033	I	108.4	3442.7	1442.328767	13904.57608	99.68965305	14264.56847	10	16	no	276364.5209	33214.60345	27688.61612	390.52199	no	no	no	12.01840357	1.175753884	390.52199	0.141306847	0.277577199	13.30561594	0.919646246	3.693335598	0.255272829	0.005218936	0.000360718
2012	Basin and Range	8	8033	I	567.2	770.6	3068.231091	5913.601031	2276.867559	4637.228934	14	23	no	276364.5209	29576.47631	19079.73084	1930.756906	no	no	no	10.7019802	6.528015325	1930.756906	0.698626907	0.2937708	5.409434222	4.014223483	1.589133817	1.179261642	0.011102116	0.008238639
1997	Prairie Gateway	4	8035	I	490.8	1495.5	5229.900063	9246.173628	60112.20184	62270.97007	17	27	no	217621.1106	15762.92439	59314.82702	377.976724	no	no	no	7.243288275	2.397884522	377.976724	0.173685688	1.298492655	10.6558681	122.4779989	13.83656646	159.036782	0.024032136	0.27622413
2002	Prairie Gateway	4	8035	I	101.2	423.8	1313.129931	4291.277186	392.4062531	591.2676796	12	17	no	217621.1106	20610.25329	50981.93759	1382.407376	no	no	no	9.470704952	6.707376937	1382.407376	0.63523588	0.073205628	12.9755922	3.877532145	0.949886375	0.283857175	0.006034019	0.001803163
2007	Prairie Gateway	4	8035	I	87.2	1156.8	2166.401687	8299.858476	267.4733459	2332.507415	7	20	no	217621.1106	14191.12396	56286.96637	444.345228	no	no	no	6.521023593	3.131148943	444.345228	0.204182961	0.196243809	24.84405604	3.067354884	4.875492186	0.601949406	0.009954924	0.001229078
2012	Prairie Gateway	4	8035	I	99.2	260.7	2507.867777	3970.046078	304.5976706	1380.673432	12	21	no	217621.1106	9430.397858	62746.96899	593.674362	no	no	no	4.333402138	6.295326782	593.674362	0.272801825	0.16709497	25.28092517	3.070541034	4.224315445	0.513071964	0.01152401	0.00139967
1997	Basin and Range	8	8037	I	0	786.1	0	5034.822465	0	41242.99836	0	13	no	436291.9766	7733.54946	53057.97677	442.726484	no	no	no	1.772562842	5.724751439	442.726484	0.101474817	0	NA	NA	0	0	0	0
2002	Basin and Range	8	8037	I	0	819.3	0	5494.768546	0	1834.844584	0	8	no	436291.9766	6733.570354	30336.07193	222.5773	no	no	yes	1.543363324	3.305487109	222.5773	0.051015676	0	NA	NA	0	0	0	0
2007	Basin and Range	8	8037	I	0	552.3	0	2900.220952	0	1311.188671	0	8	no	436291.9766	4990.183066	33549.27877	222.5773	no	no	yes	1.14377145	4.460303301	222.5773	0.051015676	0	NA	NA	0	0	0	0
2012	Basin and Range	8	8037	I	792.1	1140.7	19477.2539	20831.73553	0	631.0747022	1	12	no	436291.9766	6035.487004	34132.4313	2.428116	no	no	no	1.383359614	0.040230656	2.428116	0.000556535	326.2199994	24.58938758	0	8021.55	0	0.044642705	0
1997	Prairie Gateway	4	8039	I	1119.6	6742.7	12096.24645	35462.64163	58453.26541	72068.74955	18	28	no	479369.5872	73697.36746	362635.8871	11052.37935	no	no	no	15.37380957	14.99697985	11052.37935	2.305607122	0.101299455	10.80407865	52.20906164	1.094447274	5.28874947	0.025233654	0.121937784
2002	Prairie Gateway	4	8039	I	1894.8	2950.5	24752.93171	35087.79927	4598.562047	5481.943554	13	18	no	479369.5872	87531.15368	330815.8316	858.743692	no	no	no	18.25963849	0.981072059	858.743692	0.179140211	2.20647909	13.06361184	2.42693796	28.82458636	5.354987862	0.051636425	0.009592937
2007	Prairie Gateway	4	8039	I	653.4	6683.4	15105.2509	46855.53174	4471.991613	15276.28571	10	22	no	479369.5872	90652.4968	355606.896	6935.508668	no	no	no	18.91077349	7.650653774	6935.508668	1.446797805	0.094210826	23.11792302	6.844186735	2.177958622	0.644796485	0.031510658	0.009328901
2012	Prairie Gateway	4	8039	I	1075.7	2220.1	26496.06597	34661.2331	25807.29126	36719.87599	19	29	no	479369.5872	73057.96358	337148.7628	6282.210569	no	no	yes	15.24042524	8.598940158	6282.210569	1.310515046	0.171229536	24.63146413	23.99116041	4.217634172	4.107995263	0.05527273	0.053835896
1997	Prairie Gateway	4	8041	I	617.4	3929.1	5446.308241	19422.63014	28080.83259	35190.92862	19	30	no	550846.8473	31487.80829	309689.199	227.838218	no	no	no	5.716254607	0.723575982	227.838218	0.041361445	2.709817543	8.821360934	45.48239811	23.90427861	123.2490003	0.009887155	0.050977568
2002	Prairie Gateway	4	8041	I	296.2	1116.7	3841.951059	10563.47182	1140.074291	2150.466431	15	23	no	550846.8473	44199.80492	266928.0528	67.177876	no	no	no	8.023973476	0.151986816	67.177876	0.012195382	4.409189716	12.97080033	3.849001656	57.19071944	16.97097852	0.006974627	0.002069676
2007	Prairie Gateway	4	8041	I	127.9	1613.6	2990.907604	10727.66578	990.7169497	3466.5246	18	28	no	550846.8473	35882.69825	204217.9102	1878.552412	no	no	no	6.514097053	5.23525962	1878.552412	0.341029893	0.068084339	23.38473498	7.746027754	1.592134233	0.527383183	0.005429654	0.001798534
2012	Prairie Gateway	4	8041	I	192	464.9	5117.450849	7423.494955	2723.91452	4352.905711	14	23	no	550846.8473	21713.83202	234240.7552	1248.45631	no	no	no	3.941900026	5.749589981	1248.45631	0.226643089	0.153789923	26.65338984	14.18705479	4.099022776	2.181826067	0.009290152	0.004944958
1997	Prairie Gateway	4	8043	I	361.6	3860.7	4685.832928	41841.32205	0.534410977	33320.64573	7	27	no	397060.9064	8336.936286	90584.91424	37.635798	no	no	no	2.099661828	0.451434396	37.635798	0.009478596	9.607873865	12.95860876	0.001477906	124.5046784	0.014199539	0.011801295	1.35E-06
2002	Prairie Gateway	4	8043	I	372.7	760.8	3426.972102	6965.393923	15.7385077	1270.337606	7	18	no	397060.9064	13181.02771	76815.87778	239.169426	no	no	no	3.319648823	1.814497559	239.169426	0.060234947	1.558309547	9.194988199	0.042228354	14.3286379	0.065804848	0.008630847	3.96E-05
2007	Prairie Gateway	4	8043	I	863.8	1066.9	12125.75692	14111.88159	152.936325	1576.105421	9	23	no	397060.9064	10347.41633	96890.32681	87.816862	no	no	no	2.606002295	0.848683953	87.816862	0.022116723	9.836379715	14.03769035	0.177050619	138.0800526	1.741537121	0.030538783	0.000385171
2012	Prairie Gateway	4	8043	I	206.5	365.7	3637.324919	4820.436333	371.5274259	1824.931859	19	25	no	397060.9064	7156.062538	96333.07418	339.93624	no	no	no	1.802258148	4.750325171	339.93624	0.085613122	0.607466859	17.61416426	1.79916429	10.70002104	1.09293268	0.009160622	0.000935694
1997	Basin and Range	8	8045	I	932.9	7464.4	1338.262681	91973.20872	527.3270849	9939.786126	12	27	no	763447.828	24272.66159	123321.9882	1521.214674	no	no	no	3.179347783	6.267193518	1521.214674	0.199255878	0.613259927	1.434518899	0.565255745	0.879732955	0.346648697	0.00175292	0.000690718
2002	Basin and Range	8	8045	I	5154.6	6246.6	26794.9348	35322.73948	16802.01102	19881.34768	18	26	no	763447.828	30868.23402	112963.6454	954.654274	no	no	no	4.043266991	3.092675381	954.654274	0.125045123	5.399441599	5.198256857	3.259614912	28.06768432	17.60010035	0.03509727	0.022008067
2007	Basin and Range	8	8045	I	328.4	1971.1	4173.614006	18804.60856	421.940757	7590.297559	18	23	no	763447.828	20410.33841	87216.30798	689.180258	no	no	no	2.673442462	3.376623377	689.180258	0.090272083	0.476508136	12.70893424	1.284837871	6.055910565	0.612235699	0.005466797	0.000552678
2012	Basin and Range	8	8045	I	1832.2	2033.6	7548.912075	9351.750136	91.45264207	1630.140954	9	16	no	763447.828	18690.42291	87406.10571	1139.19109	no	no	no	2.448159812	6.095052506	1139.19109	0.149216626	1.608334208	4.120135397	0.049914115	6.626554703	0.080278579	0.009887921	0.000119789
1997	Basin and Range	8	8047	I	0	6.1	0	74.37223569	0	844.4248313	0	8	no	38822.74204	130.308892	3234.655198	0	yes	no	yes	0.335650923	0	0	0	NA	NA	NA	NA	NA	0	0
2002	Basin and Range	8	8047	I	0	6.1	0	74.37223569	0	844.4248313	0	8	yes	38822.74204	109.26522	3038.652279	0	no	yes	yes	0.281446426	0	0	0	NA	NA	NA	NA	NA	0	0
2007	Basin and Range	8	8047	I	0	6.1	0	74.37223569	0	844.4248313	0	8	yes	38822.74204	124.238602	4424.027352	0	no	no	yes	0.32001501	0	0	0	NA	NA	NA	NA	NA	0	0
2012	Basin and Range	8	8047	I	0	6.1	0	74.37223569	0	844.4248313	0	8	yes	38822.74204	157.422854	1457.274286	0	no	no	yes	0.405491332	0	0	0	NA	NA	NA	NA	NA	0	0
1997	Basin and Range	8	8049	I	0	1293.5	0	7632.05519	0	48381.38838	0	15	no	478181.0245	14846.71528	68347.82323	715.889534	no	no	yes	3.104831543	4.821871508	715.889534	0.149710988	0	NA	NA	0	0	0	0
2002	Basin and Range	8	8049	I	0.3	151.6	7.376816273	1023.46645	0	339.1559158	1	8	no	478181.0245	20099.53956	52792.50276	715.889534	no	no	yes	4.203332741	3.561721062	715.889534	0.149710988	0.000419059	24.58938758	0	0.010304406	0	1.54E-05	0
2007	Basin and Range	8	8049	I	0	218.6	0	1196.96888	0	512.7607548	0	8	no	478181.0245	15714.36207	47884.06626	69.201306	no	no	no	3.286278891	0.440369808	69.201306	0.01447178	0	NA	NA	0	0	0	0
2012	Basin and Range	8	8049	I	168.1	242.2	4133.476052	4422.859311	0	141.0779342	1	12	no	478181.0245	14108.16333	67791.78466	1362.577762	no	no	no	2.950381259	9.658080431	1362.577762	0.284950195	0.123369106	24.58938758	0	3.033570756	0	0.008644166	0
1997	Basin and Range	8	8051	I	0	1602.3	0	7839.014397	0	23593.7411	0	13	no	838950.0951	15329.91037	56416.0612	161.065028	no	no	no	1.827273214	1.050658642	161.065028	0.019198404	0	NA	NA	0	0	0	0
2002	Basin and Range	8	8051	I	0	352.4	0	2360.0794	0	788.8204382	0	8	no	838950.0951	23717.83709	35344.46587	142.651815	no	no	yes	2.827085571	0.601453726	142.651815	0.017003612	0	NA	NA	0	0	0	0
2007	Basin and Range	8	8051	I	0	284.2	0	1491.67604	0	675.285467	0	8	no	838950.0951	13690.12269	46904.72614	124.238602	no	no	no	1.631816097	0.907505395	124.238602	0.014808819	0	NA	NA	0	0	0	0
2012	Basin and Range	8	8051	I	333.1	479.7	8190.725002	8758.192524	0	262.2717282	1	12	no	838950.0951	16847.88755	48074.26868	142.651815	no	no	yes	2.008210935	0.846704458	142.651815	0.017003612	2.335056165	24.58938758	0	57.41760104	0	0.009763066	0
1997	Basin and Range	8	8053	I	0	5.5	0	18.28331852	0	16.51847069	0	3	no	289357.7743	932.80123	1288.520224	114.930824	no	no	yes	0.322369507	12.32104121	114.930824	0.03971928	0	NA	NA	0	0	0	0
2002	Basin and Range	8	8053	I	5.863636364	12.31818182	69.22919338	106.5343377	15.84354555	32.22587838	0.909090909	4.818181818	yes	289357.7743	1698.467142	743.003496	183.322758	no	no	no	0.58697823	10.79342387	183.322758	0.063355048	0.031985316	11.8065291	2.702000017	0.377635565	0.086424325	0.000239251	5.48E-05
2007	Basin and Range	8	8053	I	11.72727273	19.13636364	138.4583868	194.7853568	31.68709111	47.93328607	1.818181818	6.636363636	yes	289357.7743	318.487882	1015.76186	114.930824	no	yes	yes	0.110067159	36.08640407	114.930824	0.03971928	0.102037663	11.8065291	2.702000017	1.204710642	0.275705768	0.000478502	0.000109508
2012	Basin and Range	8	8053	I	12	13.4	49.01187641	61.09049076	0.133602744	10.65581054	3	8	no	289357.7743	458.104552	1015.76186	46.53889	no	yes	no	0.158317693	10.1590106	46.53889	0.016083511	0.257848866	4.084323034	0.011133562	1.053138062	0.002870776	0.000169382	4.62E-07
1997	Prairie Gateway	4	8055	I	470.4	3825.3	6169.80142	51408.98137	0.133602744	47257.0959	4	24	no	412075.5664	10322.73049	221858.173	391.331362	no	no	no	2.505057647	3.79096754	391.331362	0.094965922	1.202050348	13.11607445	0.000284019	15.76618186	0.000341406	0.0149725	3.24E-07
2002	Prairie Gateway	4	8055	I	193.7	345.2	1172.576454	2780.133437	0	656.3492251	4	17	no	412075.5664	24358.45503	191179.7367	409.137546	no	no	yes	5.911162179	1.679653104	409.137546	0.099287019	0.473434917	6.053569718	0	2.865971275	0	0.002845537	0
2007	Prairie Gateway	4	8055	I	1296.7	1558.4	18201.25761	20753.29267	72.12860351	1989.313835	5	19	no	412075.5664	14475.21353	174131.1249	723.983254	no	no	no	3.512757056	5.001537644	723.983254	0.175691867	1.791063526	14.03659876	0.055624742	25.14044007	0.099627447	0.044169708	0.000175037
2012	Prairie Gateway	4	8055	I	325.8	534.4	5753.449812	7487.993244	32.54280914	1180.259384	7	13	no	412075.5664	10151.953	201252.3712	112.098022	no	no	no	2.463614401	1.104201547	112.098022	0.027203268	2.906384914	17.65945308	0.099885848	51.325168	0.290306721	0.013962123	7.90E-05
1997	Basin and Range	8	8057	I	0	2659.9	0	13707.81914	0	49737.67852	0	13	no	417956.868	34558.97034	133885.9116	571.011946	no	no	no	8.268549458	1.652282867	571.011946	0.136619826	0	NA	NA	0	0	0	0
2002	Basin and Range	8	8057	I	0	100.8	0	675.8373036	0	226.0558393	0	8	no	417956.868	43684.23496	105851.6936	571.011946	no	no	yes	10.4518524	1.307135049	571.011946	0.136619826	0	NA	NA	0	0	0	0
2007	Basin and Range	8	8057	I	0	62.7	0	328.6652247	0	148.7071057	0	8	no	417956.868	32484.14522	102256.0585	571.011946	no	no	yes	7.772128587	1.757817366	571.011946	0.136619826	0	NA	NA	0	0	0	0
2012	Basin and Range	8	8057	I	481.2	693	11832.4133	12654.0591	0	376.7797259	1	12	no	417956.868	26522.31107	100993.0335	571.011946	no	no	yes	6.345705287	2.152949434	571.011946	0.136619826	0.842714418	24.58938758	0	20.72183145	0	0.02831013	0
1997	Northern Great Plains	3	8059	I	156.3	277.1	2669.524921	3685.834616	27.43575113	14158.66919	10	14	no	197924.6383	5963.04821	29287.12582	80.127828	no	no	no	3.012787222	1.343739396	80.127828	0.040484009	1.950633181	17.07949405	0.175532637	33.31582781	0.342399786	0.013487583	0.000138617
2002	Northern Great Plains	3	8059	I	8.8	14.1	191.8453973	237.8038759	12.14715856	28.98844383	5	7	no	197924.6383	7497.617522	23685.86689	63.535702	no	no	yes	3.78811733	0.847411885	63.535702	0.032100956	0.138504805	21.80061333	1.380358928	3.019489693	0.191186344	0.000969285	6.14E-05
2007	Northern Great Plains	3	8059	I	134.5	135.9	738.0179297	772.4430723	314.8785404	314.8785404	7	7	no	197924.6383	6158.106862	22200.26459	61.107586	no	yes	no	3.111339203	0.992311231	61.107586	0.030874168	2.201036055	5.487122154	2.34110439	12.0773537	5.15285517	0.003728783	0.001590901
2012	Northern Great Plains	3	8059	I	90.1	99.7	2205.185061	2342.414355	263.0945471	327.0444219	14	18	no	197924.6383	4094.208262	13627.80105	49.371692	no	no	no	2.068569279	1.205891074	49.371692	0.024944692	1.824932392	24.47486194	2.92002827	44.66496835	5.328854176	0.011141539	0.001329266
1997	Prairie Gateway	4	8061	I	2733.2	12570.2	25517.02602	69839.70915	19228.72935	62597.91352	16	26	no	457860.1217	223185.1384	155595.292	27396.02814	no	no	no	48.74526691	12.27502348	27396.02814	5.983492959	0.099766287	9.335952737	7.035244164	0.931413338	0.701880187	0.055731052	0.041996952
2002	Prairie Gateway	4	8061	I	1235.9	1832	16157.77535	19979.68445	3650.243231	4319.825742	13	18	no	457860.1217	201609.709	157248.839	21974.5847	no	no	yes	44.03303529	10.8995667	21974.5847	4.79941005	0.056242246	13.07369152	2.953510179	0.735293776	0.166112046	0.035289763	0.007972398
2007	Prairie Gateway	4	8061	I	2018.9	17167.3	43085.76937	84207.11649	40617.8703	52744.47566	10	22	no	457860.1217	249593.328	132926.401	11310.56901	no	no	no	54.51300871	4.531599104	11310.56901	2.470311014	0.178496767	21.34121025	20.11881237	3.80933703	3.591142961	0.094102472	0.0887124
2012	Prairie Gateway	4	8061	I	3061.9	5449.9	78203.12875	104775.3332	87074.98301	154706.9421	10	21	no	457860.1217	288680.7347	158030.2877	27217.15693	no	no	no	63.04998427	9.42811683	27217.15693	5.944426178	0.112498892	25.54071941	28.43821908	2.873302636	3.199268139	0.170801354	0.190178133
1997	Prairie Gateway	4	8063	I	45397.2	70241.4	253704.3971	378455.5124	171289.2873	286993.9119	17	28	no	559650.3866	352119.7167	185461.5235	56933.24991	no	no	no	62.91780104	16.16871967	56933.24991	10.17300287	0.797375876	5.588547248	3.773124496	4.456172755	3.008598449	0.453326582	0.306064807
2002	Prairie Gateway	4	8063	I	31430.4	38075.2	405565.9618	424844.4513	117934.7122	131416.3683	15	20	no	559650.3866	343849.5536	155024.2801	25615.00506	no	no	no	61.44006363	7.449480387	25615.00506	4.57696549	1.227030794	12.90362076	3.752249803	15.83314003	4.604126056	0.724677355	0.210729261
2007	Prairie Gateway	4	8063	I	2596.4	44089.4	66328.3277	132077.0429	123299.2311	141251.7194	11	23	no	559650.3866	358463.9791	178266.6111	36923.55064	no	no	no	64.05141277	10.3004912	36923.55064	6.597610138	0.070318264	25.54626702	47.48853453	1.796369161	3.339311332	0.118517434	0.220314743
2012	Prairie Gateway	4	8063	I	11513.7	18634.8	332755.102	370445.3369	515916.1844	582672.7331	16	25	no	559650.3866	353024.9993	197139.9521	54002.91858	no	no	no	63.07955963	15.29719388	54002.91858	9.649402534	0.213205143	28.90079662	44.80889588	6.161798486	9.55348707	0.594576739	0.921854423
1997	Basin and Range	8	8065	I	0	20.8	0	239.9601447	0	3119.516253	0	10	no	97620.78504	1463.344576	5346.306746	0	yes	no	yes	1.499009228	0	0	0	NA	NA	NA	NA	NA	0	0
2002	Basin and Range	8	8065	I	0	20.8	0	239.9601447	0	3119.516253	0	10	yes	97620.78504	1592.844096	4305.454354	0	no	no	yes	1.631664912	0	0	0	NA	NA	NA	NA	NA	0	0
2007	Basin and Range	8	8065	I	0	20.8	0	239.9601447	0	3119.516253	0	10	yes	97620.78504	2475.059576	1885.432074	0	no	no	yes	2.535381758	0	0	0	NA	NA	NA	NA	NA	0	0
2012	Basin and Range	8	8065	I	0	20.8	0	239.9601447	0	3119.516253	0	10	yes	97620.78504	322.130056	3845.731058	0	no	yes	yes	0.329981014	0	0	0	NA	NA	NA	NA	NA	0	0
1997	Basin and Range	8	8067	I	517.7	5409	921.4980945	63851.07656	574.1262886	13447.04143	14	26	no	438266.4396	36381.67609	69013.12701	227.028846	no	no	no	8.301269	0.624019755	227.028846	0.051801558	2.280326968	1.779984729	1.108994183	4.058947181	2.528869343	0.002102598	0.001309994
2002	Basin and Range	8	8067	I	4191.8	5106.6	23874.03833	30256.91984	14450.61575	16003.18746	24	31	no	438266.4396	45166.59977	74854.76942	174.419666	no	no	no	10.30574	0.386169574	174.419666	0.039797632	24.03284043	5.69541446	3.447353346	136.8769869	82.84969284	0.0544738	0.032972216
2007	Basin and Range	8	8067	I	249.7	1476.9	3019.835763	13234.35547	354.6616562	5762.913858	15	21	no	438266.4396	31068.55359	170086.693	662.470982	no	no	no	7.088964791	2.132287813	662.470982	0.151157132	0.37692217	12.09385568	1.420351046	4.558442324	0.535361798	0.006890411	0.000809238
2012	Basin and Range	8	8067	I	1601	1785.8	6665.801679	8369.193683	389.5374796	1778.382637	15	24	no	438266.4396	34758.48054	132115.4103	1610.245594	no	no	no	7.930901707	4.632669694	1610.245594	0.36741248	0.994258271	4.163523847	0.243308857	4.139618021	0.241911843	0.015209473	0.000888814
1997	Northern Great Plains	3	8069	I	8228.4	12469.5	39312.64435	63886.79117	6545.766412	54530.55931	27	32	no	672378.5047	51294.75987	150467.5157	14796.12953	no	no	no	7.628851832	28.84530422	14796.12953	2.200565519	0.556118408	4.777677842	0.795509019	2.656954595	0.442397209	0.058468027	0.00973524
2002	Northern Great Plains	3	8069	I	3585.8	3978.8	41217.44176	48332.85844	37465.25671	38821.62746	22	26	no	672378.5047	56613.54797	137673.3678	8108.693382	no	no	no	8.419892602	14.32288502	8108.693382	1.205971536	0.442216746	11.4946293	10.44822821	5.083117565	4.620381478	0.061300951	0.055720485
2007	Northern Great Plains	3	8069	I	9026.8	9261.5	19375.17597	25343.16789	25531.49696	33558.11865	23	31	no	672378.5047	48555.84502	126835.0674	6306.626624	no	no	no	7.221504657	12.98839845	6306.626624	0.937957799	1.43131987	2.146405811	2.828410617	3.072193287	4.048360316	0.028815877	0.037971911
2012	Northern Great Plains	3	8069	I	5870.7	7162.3	91799.12178	105660.1468	80463.52303	85080.20876	27	33	no	672378.5047	43057.37634	123647.3558	9592.272258	no	no	no	6.403740757	22.27788377	9592.272258	1.426617923	0.612023913	15.63682726	13.7059504	9.570112202	8.388369394	0.136528936	0.119669981
1997	Prairie Gateway	4	8071	I	1105.7	9152.8	14999.2434	120100.3303	26.8890762	163483.3166	7	26	no	1236126.337	29260.01186	790721.2363	2615.485618	no	no	no	2.367072926	8.938771559	2615.485618	0.211587242	0.422751321	13.56538247	0.0243186	5.73478336	0.01028072	0.01213407	2.18E-05
2002	Prairie Gateway	4	8071	I	405.3	877.6	4089.464996	8163.983155	0	1380.298444	4	18	no	1236126.337	81960.24621	807153.5113	48.157634	no	no	no	6.630410158	0.058757308	48.157634	0.00389585	8.41611114	10.08997038	0	84.91831215	0	0.00330829	0
2007	Prairie Gateway	4	8071	I	2004.9	2526.4	28161.40328	34586.89084	98.19290527	3414.336748	5	20	no	1236126.337	44316.75917	771197.1602	209.222662	no	no	no	3.585131863	0.472107315	209.222662	0.01692567	9.582613952	14.04628823	0.04897646	134.6001576	0.469322512	0.022781978	7.94E-05
2012	Prairie Gateway	4	8071	I	626.7	1185.1	11150.04421	14985.88359	1163.229178	5878.655422	9	17	no	1236126.337	28757.39185	775516.7786	1910.11792	no	no	no	2.326412033	6.642180662	1910.11792	0.15452449	0.328094927	17.79167737	1.856118044	5.837359094	0.608982915	0.009020149	0.000941028
1997	Prairie Gateway	4	8073	I	4055.1	11925.1	33598.05622	70366.2083	35361.17344	71720.46878	16	26	no	667621.4207	222018.1588	441494.6198	23839.64757	yes	no	no	33.25509817	10.73770168	23839.64757	3.570833235	0.170098991	8.285382905	8.720172977	1.409335273	1.483292625	0.050325012	0.052965906
2002	Prairie Gateway	4	8073	I	4329.2	5436.6	56715.64135	65980.60579	11726.74919	14263.83755	14	19	no	667621.4207	197609.7925	368970.4371	2123.387442	no	no	no	29.59907912	1.074535535	2123.387442	0.318052623	2.038817747	13.100721	2.708756626	26.70998247	5.522661081	0.0849518	0.017564968
2007	Prairie Gateway	4	8073	I	1283.5	13098.6	29939.10154	56962.97518	31779.36791	43181.23826	10	22	no	667621.4207	233086.186	323169.2896	12200.06884	no	no	no	34.91292802	5.234144952	12200.06884	1.82739326	0.105204324	23.32614066	24.75992825	2.454010869	2.604851524	0.044844429	0.047600881
2012	Prairie Gateway	4	8073	I	3284.8	5041	86743.57958	100959.4852	107392.8451	149595.8229	10	21	no	667621.4207	235358.4979	355704.4253	3569.33052	no	no	no	35.25328736	1.516550518	3569.33052	0.534633912	0.920284625	26.40756806	32.69387638	24.30247888	30.08767177	0.129929294	0.160858897
1997	Northern Great Plains	3	8075	I	23393.9	35879.1	115080.0811	181430.2059	13919.82346	89295.93676	21	27	no	476205.3474	212910.5655	225112.2531	24396.9002	no	no	no	44.70982249	11.45875506	24396.9002	5.123189046	0.958888212	4.91923455	0.595019362	4.716996021	0.570557052	0.241660623	0.029230716
2002	Northern Great Plains	3	8075	I	12796.4	13896.5	152425.4325	175631.1288	158458.9159	162014.9084	15	19	no	476205.3474	230691.2543	210023.9403	12067.73652	no	no	no	48.44365053	5.231120077	12067.73652	2.534145529	1.060381123	11.91158705	12.38308555	12.63082205	13.13079015	0.320083412	0.332753332
2007	Northern Great Plains	3	8075	I	32516.9	33500.6	38667.58142	63613.68207	106032.3212	145495.6999	17	24	no	476205.3474	244032.133	201566.4076	19299.07065	no	no	no	51.24514756	7.908413707	19299.07065	4.052678274	1.684894604	1.189153376	3.260837323	2.003598106	5.494167209	0.081199385	0.222660921
2012	Northern Great Plains	3	8075	I	16172.5	18377.9	300476.3699	325931.0536	313336.9347	346578.9299	17	25	no	476205.3474	208826.4744	229424.1824	27063.78094	no	no	no	43.85219014	12.95993768	27063.78094	5.683216512	0.597569868	18.57946328	19.3746752	11.10252742	11.5777221	0.630980672	0.657987014
1997	Basin and Range	8	8077	I	7772.8	19708.1	12822.69177	131389.5102	4243.471483	17892.5919	17	31	no	862213.8745	36484.06164	113520.898	7128.948576	no	no	no	4.23143987	19.5398984	7128.948576	0.826819051	1.090315061	1.6496876	0.545938591	1.798679235	0.595245068	0.014871823	0.0049216
2002	Basin and Range	8	8077	I	15296.7	17631.7	60565.9418	84098.13573	43566.32618	57687.50852	33	39	no	862213.8745	48529.94512	78814.62193	7618.21395	no	no	no	5.62852751	15.69796531	7618.21395	0.883564296	2.007911579	3.959412278	2.848086593	7.950149759	5.718706047	0.070244685	0.050528445
2007	Basin and Range	8	8077	I	2170.1	4218	33808.98182	50446.95132	3983.701415	13017.85794	23	27	no	862213.8745	53085.90011	79999.13785	7801.132022	no	no	no	6.156929467	14.69529952	7801.132022	0.904779226	0.278177577	15.57945801	1.835722508	4.333855872	0.510656839	0.039211828	0.004620317
2012	Basin and Range	8	8077	I	3223.4	4057	14507.18557	26423.41541	20894.77778	23521.4977	22	28	no	862213.8745	28894.17571	107427.1362	6753.804654	no	no	no	3.351161072	23.37427695	6753.804654	0.78330967	0.477271725	4.500584964	6.482216845	2.148001951	3.093778818	0.016825507	0.024233869
1997	Basin and Range	8	8079	I	0	75.3	0	225.1199097	0	196.9789327	0	3	no	226823.2655	76.485654	957.08239	0	no	no	yes	0.033720374	0	0	0	NA	NA	NA	NA	NA	0	0
2002	Basin and Range	8	8079	I	0	75.3	0	225.1199097	0	196.9789327	0	3	yes	226823.2655	130.308892	1438.254044	0	no	no	yes	0.057449526	0	0	0	NA	NA	NA	NA	NA	0	0
2007	Basin and Range	8	8079	I	0	75.3	0	225.1199097	0	196.9789327	0	3	yes	226823.2655	710.628616	1197.668217	0	no	yes	yes	0.313296176	0	0	0	NA	NA	NA	NA	NA	0	0
2012	Basin and Range	8	8079	I	0	75.3	0	225.1199097	0	196.9789327	0	3	yes	226823.2655	218.53044	1197.668217	0	no	yes	yes	0.096343926	0	0	0	NA	NA	NA	NA	NA	0	0
1997	Basin and Range	8	8081	I	0.8	2429.8	4.571428571	12415.44221	0	15340.43107	1	16	no	1228493.15	43651.45539	353276.3093	200.724256	no	no	no	3.553251836	0.459834052	200.724256	0.016339062	0.003985567	5.714285714	0	0.022774669	0	3.72E-06	0
2002	Basin and Range	8	8081	I	3.6	2638.1	88.52179528	17776.05816	0	5897.836573	1	8	no	1228493.15	65414.6591	309603.8102	2490.84233	no	no	no	5.324788267	3.807773922	2490.84233	0.202755899	0.001445294	24.58938758	0	0.0355389	0	7.21E-05	0
2007	Basin and Range	8	8081	I	5	2512	95.94866019	13690.02209	6.680137217	5906.917132	1	8	no	1228493.15	54692.50353	271234.7212	981.36355	no	no	no	4.451999064	1.79432918	981.36355	0.079883518	0.005094952	19.18973204	1.336027443	0.09777076	0.006806995	7.81E-05	5.44E-06
2012	Basin and Range	8	8081	I	2245.5	3206.3	54597.41918	58335.55612	8278.340982	10215.22083	11	20	no	1228493.15	48393.56594	302554.9895	334.270636	no	no	no	3.939262173	0.690733633	334.270636	0.027209809	6.717610697	24.31414793	3.686635931	163.3329802	24.76538496	0.044442591	0.006738614
1997	Basin and Range	8	8083	I	1545.1	12225.8	2717.065552	144334.5731	1697.580936	19815.4755	13	28	no	525640.9798	40908.49368	229031.3672	1684.707818	no	yes	no	7.78259216	4.118234788	1684.707818	0.320505418	0.917132326	1.758504661	1.098686775	1.61278147	1.007641158	0.005169052	0.003229545
2002	Basin and Range	8	8083	I	11155	13159.2	56162.84531	70695.86781	39804.91902	43764.91972	28	36	no	525640.9798	48134.97158	259132.5864	2192.049167	no	no	yes	9.157385637	4.55396377	2192.049167	0.417024024	5.088845711	5.034768742	3.568347738	25.62116132	18.15877108	0.106846398	0.075726438
2007	Basin and Range	8	8083	I	633.3	4572.4	6984.356989	30300.11785	1271.932453	18620.36669	18	23	no	525640.9798	42053.35038	203572.4361	1564.11139	no	no	no	8.000394184	3.719350244	1564.11139	0.297562681	0.404894437	11.02851254	2.008420106	4.46538337	0.813198127	0.013287314	0.002419774
2012	Basin and Range	8	8083	I	3101	3668.7	13303.16398	20564.56818	7792.162334	12467.13707	20	27	no	525640.9798	39408.72737	224389.0792	3327.328292	no	no	no	7.497270738	8.443125456	3327.328292	0.633003974	0.931978972	4.28995936	2.512790175	3.998151913	2.341867604	0.025308461	0.014824115
1997	Basin and Range	8	8085	I	9723.7	21392.6	13003.35938	124943.9469	3202.378134	16403.59862	18	31	no	580340.363	35131.60103	91679.99456	8489.907594	no	no	no	6.053620129	24.16601392	8489.907594	1.462918683	1.145324598	1.337285126	0.329337406	1.531625549	0.377198232	0.022406436	0.005518103
2002	Basin and Range	8	8085	I	23260.1	26600.2	73276.37512	115857.8645	71411.31689	102003.7061	34	40	no	580340.363	43144.78852	65244.69098	4105.944156	no	no	no	7.434393895	9.516663071	4105.944156	0.707506218	5.664982064	3.150303529	3.070120803	17.84641299	17.39217928	0.126264482	0.12305075
2007	Basin and Range	8	8085	I	1769.9	4617.5	25289.8921	42258.70255	4327.859588	16256.15144	23	27	no	580340.363	37741.82573	72817.17541	6962.62263	no	no	no	6.503394928	18.44802814	6962.62263	1.199748126	0.254200191	14.28888191	2.445256561	3.632236506	0.621584684	0.043577689	0.007457451
2012	Basin and Range	8	8085	I	3460.9	4358.6	18327.63459	40027.28862	45786.10644	48874.93734	23	29	no	580340.363	28310.6185	85377.41479	9124.050556	no	no	no	4.878278388	32.22836886	9124.050556	1.572189553	0.37931618	5.295626742	13.22953753	2.008716905	5.018177635	0.031580837	0.078895264
1997	Northern Great Plains	3	8087	I	28259	44759.1	134783.0635	216819.2928	31313.57331	121592.6705	27	31	no	331611.4443	140975.2009	146958.0787	27081.58712	no	no	no	42.51216396	19.21017806	27081.58712	8.166662395	1.04347651	4.769562388	1.108092052	4.976926312	1.156268027	0.40644877	0.094428506
2002	Northern Great Plains	3	8087	I	15891.8	19342.3	196501.3579	224475.5563	229474.3992	238855.474	22	27	no	331611.4443	155514.3548	138394.5183	28644.07977	no	no	no	46.89655846	18.41892975	28644.07977	8.637844157	0.554802253	12.36495286	14.43979909	6.860103711	8.011233074	0.592565068	0.691997828
2007	Northern Great Plains	3	8087	I	27319	28174.7	40558.90775	55318.95711	97529.18008	127830.0233	26	33	no	331611.4443	130701.0327	151494.6088	19301.90346	no	no	no	39.41390895	14.76798083	19301.90346	5.820638518	1.415352639	1.48464101	3.570012815	2.101290572	5.05282706	0.122308528	0.294106798
2012	Northern Great Plains	3	8087	I	12450.2	13670.2	235378.7834	250519.9117	238664.2684	256538.0092	20	28	no	331611.4443	122863.479	129752.0441	29749.27723	no	no	no	37.0504339	24.21327923	29749.27723	8.971125015	0.418504285	18.90562267	19.16951281	7.912084101	8.022523255	0.709802956	0.719710591
1997	Prairie Gateway	4	8089	I	2222.5	18408.7	27851.02212	207429.5985	1106.037276	44413.3322	10	29	no	326848.6948	25379.07312	202457.9308	14482.90257	no	no	no	7.764777258	57.06631799	14482.90257	4.431072481	0.153456808	12.53139353	0.497654567	1.923027652	0.076368481	0.085210749	0.003383943
2002	Prairie Gateway	4	8089	I	4078.5	6142.5	26970.63108	47430.85003	6108.260356	15679.72652	9	21	no	326848.6948	38618.78029	179701.6277	6731.546924	no	no	no	11.81549167	17.43076004	6731.546924	2.05953	0.605878566	6.61288	1.497673252	4.006602254	0.907408123	0.082517175	0.018688343
2007	Prairie Gateway	4	8089	I	6936.6	8669.8	84093.27906	101808.8025	6474.035265	17737.33177	16	26	no	326848.6948	37599.78095	195161.8469	10598.72634	no	no	no	11.50372682	28.18826619	10598.72634	3.242701137	0.654474866	12.12312647	0.933315351	7.93428157	0.610831439	0.257285039	0.019807438
2012	Prairie Gateway	4	8089	I	2141.8	9686.6	39230.95016	64991.73878	47974.34789	66680.48794	14	22	no	326848.6948	30071.0026	252554.8201	11527.8854	no	no	no	9.200282297	38.33555385	11527.8854	3.526979174	0.185792964	18.31681303	22.39907923	3.40313499	4.161591327	0.120027862	0.146778459
1997	Basin and Range	8	8091	I	58.1	974.4	78.71888179	7843.944981	23.23720015	2224.364409	4	20	no	140272.666	5878.873522	35388.17196	0	no	no	yes	4.191032857	0	0	0	Inf	1.354886089	0.39995181	Inf	Inf	0.000561185	0.000165657
2002	Basin and Range	8	8091	I	612.7	760.9	3836.849215	4795.576908	2147.908433	2268.843209	5	12	no	140272.666	6208.692612	26644.52624	0	no	yes	yes	4.426159985	0	0	0	Inf	6.262198816	3.505644578	Inf	Inf	0.027352793	0.01531238
2007	Basin and Range	8	8091	I	8.7	63.9	127.8624304	620.0148411	2.939260375	239.1407234	2	7	no	140272.666	4108.372272	21676.19622	0	no	no	yes	2.928847358	0	0	0	Inf	14.69683109	0.33784602	Inf	Inf	0.000911528	2.10E-05
2012	Basin and Range	8	8091	I	82.2	91.3	334.2750816	414.2523702	0.668013722	70.36166707	3	8	no	140272.666	4074.378648	22869.21055	0	no	no	yes	2.904613396	0	0	0	Inf	4.066606832	0.008126688	Inf	Inf	0.002383038	4.76E-06
1997	Basin and Range	8	8093	I	0	246	0	2852.34274	0	34183.85613	0	12	no	568213.947	9694.657816	101383.9602	15.378068	no	no	yes	1.706163298	0.158624144	15.378068	0.002706387	0	NA	NA	0	0	0	0
2002	Basin and Range	8	8093	I	0	53.1	0	354.9236899	0	118.8828145	0	8	no	568213.947	18473.51121	91937.37485	15.378068	no	no	yes	3.251154132	0.083243883	15.378068	0.002706387	0	NA	NA	0	0	0	0
2007	Basin and Range	8	8093	I	0	24.9	0	128.1686181	0	59.02539396	0	7	no	568213.947	22621.9474	77581.139	15.378068	no	no	no	3.981237616	0.067978533	15.378068	0.002706387	0	NA	NA	0	0	0	0
2012	Basin and Range	8	8093	I	143.5	206.7	3528.577117	3774.860767	0	113.2605294	1	12	no	568213.947	4107.967586	63699.19514	15.378068	no	no	yes	0.722961414	0.374347355	15.378068	0.002706387	9.331471288	24.58938758	0	229.4551642	0	0.006209945	0
1997	Prairie Gateway	4	8095	I	46277.7	65625.9	232364.114	317441.1346	157458.8321	241881.227	17	30	no	178172.724	165191.2065	27742.43936	32532.30285	no	no	no	92.71408259	19.69372556	32532.30285	18.25885698	1.422515344	5.021081731	3.40247748	7.142565809	4.840076424	1.304150876	0.883742632
2002	Prairie Gateway	4	8095	I	28346.2	33248.8	353441.3608	362952.7222	112143.1222	122225.1712	19	24	no	178172.724	157007.6462	28645.29382	23795.5368	no	no	no	88.12103372	15.15565476	23795.5368	13.35531964	1.191240199	12.46873869	3.956195971	14.85326277	4.712779677	1.98370072	0.62940679
2007	Prairie Gateway	4	8095	I	885.7	26298	27746.34322	53922.70621	79548.11374	87200.01914	12	23	no	178172.724	143911.6025	25079.60548	21158.19814	no	no	no	80.77083816	14.70221842	21158.19814	11.87510505	0.041860843	31.32702181	89.8138351	1.311375526	3.759682806	0.155727221	0.446466283
2012	Prairie Gateway	4	8095	I	9654.3	17068	280362.8267	309855.699	472368.1736	503134.7245	20	30	no	178172.724	150049.0704	23129.01896	22025.44024	no	no	no	84.21551125	14.67882485	22025.44024	12.3618474	0.43832495	29.04020247	48.92826757	12.72904531	21.44648046	1.573545156	2.651181186
1997	Basin and Range	8	8097	I	0	597.9	0	2305.076459	0	2639.661098	0	18	no	251407.1306	3907.24333	4347.541698	159.85097	no	no	no	1.554149765	4.091144485	159.85097	0.063582512	0	NA	NA	0	0	0	0
2002	Basin and Range	8	8097	I	84.4	470.8	95.86833833	2711.834304	389.6230064	1263.490074	14	19	no	251407.1306	1988.222318	6304.603194	11.735894	no	yes	no	0.790837679	0.59027071	11.735894	0.004668083	7.191612331	1.135880786	4.616386332	8.168814266	33.19926086	0.000381327	0.001549769
2007	Basin and Range	8	8097	I	0	322.8	0	1695.884499	0	766.1986056	0	8	no	251407.1306	1936.42251	6678.937744	85.793432	no	no	yes	0.770233726	4.430512017	85.793432	0.034125298	0	NA	NA	0	0	0	0
2012	Basin and Range	8	8097	I	651.5	938.1	16019.98601	17132.22192	0	519.1486157	1	12	no	251407.1306	1946.134974	7887.33014	85.793432	no	no	yes	0.774096967	4.408400915	85.793432	0.034125298	7.593821401	24.58938758	0	186.7274176	0	0.063721287	0
1997	Prairie Gateway	4	8099	I	6510	45089.9	105831.6735	547554.9778	354.2894963	78390.60351	10	27	no	424342.4084	180812.8954	148548.4947	38658.03484	no	no	no	42.61014027	21.38013151	38658.03484	9.110104027	0.168399662	16.25678548	0.05442235	2.73763718	0.009164705	0.249401595	0.000834914
2002	Prairie Gateway	4	8099	I	6598.2	13372.6	56852.03481	119194.5057	3.340068608	23323.14374	7	18	no	424342.4084	215725.5613	128221.5216	8189.225896	no	no	no	50.83761535	3.796131458	8189.225896	1.929862709	0.805717181	8.616294567	0.000506209	6.942296566	0.000407861	0.133976793	7.87E-06
2007	Prairie Gateway	4	8099	I	11039.5	17497.9	152255.7879	235117.9736	6816.083947	41590.0723	10	22	no	424342.4084	223579.3025	185994.8997	31111.45031	no	no	no	52.68841815	13.9151746	31111.45031	7.331685378	0.354837203	13.79190977	0.617426871	4.893882684	0.219086024	0.358804081	0.016062698
2012	Prairie Gateway	4	8099	I	3516	24529.1	67947.64607	142644.0622	146063.7352	297100.5981	11	21	no	424342.4084	194446.3621	212420.4908	27894.19661	no	no	no	45.82298593	14.34544535	27894.19661	6.573511404	0.126047724	19.32526907	41.5425868	2.435906186	5.236348522	0.160124571	0.344211967
1997	Prairie Gateway	4	8101	I	1366.2	9529	16796.20945	111114.0577	4070.289883	53850.67146	11	29	no	617998.014	33482.91027	266004.1547	7115.998624	no	no	no	5.417964056	21.25262878	7115.998624	1.151459788	0.191989919	12.29410734	2.979278205	2.360344674	0.571991381	0.02717842	0.006586251
2002	Prairie Gateway	4	8101	I	2857.7	4204.2	17837.23314	31388.20581	5695.78515	14216.0667	11	22	no	617998.014	47573.26742	252787.5146	3103.536934	no	no	no	7.697964449	6.523699343	3103.536934	0.502192056	0.92078814	6.241814445	1.993136141	5.747388712	1.835256119	0.02886293	0.00921651
2007	Prairie Gateway	4	8101	I	2808.5	3561.5	33593.09129	41290.34819	3891.671398	8625.300207	16	26	no	617998.014	29759.39438	321122.7925	3549.09622	no	no	no	4.815451459	11.92596924	3549.09622	0.57428926	0.791328222	11.96122175	1.385676125	9.465252337	1.096524624	0.054357928	0.006297223
2012	Prairie Gateway	4	8101	I	566.4	4229.4	11313.07195	21423.93841	27180.42686	29887.0597	13	22	no	617998.014	35815.92506	319536.4234	2754.697602	no	no	no	5.795475753	7.691264703	2754.697602	0.445745381	0.205612405	19.97364398	47.98804178	4.106828982	9.866936699	0.018306	0.043981415
1997	Basin and Range	8	8103	I	0.8	2112.9	4.571428571	10419.15798	0	25697.51846	1	16	no	834220.5298	22150.8929	152848.2835	796.2871527	no	no	yes	2.655280241	3.594830946	796.2871527	0.095452836	0.001004663	5.714285714	0	0.00574093	0	5.48E-06	0
2002	Basin and Range	8	8103	I	0.2	1252.7	4.917877515	8404.919413	0	2804.579075	1	8	no	834220.5298	29609.66056	109656.956	6.07029	no	no	no	3.54938047	0.020501046	6.07029	0.00072766	0.032947355	24.58938758	0	0.810155283	0	5.90E-06	0
2007	Basin and Range	8	8103	I	0.3	922	5.756919611	4871.788018	0.400808233	2185.577258	1	8	no	834220.5298	22337.45314	118739.7286	1338.701288	no	no	no	2.677643662	5.993079334	1338.701288	0.160473309	0.000224098	19.18973204	1.336027443	0.004300377	0.000299401	6.90E-06	4.80E-07
2012	Basin and Range	8	8103	I	1600.4	2304.7	39326.87534	42057.3294	101.5567948	1396.460407	8	18	no	834220.5298	17299.11244	155249.2855	1044.08988	no	no	no	2.073685773	6.035511264	1044.08988	0.125157538	1.532818228	24.5731538	0.063457132	37.66617807	0.097268249	0.047142061	0.000121739
1997	Basin and Range	8	8105	I	4302.8	26642.3	29798.17005	78225.81842	3749.387706	126395.9193	6	18	no	236192.9605	53551.69369	31484.16611	12732.23093	no	no	no	22.67285764	23.77558963	12732.23093	5.390605591	0.337945488	6.925297492	0.871383217	2.340373043	0.294480027	0.12616028	0.015874257
2002	Basin and Range	8	8105	I	9418.1	38473	70504.01145	109651.9351	62914.11753	91158.15725	8	18	no	236192.9605	44866.72745	18647.93088	10663.07141	no	no	no	18.99579368	23.76610023	10663.07141	4.514559364	0.883244577	7.486012194	6.680128426	6.611979674	5.900187206	0.298501748	0.266367454
2007	Basin and Range	8	8105	I	1806.7	10279.4	7893.24858	60656.49517	25989.50685	34671.53804	10	17	no	236192.9605	46283.93782	19133.95877	12204.52039	no	no	no	19.59581595	26.36880301	12204.52039	5.167182106	0.148035313	4.368876172	14.38507049	0.646747953	2.129498418	0.033418645	0.110035061
2012	Basin and Range	8	8105	I	3347.7	13223.4	29399.87288	70884.99032	28158.88274	33385.66561	12	21	no	236192.9605	42645.40599	24912.06547	11231.65524	no	no	no	18.05532473	26.33731578	11231.65524	4.755287889	0.298059362	8.782110965	8.411411638	2.617590394	2.507099989	0.124473959	0.119219822
1997	Basin and Range	8	8107	I	0.6	2553.7	3.428571429	13097.46561	0	49099.99423	1	16	no	611763.8262	40619.95256	141117.2457	3445.091918	no	no	no	6.639809486	8.481280013	3445.091918	0.563140835	0.000174161	5.714285714	0	0.000995205	0	5.60E-06	0
2002	Basin and Range	8	8107	I	2.2	2664.9	54.09665267	17921.89701	0	5961.081966	1	8	no	611763.8262	55122.68475	98679.03893	5087.307706	no	no	no	9.010451809	9.229063732	5087.307706	0.83158034	0.000432449	24.58938758	0	0.010633651	0	8.84E-05	0
2007	Basin and Range	8	8107	I	0.3	2105.6	5.756919611	11206.65818	0.400808233	4981.748114	1	8	no	611763.8262	52558.18956	110506.7966	1194.228386	no	no	no	8.591254879	2.272202288	1194.228386	0.19521069	0.000251208	19.18973204	1.336027443	0.004820619	0.000335621	9.41E-06	6.55E-07
2012	Basin and Range	8	8107	I	2336.6	3361.2	57325.1376	61296.67339	525.8059306	2382.891768	18	25	no	611763.8262	47473.71466	166582.1122	185.750874	no	no	no	7.760137593	0.391270991	185.750874	0.030363167	12.57921403	24.53356912	0.225030356	308.6130168	2.830705015	0.093704687	0.000859492
1997	Basin and Range	8	8109	I	2638.8	16845.7	17888.70379	58416.49897	2341.534314	72593.97625	6	18	no	820723.4423	55605.07046	129879.1155	5641.727526	no	no	no	6.775128818	10.14606668	5641.727526	0.687409088	0.467729076	6.779105573	0.887348156	3.170784782	0.415038533	0.021796263	0.002853013
2002	Basin and Range	8	8109	I	9290.3	35023	82179.75667	122653.6207	54608.06338	82815.11744	8	18	no	820723.4423	70191.16796	115013.7846	9841.154148	no	no	no	8.552353246	14.02050206	9841.154148	1.199082863	0.944025453	8.845759197	5.877965554	8.350621831	5.548949093	0.100130875	0.066536498
2007	Basin and Range	8	8109	I	1383.3	8141	6090.14777	49586.91127	19853.65812	27036.68298	10	17	no	820723.4423	47845.62109	60566.9255	9922.091348	no	no	no	5.829688617	20.73772086	9922.091348	1.208944553	0.139416173	4.402622548	14.35238786	0.613796785	2.000954983	0.007420463	0.024190436
2012	Basin and Range	8	8109	I	2703.6	10585.6	21439.43059	52755.69765	23008.09212	26964.38129	10	21	no	820723.4423	46666.77078	68336.08733	9358.36375	no	no	no	5.686053105	20.05359187	9358.36375	1.140257883	0.288896657	7.929956572	8.510168709	2.290937942	2.458559288	0.0261226	0.028033916
1997	Basin and Range	8	8111	I	0.8	106.9	7.269036867	1617.36925	6.454777818	147.9928321	2	9	no	100364.1514	0	0	0	yes	yes	yes	0	NA	0	0	Inf	9.086296084	8.068472273	Inf	Inf	7.24E-05	6.43E-05
2002	Basin and Range	8	8111	I	105	131.5	700.4244321	859.284772	377.5564209	381.8858362	4	7	no	100364.1514	0	0	0	yes	yes	yes	0	NA	0	0	Inf	6.670708877	3.595775437	Inf	Inf	0.006978831	0.003761865
2007	Basin and Range	8	8111	I	5.5	40	80.88786821	387.8224829	1.870438421	150.1826603	2	7	no	100364.1514	0	0	0	yes	yes	yes	0	NA	0	0	Inf	14.70688513	0.340079713	Inf	Inf	0.000805944	1.86E-05
2012	Basin and Range	8	8111	I	5.5	40	80.88786821	387.8224829	1.870438421	150.1826603	2	7	yes	100364.1514	0	0	0	yes	yes	yes	0	NA	0	0	Inf	14.70688513	0.340079713	Inf	Inf	0.000805944	1.86E-05
1997	Basin and Range	8	8113	I	11.1	1237.1	77.45946032	15745.87775	73.42725962	4074.941448	6	18	no	333221.2852	10080.72826	46778.46411	0	no	no	yes	3.025235394	0	0	0	Inf	6.978329758	6.615068434	Inf	Inf	0.000232457	0.000220356
2002	Basin and Range	8	8113	I	696.9	805.3	3510.459083	4182.852943	2725.02033	2745.387423	16	19	no	333221.2852	8784.923688	46353.9485	0	no	no	yes	2.636363305	0	0	0	Inf	5.037249366	3.910202798	Inf	Inf	0.010534919	0.00817781
2007	Basin and Range	8	8113	I	40.3	451.5	571.6645539	2986.481137	25.72590399	1784.363716	8	14	no	333221.2852	7206.243602	46596.7601	0	no	no	yes	2.162600026	0	0	0	Inf	14.18522466	0.638359901	Inf	Inf	0.00171557	7.72E-05
2012	Basin and Range	8	8113	I	293.6	328.3	1213.929517	1509.308698	15.88224616	262.0121516	9	16	no	333221.2852	5912.46246	41565.70375	0	no	no	yes	1.774335171	0	0	0	Inf	4.13463732	0.054094844	Inf	Inf	0.003643013	4.77E-05
1997	Northern Great Plains	3	8115	I	15282.7	23283.8	76646.28907	121134.5963	10989.33889	64634.03827	20	27	no	141941.9958	88453.43308	38456.50121	14628.58953	no	no	no	62.31660518	16.53818175	14628.58953	10.30603343	1.044714528	5.015232195	0.71907051	5.239485934	0.751223408	0.539983172	0.077421336
2002	Northern Great Plains	3	8115	I	7014.4	7643.6	87148.03443	100747.7261	96300.82609	98046.52316	15	19	no	141941.9958	74779.49782	33746.36085	10773.55069	no	no	no	52.68313823	14.40709152	10773.55069	7.590107941	0.651075973	12.42416093	13.72901832	8.089072667	8.93863396	0.613969347	0.678451966
2007	Northern Great Plains	3	8115	I	14701.5	15155.2	10430.64175	21459.46461	49591.56702	69484.8023	17	24	no	141941.9958	79479.92571	38788.74841	14284.60643	no	no	no	55.9946514	17.9725966	14284.60643	10.06369281	1.029184813	0.709495069	3.37323178	0.73020155	3.47167892	0.073485241	0.349379102
2012	Northern Great Plains	3	8115	I	9208.3	10280.2	157992.9457	170883.5546	188559.7226	207194.1148	27	33	no	141941.9958	83835.56113	48992.09653	7581.79221	no	no	no	59.06325375	9.043647001	7581.79221	5.341472176	1.214528141	17.15766707	20.47714808	20.8384695	24.87007259	1.11308105	1.328428008
1997	Basin and Range	8	8117	I	0	203.6	0	1476.569642	0	14906.25139	0	10	no	157556.4004	2916.167316	6283.559522	0	no	no	yes	1.850872011	0	0	0	NA	NA	NA	NA	NA	0	0
2002	Basin and Range	8	8117	I	0	114.5090909	0	838.6829969	0	8142.387092	0	8.636363636	yes	157556.4004	2229.415174	4944.858234	0	no	no	yes	1.414994991	0	0	0	NA	NA	NA	NA	NA	0	0
2007	Basin and Range	8	8117	I	0	25.41818182	0	200.796352	0	1378.522796	0	7.272727273	yes	157556.4004	2880.959634	14308.88759	0	no	no	yes	1.828525929	0	0	0	NA	NA	NA	NA	NA	0	0
2012	Basin and Range	8	8117	I	12.7	18.3	312.2852222	333.5515892	0	4.961256178	1	9	no	157556.4004	2353.653776	6957.361712	0	no	no	yes	1.493848406	0	0	0	Inf	24.58938758	0	Inf	NA	0.001982054	0
1997	Basin and Range	8	8119	I	0	243	0	1714.934586	0	14649.67273	0	12	no	144274.2012	1907.285118	20462.5429	10.11715	no	yes	yes	1.321986261	0.530447698	10.11715	0.007012446	0	NA	NA	0	0	0	0
2002	Basin and Range	8	8119	I	0	67.2	0	449.5798121	0	150.5215774	0	8	no	144274.2012	4518.723876	20462.5429	10.11715	no	no	no	3.132038742	0.223893964	10.11715	0.007012446	0	NA	NA	0	0	0	0
2007	Basin and Range	8	8119	I	0	50.1	0	262.2659352	0	119.1214345	0	8	no	144274.2012	3579.852356	20462.5429	10.11715	no	yes	yes	2.481283782	0.282613611	10.11715	0.007012446	0	NA	NA	0	0	0	0
2012	Basin and Range	8	8119	I	6	8.5	147.5363255	151.7096291	0	1.547450152	1	5	no	144274.2012	1362.173076	20462.5429	10.11715	no	yes	yes	0.944155688	0.742721331	10.11715	0.007012446	0.593052391	24.58938758	0	14.5827951	0	0.001022611	0
1997	Prairie Gateway	4	8121	I	24421.2	42996.9	147036.1525	231020.6896	100256.4584	185888.2582	17	28	no	652182.2451	364155.8877	205632.6925	30561.07735	no	no	no	55.83652276	8.392306256	30561.07735	4.685971993	0.799094866	6.020840602	4.105304341	4.811222812	3.280527621	0.225452553	0.153724606
2002	Prairie Gateway	4	8121	I	9800.3	12417.1	127045.4137	140300.1474	35468.39074	41377.80002	15	20	no	652182.2451	347301.1205	212246.4758	10851.2504	no	no	no	53.25215814	3.124450157	10851.2504	1.663837138	0.903149373	12.96342088	3.619112756	11.70790544	3.268599417	0.194800479	0.054384171
2007	Prairie Gateway	4	8121	I	1279.1	19051.3	34845.32045	66343.05056	48834.51168	66387.16659	11	23	no	652182.2451	345760.4809	198826.6833	21575.02472	no	no	no	53.01592975	6.239875842	21575.02472	3.308128193	0.059286143	27.24206117	38.17880672	1.615076734	2.263474194	0.053428809	0.074878628
2012	Prairie Gateway	4	8121	I	6094.3	9809.4	167930.191	192997.2731	233775.6885	291411.3629	14	24	no	652182.2451	283151.9145	197725.5327	11377.3422	no	no	no	43.41607222	4.018105342	11377.3422	1.744503517	0.535652342	27.5552879	38.3597277	14.7600545	20.54747799	0.25748967	0.358451476
1997	Northern Great Plains	3	8123	I	64805.3	102616.4	310220.337	495798.0087	109401.1818	299028.0739	29	32	no	1032689.471	357589.8574	374799.9389	80947.72184	no	no	no	34.62704593	22.63702959	80947.72184	7.838534635	0.800582135	4.786959354	1.688151768	3.832354141	1.351504147	0.300400407	0.105938121
2002	Northern Great Plains	3	8123	I	36455.5	40771.8	368174.6203	432155.4274	364860.2124	378756.1407	25	29	no	1032689.471	355355.1813	348519.2254	52493.4398	no	no	no	34.41065212	14.7721048	52493.4398	5.083177595	0.694477255	10.09928873	10.00837219	7.013726318	6.950586849	0.356520165	0.353310673
2007	Northern Great Plains	3	8123	I	74407.2	76902.5	123738.5965	181763.8859	225600.4535	304757.7301	27	34	no	1032689.471	399786.0619	412240.2736	70983.94783	no	no	no	38.71309559	17.75548339	70983.94783	6.873697258	1.048225722	1.662992244	3.031970743	1.743191246	3.178189723	0.119821689	0.21845914
2012	Northern Great Plains	3	8123	I	41126.9	46801.7	615778.7327	681095.6659	588226.4465	626841.4024	27	33	no	1032689.471	344055.5388	420837.4229	77997.15621	no	no	no	33.31645655	22.66993186	77997.15621	7.552817998	0.527287173	14.9726513	14.30271784	7.894886976	7.541639659	0.596286444	0.569606318
1997	Prairie Gateway	4	8125	I	93450.7	132368.4	456611.6889	636565.1328	303144.5609	477367.8826	17	30	no	612375.7114	259816.5057	278313.4887	72273.68211	no	no	no	42.42763076	27.81720196	72273.68211	11.80217973	1.293011471	4.886123795	3.243898236	6.317814114	4.194397629	0.745639777	0.495030347
2002	Prairie Gateway	4	8125	I	68570.9	81352.9	770294.4941	809565.1574	305410.3201	346508.166	19	24	no	612375.7114	284828.9333	251290.5811	55706.24196	no	no	no	46.51212124	19.55778906	55706.24196	9.096742558	1.23093746	11.23354796	4.453934833	13.827795	5.482515232	1.257878913	0.498730296
2007	Prairie Gateway	4	8125	I	2439.2	64183.4	64972.4568	139432.1511	192238.4695	211966.2825	12	23	no	612375.7114	282386.6533	245412.1122	63258.89678	no	no	no	46.11330071	22.40151793	63258.89678	10.33007933	0.038559003	26.63678944	78.81209801	1.027088048	3.038915935	0.10609901	0.313922427
2012	Prairie Gateway	4	8125	I	16837.2	32496.5	493738.3994	560814.9497	845207.6652	885997.4397	20	30	no	612375.7114	245707.1283	294294.1342	73949.89152	no	no	no	40.12359141	30.09676277	73949.89152	12.07590212	0.227683904	29.32425816	50.19882553	6.676661578	11.42946457	0.806267117	1.380210955
1997	Northern Crescent	2	9001	I	1465.4	1924.4	15530.04242	17553.84328	994.3590454	2060.729382	22	35	no	161865.9016	3106.369736	407.518802	293.39735	no	no	no	1.919100753	9.44502345	293.39735	0.181259516	4.994591805	10.59781794	0.678558104	52.93177466	3.389120745	0.095943879	0.006143104
2002	Northern Crescent	2	9001	I	686.7	802.4	4080.646196	5405.333344	1951.828877	3183.245532	31	35	no	161865.9016	2142.407684	354.504936	274.377108	no	no	no	1.323569487	12.80695127	274.377108	0.169508899	2.502759815	5.942400168	2.842331261	14.87240034	7.11367246	0.025210042	0.012058308
2007	Northern Crescent	2	9001	I	614.1	1006.7	3832.287045	4915.250768	2268.446954	2297.668809	33	37	no	161865.9016	2689.543156	519.212138	401.043826	no	no	no	1.661587233	14.9112248	401.043826	0.247763008	1.531254093	6.240493479	3.693937394	9.555781181	5.656356754	0.023675691	0.01401436
2012	Northern Crescent	2	9001	I	226	356.4	2624.671851	3564.940509	1559.011683	2343.061636	29	32	no	161865.9016	2014.931594	887.476398	432.609334	no	no	no	1.244815353	21.47017473	432.609334	0.267264031	0.522411289	11.61359226	6.898281783	6.067071708	3.603740281	0.0162151	0.009631502
1997	Northern Crescent	2	9003	I	7237.2	10740.7	76754.20451	96982.20136	6232.371308	12447.69956	23	37	no	190390.599	14830.93253	795.20799	4228.564014	no	no	no	7.789739938	28.51178782	4228.564014	2.220994123	1.711503001	10.60551104	0.861157811	18.15136397	1.473874178	0.403140727	0.032734659
2002	Northern Crescent	2	9003	I	5437	7178.8	42171.1944	65854.96252	8952.02602	61836.98403	33	38	no	190390.599	12443.28513	1062.30075	5865.518884	no	no	no	6.535661526	47.13802524	5865.518884	3.08078178	0.926942715	7.756335185	1.646501015	7.189678396	1.526212121	0.221498302	0.047019265
2007	Northern Crescent	2	9003	I	4078.5	8309.9	25216.82843	39325.19096	25887.29961	26455.19851	37	40	no	190390.599	11985.58526	1451.203996	4982.494032	no	no	no	6.295261071	41.57071952	4982.494032	2.616985323	0.818565958	6.182868317	6.347259928	5.061085527	5.195650903	0.132447865	0.135969422
2012	Northern Crescent	2	9003	I	2362.7	3759.2	29636.36607	40049.08833	10512.72513	21815.25153	30	33	no	190390.599	10391.93179	1804.89956	4835.593014	no	no	no	5.458216871	46.53218583	4835.593014	2.539827617	0.48860605	12.5434317	4.449454068	6.12879661	2.174030175	0.155660869	0.055216619
1997	Northern Crescent	2	9005	I	2822.2	4189.4	26318.84631	38464.93024	1946.315732	4254.417634	22	36	no	238426.8272	20055.0241	3262.578532	982.577608	no	no	no	8.411395789	4.899408762	982.577608	0.412108662	2.872241314	9.325648895	0.689644863	26.78551404	1.980826467	0.110385424	0.008163157
2002	Northern Crescent	2	9005	I	2917.2	4758.7	11756.41443	52202.06057	3148.724493	9804.401578	32	37	no	238426.8272	16853.55316	2545.47494	896.784176	no	no	no	7.068648002	5.321039235	896.784176	0.376125534	3.252956595	4.030033741	1.079365314	13.10952484	3.511128516	0.04930827	0.013206251
2007	Northern Crescent	2	9005	I	1278.3	2456.7	10484.87207	13807.00065	11729.11702	11961.84687	37	40	no	238426.8272	15852.35999	4257.29672	1362.173076	no	no	no	6.64873168	8.59287246	1362.173076	0.571317033	0.938427005	8.20219985	9.175558964	7.697165839	8.610592318	0.04397522	0.049193781
2012	Northern Crescent	2	9005	I	1054.1	1656.6	19663.97078	26402.54391	10836.95363	13868.82293	30	33	no	238426.8272	15059.58012	4245.560826	1373.099598	no	no	no	6.316227203	9.11778142	1373.099598	0.57589979	0.767679199	18.65474887	10.28076428	14.32086268	7.892328893	0.082473818	0.045451906
1997	Northern Crescent	2	9007	I	2026.2	2522.8	17508.1602	20439.65996	873.156428	2071.810694	21	34	no	95649.15484	4080.448938	517.593394	538.637066	no	no	no	4.266058539	13.20043638	538.637066	0.563138343	3.761716614	8.640884511	0.430932992	32.50455883	1.621047795	0.183045634	0.009128742
2002	Northern Crescent	2	9007	I	796.7	984.4	3725.764734	6997.283757	1611.087322	2148.419199	31	36	no	95649.15484	3447.115348	751.501902	537.827694	no	no	no	3.60391616	15.60225405	537.827694	0.562292155	1.481329446	4.676496466	2.022200731	6.927431919	2.995545489	0.038952406	0.016843717
2007	Northern Crescent	2	9007	I	586.6	1034.1	3761.365229	5088.43971	2491.4778	2579.807687	36	40	no	95649.15484	2997.104516	648.711658	541.469868	no	no	no	3.13343544	18.06643262	541.469868	0.566100003	1.083347449	6.412146657	4.247319808	6.946582721	4.601323078	0.039324605	0.02604809
2012	Northern Crescent	2	9007	I	419.6	569.2	4955.109197	6137.806172	2000.271809	2921.832988	30	33	no	95649.15484	3127.413408	966.390168	506.262186	no	no	no	3.269671764	16.1878882	506.262186	0.52929081	0.828819556	11.80912583	4.767092013	9.78763442	3.951059083	0.051805049	0.020912593
1997	Northern Crescent	2	9009	I	4423.3	6306	42114.16265	52158.13176	3103.045775	7865.201848	21	35	no	156561.6822	6018.085506	762.023738	1097.913118	no	no	no	3.843907029	18.24356129	1097.913118	0.701265535	4.028825166	9.520982671	0.701522794	38.35837459	2.826312688	0.268994061	0.019819957
2002	Northern Crescent	2	9009	I	2074.7	2768.7	10944.93496	20522.10841	4640.588976	19456.37195	32	37	no	156561.6822	5612.99482	701.725524	1057.444518	no	no	no	3.585165119	18.83922134	1057.444518	0.675417192	1.961994189	5.275430163	2.236751808	10.35036333	4.388494051	0.069908133	0.029640643
2007	Northern Crescent	2	9009	I	2131.4	3820.7	13841.50494	19003.10616	10566.84305	10843.43806	36	39	no	156561.6822	5575.763708	917.423162	1188.158096	no	no	no	3.561384644	21.30933372	1188.158096	0.758907339	1.793869021	6.494090711	4.957700595	11.64954814	8.89346551	0.088409276	0.067493162
2012	Northern Crescent	2	9009	I	1305.2	1700.8	12115.65855	15963.45527	4728.875707	9540.970762	30	33	no	156561.6822	5700.811682	1386.454236	1258.168774	no	no	no	3.641256023	22.06999361	1258.168774	0.803624972	1.037380697	9.282606917	3.623104281	9.629597235	3.758538445	0.077385848	0.030204554
1997	Northern Crescent	2	9011	I	2125.4	3060.3	20597.72734	29446.84189	1103.449569	2672.876569	21	35	no	172256.6193	13263.17896	1888.669562	870.884272	no	no	no	7.699662873	6.566180509	870.884272	0.505573763	2.440507962	9.691223929	0.519172659	23.65150916	1.267045008	0.119575825	0.006405847
2002	Northern Crescent	2	9011	I	1665	3350.2	6966.816842	45185.1848	1450.621168	7017.490994	31	36	no	172256.6193	11118.34316	1617.125256	783.06741	no	no	no	6.454523029	7.043022494	783.06741	0.454593509	2.126253728	4.18427438	0.871243945	8.896829	1.852485686	0.040444407	0.00842128
2007	Northern Crescent	2	9011	I	816.6	1282.3	7569.251765	9030.29218	8399.975869	8530.911549	36	39	no	172256.6193	10161.66546	2368.222472	1166.305052	no	no	no	5.899143673	11.477499	1166.305052	0.677074156	0.700159875	9.269228221	10.28652445	6.489941677	7.202211681	0.043941718	0.048764314
2012	Northern Crescent	2	9011	I	774.8	1106.5	18336.16394	23780.00237	9801.529789	11012.39774	30	33	no	172256.6193	9236.553264	3130.24621	1558.445786	no	no	no	5.362089016	16.87259026	1558.445786	0.904723309	0.497161985	23.66567364	12.65039983	11.76567328	6.289297887	0.106446789	0.056900744
1997	Northern Crescent	2	9013	I	2506.5	3407	17782.03995	25866.57814	897.2996013	2616.176002	21	35	no	106246.2624	7201.38737	578.70098	1052.588286	no	no	no	6.778014779	14.6164653	1052.588286	0.990706178	2.381272938	7.094370616	0.357989069	16.89363276	0.852469682	0.167366263	0.00844547
2002	Northern Crescent	2	9013	I	1304.3	2793.5	8418.433528	40269.24913	2367.436627	12023.54883	32	37	no	106246.2624	6990.95065	603.791512	927.135626	no	no	no	6.579949722	13.26193922	927.135626	0.872628933	1.406806042	6.454369032	1.815101301	9.080045349	2.553495476	0.079235103	0.02228254
2007	Northern Crescent	2	9013	I	1139.8	2320.1	9483.714533	13402.44719	11846.53539	11966.36757	34	37	no	106246.2624	6805.604462	1389.691724	1185.325294	no	no	no	6.405500114	17.41689957	1185.325294	1.115639522	0.961592574	8.320507574	10.39352113	8.000938292	9.994332733	0.08926163	0.111500726
2012	Northern Crescent	2	9013	I	961.7	1551	17353.0947	23339.13319	8882.458098	12801.91433	30	33	no	106246.2624	7504.90187	1732.05608	1540.639602	no	no	no	7.063685534	20.52844432	1540.639602	1.450064752	0.624221264	18.04418707	9.236204739	11.26356526	5.765435399	0.16332899	0.083602547
1997	Northern Crescent	2	9015	I	3454	4814.8	39562.97794	50810.09424	1869.569568	4150.513542	22	36	no	132810.6609	12618.91885	957.487076	1602.961246	no	no	no	9.501435179	12.70284138	1602.961246	1.20695224	2.154762012	11.45424955	0.541276656	24.68118181	1.166322376	0.297890077	0.014076954
2002	Northern Crescent	2	9015	I	1465.7	3328.9	6802.186057	49534.8351	1975.408739	8188.12945	31	36	no	132810.6609	10460.32373	1261.810948	1021.427464	no	no	no	7.87611752	9.764778706	1021.427464	0.769085446	1.434952605	4.640912913	1.34775789	6.659490073	1.933968694	0.051217169	0.014873872
2007	Northern Crescent	2	9015	I	1147.6	1523.1	10202.56367	11389.87021	9902.959024	9942.879643	36	40	no	132810.6609	10173.80604	1731.246708	579.510352	no	no	no	7.660383568	5.69610183	579.510352	0.436343249	1.980292494	8.89034827	8.629277643	17.60548994	17.08849374	0.076820367	0.074564489
2012	Northern Crescent	2	9015	I	889.4	1210.1	18698.77407	23680.628	9832.824318	11157.39552	30	33	no	132810.6609	8129.737054	1955.847438	929.968428	no	no	no	6.121298548	11.43909602	929.968428	0.700221219	0.956376553	21.02403201	11.0555704	20.10689127	10.57328832	0.140792719	0.074036408
1997	Southern Seaboard	6	10001	I	7793.4	23976.4	178890.1242	272452.5126	440205.4765	448057.771	12	23	no	151856.8028	68215.08622	928.75437	20199.497	no	no	no	44.92066538	29.61148057	20199.497	13.3016741	0.385821488	22.95405396	56.48439404	8.856167267	21.79289298	1.178018508	2.898819602
2002	Southern Seaboard	6	10001	I	5805.1	18303.4	288067.3896	400965.4682	371996.5978	398888.1792	19	22	no	151856.8028	64572.50753	998.765048	20115.32232	no	no	no	42.52197225	31.15152731	20115.32232	13.2462438	0.288590951	49.62315716	64.08099737	14.32079412	18.49319598	1.896967303	2.449653826
2007	Southern Seaboard	6	10001	I	4674.7	13443.5	53778.87098	100942.2806	28472.10485	66547.3084	15	22	no	151856.8028	59301.0677	1079.297562	26833.5146	no	no	no	39.05064944	45.24963149	26833.5146	17.67027497	0.174211246	11.50424005	6.090680654	2.004167988	1.061065063	0.354141994	0.187493114
2012	Southern Seaboard	6	10001	I	2027.7	8735.4	31047.42527	165917.6429	105056.8174	127713.1683	14	19	no	151856.8028	59651.52577	1487.22105	31683.27163	no	no	no	39.28143138	53.11393333	31683.27163	20.86391327	0.063999073	15.31164633	51.81082872	0.979931165	3.315844987	0.204451988	0.691815022
1997	Southern Seaboard	6	10003	I	45448.9	52713	22579.55049	74137.49552	28541.28136	56687.03869	26	29	no	110407.6486	27049.21224	442.726484	9150.355146	no	no	no	24.49940071	33.82854578	9150.355146	8.287790985	4.966900112	0.496811815	0.627986186	2.467614659	3.119144657	0.204510745	0.25850819
2002	Southern Seaboard	6	10003	I	586.4	3212.9	10377.5652	47916.45948	13046.00052	28691.51333	28	33	no	110407.6486	24259.30696	852.673402	9941.920962	no	no	no	21.97248766	40.9818837	9941.920962	9.004739336	0.058982565	17.69707572	22.24761343	1.04381892	1.312221307	0.093993173	0.118162108
2007	Southern Seaboard	6	10003	I	2491.3	3830.8	14092.70433	15763.03287	39296.43795	43743.48334	31	31	no	110407.6486	21008.46432	843.365624	8613.336824	no	no	no	19.02808781	40.99936432	8613.336824	7.801395044	0.289237499	5.656767282	15.77346684	1.63614922	4.562278099	0.127642464	0.355921337
2012	Southern Seaboard	6	10003	I	474	5432.4	7959.010793	41004.15566	39473.21478	100760.3072	26	30	no	110407.6486	22692.36276	662.470982	11570.37743	no	no	no	20.55325248	50.98798017	11570.37743	10.4796883	0.040966684	16.79116201	83.27682443	0.687878234	3.411575381	0.072087495	0.357522466
1997	Southern Seaboard	6	10005	I	24778.2	51877.7	225674.2557	521125.3724	22185.58362	52616.51962	15	24	no	242442.9311	103634.419	1138.381718	27962.58854	no	no	no	42.74590253	26.98195138	27962.58854	11.53367864	0.88611968	9.107774404	0.895367041	8.070578137	0.793402356	0.930834546	0.091508478
2002	Southern Seaboard	6	10005	I	9848.3	31454.7	81655.29988	416245.5441	21087.7476	256772.4856	15	24	no	242442.9311	96191.0294	795.20799	30492.68541	no	no	no	39.675741	31.70013421	30492.68541	12.57726314	0.322972538	8.291309147	2.141257638	2.677865159	0.691567414	0.336802148	0.086980253
2007	Southern Seaboard	6	10005	I	10211.3	24981.7	140281.2676	258344.2586	898956.1013	990277.538	17	23	no	242442.9311	94827.64226	818.275092	38725.6174	no	no	no	39.11338716	40.83789966	38725.6174	15.9730858	0.263683336	13.73784607	88.03542167	3.622441086	23.21347371	0.578615623	3.707908073
2012	Southern Seaboard	6	10005	I	8047.8	20475.3	135326.0745	357436.9366	880120.1301	916155.7069	14	20	no	242442.9311	95376.80117	1150.117612	44135.45985	no	no	no	39.33989774	46.2748376	44135.45985	18.20447379	0.182343178	16.81528797	109.3615808	3.066153044	19.94133817	0.558177027	3.630215681
1997	Fruitful Rim	7	12001	I	25378.5	28277.2	61639.52569	78005.4995	27847.50852	31918.45525	39	55	no	226638.324	29605.6137	27880.84197	3983.728984	no	no	no	13.06293357	13.45599191	3983.728984	1.757747284	6.370538785	2.428808862	1.09728741	15.47282105	6.990312001	0.271973092	0.122872019
2002	Fruitful Rim	7	12001	I	3523.5	10143.4	13482.76132	66236.20936	5677.235555	50258.23837	36	52	no	226638.324	32483.74053	34919.95025	10947.56567	no	no	no	14.3328542	33.70167811	10947.56567	4.830412385	0.321852374	3.826525137	1.611248916	1.231576199	0.518584288	0.059490209	0.02504976
2007	Fruitful Rim	7	12001	I	6441.7	13908.4	33847.01803	106523.3565	8794.590821	68441.17098	42	50	no	226638.324	26561.9703	26857.39108	7928.608112	no	no	no	11.71998179	29.84947285	7928.608112	3.498352782	0.812462908	5.25436112	1.365259298	4.268973513	1.109222539	0.149343754	0.038804518
2012	Fruitful Rim	7	12001	I	2536.4	3630.5	24117.20075	36639.03047	10900.94799	25593.16929	45	56	no	226638.324	23773.68376	28524.6974	9039.066496	no	no	no	10.48970154	38.02131209	9039.066496	3.988322158	0.280604197	9.50843745	4.297803183	2.66810746	1.205981613	0.106412721	0.048098432
1997	Fruitful Rim	7	12003	I	57.2	401.8	89.03460917	2123.291977	270.6745678	682.0652813	12	34	no	151574.3319	2056.614252	1008.072826	352.07682	no	no	no	1.356835439	17.11924439	352.07682	0.232279975	0.162464544	1.556549111	4.732072864	0.252884042	0.76879406	0.000587399	0.001785755
2002	Fruitful Rim	7	12003	I	1001.1	1338.8	3510.89223	6226.009523	2479.310391	3675.520395	20	34	no	151574.3319	1484.388248	2069.159518	416.82658	no	no	no	0.979313733	28.08069793	416.82658	0.274998131	2.40171824	3.507034492	2.476586146	8.422908706	5.94806212	0.023162842	0.01635706
2007	Fruitful Rim	7	12003	I	92.6	102.2	1103.257855	1147.365922	488.0923756	557.4947706	27	32	no	151574.3319	1900.00077	1931.161592	312.012906	no	no	no	1.253510898	16.42172524	312.012906	0.205848116	0.296782595	11.9142317	5.270975978	3.535936604	1.56433393	0.007278659	0.003220152
2012	Fruitful Rim	7	12003	I	139.1	171.3	1066.878811	1112.382348	1694.128066	1813.932297	44	47	no	151574.3319	1781.427772	2673.760402	264.259958	no	no	no	1.175283275	14.83416629	264.259958	0.174343475	0.526375623	7.669869239	12.17920968	4.037232198	6.41083908	0.007038651	0.01117688
1997	Fruitful Rim	7	12005	I	6.2	10.1	16.51557773	39.87870652	0.102375201	4.939824009	7	16	no	196440.25	1249.670368	585.580642	84.98406	no	no	no	0.636158001	6.800518135	84.98406	0.04326204	0.072954858	2.66380286	0.016512129	0.194337358	0.00120464	8.41E-05	5.21E-07
2002	Fruitful Rim	7	12005	I	105.4	133	319.6101235	506.4910633	230.3363196	260.1529578	10	22	no	196440.25	1204.345536	529.733974	248.072518	no	no	no	0.613084913	20.59811828	248.072518	0.126283956	0.424875762	3.032354113	2.185354076	1.288373763	0.928503977	0.001627009	0.001172552
2007	Fruitful Rim	7	12005	I	6.5	9.2	57.02635861	81.87159574	32.41956244	112.2090474	10	19	no	196440.25	1104.388094	692.01306	174.824352	no	no	no	0.562200513	15.82997435	174.824352	0.088996197	0.037180175	8.77328594	4.987624991	0.326192306	0.18544077	0.000290299	0.000165035
2012	Fruitful Rim	7	12005	I	125.8	177.8	600.45696	948.0957957	356.7146723	923.2388559	36	38	no	196440.25	1088.200654	602.4425587	693.227118	no	yes	no	0.553960125	63.70397917	693.227118	0.352894643	0.181470108	4.77310779	2.835569732	0.866176386	0.514571146	0.00305669	0.001815894
1997	Fruitful Rim	7	12007	I	1300.7	1498.1	7258.325482	8174.121588	2554.322838	3106.319579	27	39	no	76135.60061	4284.005996	9095.722536	908.115384	no	no	no	5.626810535	21.19780843	908.115384	1.192760518	1.432306977	5.580322505	1.963806288	7.992734855	2.812773446	0.095334186	0.033549651
2002	Fruitful Rim	7	12007	I	125.5	480.8	848.1080773	3298.89973	547.3693861	2073.508831	23	35	no	76135.60061	7323.602542	5320.811528	926.326254	no	no	no	9.619156457	12.64850528	926.326254	1.216679512	0.135481424	6.757833285	4.361509052	0.915560877	0.590903457	0.011139442	0.007189401
2007	Fruitful Rim	7	12007	I	454.1	557.3	4257.165636	4579.196603	1217.822118	1964.908305	31	38	no	76135.60061	3454.804382	4680.598276	1384.02612	no	no	no	4.537698993	40.06091133	1384.02612	1.81784357	0.328100744	9.374951853	2.68183686	3.07592868	0.87991267	0.055915572	0.015995436
2012	Fruitful Rim	7	12007	I	45.8	90.6	446.9179701	1076.167455	382.5775065	805.9662076	37	50	no	76135.60061	3708.94719	6365.71078	2435.400348	no	yes	no	4.871501847	65.66284779	2435.400348	3.198766843	0.018805943	9.758034282	8.353220666	0.183509036	0.157090191	0.005870026	0.005024949
1997	Fruitful Rim	7	12009	I	16023.3	16338.7	52907.94663	53817.81489	28777.38708	29866.04815	36	40	no	263075.8468	11076.25582	81938.39316	5744.51777	no	no	no	4.210289905	51.86335404	5744.51777	2.18359756	2.789320295	3.301938217	1.795971309	9.21016328	5.009539222	0.201112901	0.109388176
2002	Fruitful Rim	7	12009	I	4287.2	4816.9	23623.47838	24254.07405	6441.026978	6805.695969	29	36	no	263075.8468	9350.674716	36437.52275	4802.813448	no	no	no	3.55436458	51.36328226	4802.813448	1.825638312	0.892643457	5.51023474	1.502385468	4.918674987	1.341094558	0.089797215	0.024483536
2007	Fruitful Rim	7	12009	I	9375.7	9422.3	72093.33044	72520.42621	83347.13813	84237.06293	33	37	no	263075.8468	8949.63089	37700.95245	19037.6435	no	no	no	3.401920397	212.7198734	19037.6435	7.236560761	0.492482171	7.689381106	8.889697637	3.786883101	4.378017591	0.274040097	0.316817903
2012	Fruitful Rim	7	12009	I	3004.3	3903.1	20682.35708	22459.13008	43871.97387	49347.26206	41	45	no	263075.8468	7825.413182	20273.55454	10198.49189	no	no	no	2.974584432	130.3252831	10198.49189	3.876635583	0.294582771	6.884251601	14.60306024	2.027981913	4.30180995	0.078617468	0.166765495
1997	Fruitful Rim	7	12011	I	1987.3	2005.8	17026.28677	17061.21249	14788.87105	14789.35146	31	33	no	313179.2111	2728.393012	8727.862962	837.70002	no	no	no	0.871192249	30.70305547	837.70002	0.267482639	2.372328939	8.567547312	7.441690257	20.32504043	17.65413715	0.054365955	0.047221752
2002	Fruitful Rim	7	12011	I	948.7	991.3	4621.894938	5045.174823	9587.858228	9589.389092	24	28	no	313179.2111	2826.327024	3835.209222	809.372	no	no	no	0.902463166	28.63688431	809.372	0.258437333	1.172143341	4.871819266	10.10631203	5.71047051	11.84604635	0.014757988	0.030614606
2007	Fruitful Rim	7	12011	I	1026.2	1031.3	6611.217206	6691.616103	4037.892698	4513.236271	24	28	no	313179.2111	1963.941158	811.800116	683.109968	no	no	no	0.627098188	34.7826087	683.109968	0.218121109	1.502247146	6.442425654	3.934800914	9.678115554	5.911043444	0.021110013	0.012893234
2012	Fruitful Rim	7	12011	I	119.5	176.1	901.0159084	1046.400623	2420.968644	2436.828362	41	45	no	313179.2111	1736.912312	2846.96601	1579.489458	no	no	no	0.554606516	90.93662628	1579.489458	0.504340455	0.075657358	7.539882079	20.25915184	0.570447561	1.532753911	0.002876998	0.007730298
1997	Fruitful Rim	7	12013	I	3078.5	5936.2	14798.18091	42662.43842	1437.554523	26565.85654	25	45	no	146939.0585	11019.19509	497.359094	6920.939972	no	no	no	7.499159997	62.80803555	6920.939972	4.710075077	0.444809522	4.806945235	0.4669659	2.138175012	0.207710879	0.100709648	0.009783338
2002	Fruitful Rim	7	12013	I	8244.5	9641.6	106661.8263	116081.8868	1760.684639	7876.178428	21	38	no	146939.0585	9769.929412	1473.866412	6457.574502	no	no	no	6.648966934	66.09642946	6457.574502	4.394729739	1.276717752	12.9373311	0.213558692	16.51732028	0.272654174	0.725891586	0.011982414
2007	Fruitful Rim	7	12013	I	1701.9	2378.8	16728.43478	22574.65366	6933.791302	7113.090004	29	40	no	146939.0585	6698.767358	1804.89956	3485.560518	no	no	no	4.558874561	52.03286413	3485.560518	2.372113007	0.488271539	9.829270096	4.074147307	4.799352841	1.989290178	0.113846073	0.047188211
2012	Fruitful Rim	7	12013	I	3988.1	5481.8	37922.90694	54040.82524	37529.49544	48338.56659	39	47	no	146939.0585	7651.398202	2481.939238	4380.72595	no	no	no	5.207191526	57.25392712	4380.72595	2.981321641	0.910374227	9.509016058	9.410369711	8.656763142	8.56695805	0.258085953	0.255408574
1997	Fruitful Rim	7	12015	I	12991.7	13898.1	38716.27001	42013.31909	7312.828538	11755.93673	32	34	no	176197.4516	18178.49512	53921.5767	9272.165632	no	no	no	10.3171158	51.0062333	9272.165632	5.262372156	1.401150553	2.980077281	0.562884652	4.175536929	0.788686142	0.219732293	0.0415036
2002	Fruitful Rim	7	12015	I	10138.1	11652.7	55678.07492	57743.65734	21918.62898	23438.95539	23	31	no	176197.4516	16967.67461	14315.36256	10813.61461	no	no	no	9.629920555	63.73068117	10813.61461	6.137213965	0.9375311	5.491963476	2.162005601	5.148886561	2.02694749	0.315998185	0.124398104
2007	Fruitful Rim	7	12015	I	25241.4	25387	193026.5563	195055.8559	226194.8107	230640.9489	33	38	no	176197.4516	11622.98661	20880.58354	7000.258428	no	no	no	6.596569077	60.22770795	7000.258428	3.972962358	3.605781166	7.64722069	8.961262476	27.57420434	32.31235146	1.095512759	1.283757561
2012	Fruitful Rim	7	12015	I	16837.1	18453.1	153446.5928	157822.5167	369323.4354	375198.3251	50	57	no	176197.4516	7465.242642	39247.25765	3815.379608	no	no	no	4.23686187	51.10858134	3815.379608	2.165399995	4.412955388	9.113599898	21.93509781	40.21790978	96.79860809	0.870878616	2.096077055
1997	Fruitful Rim	7	12017	I	952.5	1045.5	3677.380894	3936.653182	2448.199973	2526.790914	27	37	no	150701.4242	8052.846714	6969.502292	805.729826	no	no	no	5.343577047	10.00552792	805.729826	0.534653093	1.18215805	3.860767343	2.570288685	4.564037194	3.038487461	0.024401766	0.016245367
2002	Fruitful Rim	7	12017	I	159.9	486.4	1272.934139	2579.94095	208.7176963	1967.556045	16	33	no	150701.4242	4990.183066	6177.936476	1051.374228	no	no	no	3.311304516	21.06885086	1051.374228	0.69765381	0.152086665	7.960813875	1.305301415	1.210733633	0.198518939	0.008446729	0.001384975
2007	Fruitful Rim	7	12017	I	327.8	503	1664.666156	2760.439462	1195.108391	2797.196707	32	36	no	150701.4242	3918.979224	7570.865688	1249.265682	no	no	no	2.600492493	31.87732342	1249.265682	0.828967403	0.262394145	5.07829822	3.64584622	1.332515717	0.9566487	0.011046121	0.007930306
2012	Fruitful Rim	7	12017	I	141.4	157.4	970.1011957	1092.43224	1797.287665	2032.393813	33	44	no	150701.4242	2937.615674	8436.489042	1224.579836	no	no	no	1.94929523	41.68618267	1224.579836	0.81258677	0.115468176	6.860687381	12.71066241	0.792191058	1.467677004	0.00643724	0.011926149
1997	Fruitful Rim	7	12019	I	203.6	237.9	1567.438551	1779.587151	215.1368291	371.5962845	14	23	no	156640.1913	3149.671138	5028.628236	411.160976	no	no	yes	2.010768189	13.05409225	411.160976	0.262487534	0.495183181	7.698617635	1.05666419	3.81222597	0.523242335	0.010006618	0.001373446
2002	Fruitful Rim	7	12019	I	14.3	73.4	94.82958601	633.1549621	16.19633554	181.1099412	14	25	no	156640.1913	3318.020514	7460.791096	232.289764	no	no	no	2.1182434	7.000853763	232.289764	0.148295123	0.061561042	6.631439581	1.132610877	0.408238333	0.069724706	0.000605398	0.000103398
2007	Fruitful Rim	7	12019	I	70.7	84.9	1069.612181	1116.493087	100.6055085	190.581036	19	27	no	156640.1913	2309.138316	7110.737706	583.557212	no	no	no	1.474167196	25.27164388	583.557212	0.372546284	0.121153502	15.12888516	1.422991634	1.832917422	0.17240042	0.006828466	0.000642271
2012	Fruitful Rim	7	12019	I	24	47.7	148.1287886	420.7262277	263.8817912	517.0072344	32	47	no	156640.1913	2116.103094	8752.953494	417.635952	no	no	no	1.350932399	19.73608721	417.635952	0.266621196	0.057466317	6.172032857	10.99507463	0.354683997	0.631846444	0.000945663	0.001684637
1997	Fruitful Rim	7	12021	I	69561	71528.8	461323.1314	468370.4797	493154.6085	503252.9528	47	49	no	517600.6783	28041.09763	49643.64099	21097.09055	no	no	no	5.417515625	75.23632218	21097.09055	4.07593951	3.297184502	6.631922074	7.089527299	21.86667068	23.37547954	0.89127227	0.952770406
2002	Fruitful Rim	7	12021	I	43548.4	65790.2	181446.7982	285107.8926	329590.224	471748.8409	38	45	no	517600.6783	36987.49103	29103.19603	21770.48806	no	yes	no	7.145951034	58.859056	21770.48806	4.206039321	2.000341007	4.166554871	7.568365864	8.334530567	15.13931259	0.350553633	0.636765441
2007	Fruitful Rim	7	12021	I	64963.9	65320.9	408112.7033	413333.8409	735445.0417	749513.2441	44	48	no	517600.6783	28272.17333	29103.19603	14226.73633	no	yes	no	5.46215925	50.3206321	14226.73633	2.748593061	4.566324875	6.282145981	11.32082652	28.68631946	51.69457173	0.788470186	1.420873412
2012	Fruitful Rim	7	12021	I	38578.5	49435.2	292271.6411	300104.9477	636684.5659	649039.2509	50	57	no	517600.6783	27092.91833	8562.751074	6313.910972	no	no	no	5.234328211	23.30465436	6313.910972	1.219842098	6.110079818	7.576023981	16.50361123	46.29011122	100.8383819	0.564666264	1.230069033
1997	Fruitful Rim	7	12023	I	1472.6	4603.1	4590.193436	19929.58608	1656.374106	5606.640235	18	52	no	206563.0656	18352.5101	6637.659772	1868.839948	no	no	no	8.884700683	10.18302095	1868.839948	0.904730932	0.787975451	3.117067388	1.124795672	2.456172579	0.886311376	0.022221753	0.008018733
2002	Fruitful Rim	7	12023	I	3676.3	5185.6	18887.757	26344.46674	2304.865491	7897.112054	32	41	no	206563.0656	10809.97243	7134.209494	2648.66987	no	no	no	5.233255229	24.50209644	2648.66987	1.282257243	1.387979696	5.137708293	0.626952504	7.131034793	0.870197346	0.09143821	0.011158168
2007	Fruitful Rim	7	12023	I	1990.9	2689.5	34073.58193	37254.54693	1039.481337	3007.52939	29	37	no	206563.0656	12155.55338	11533.14631	4309.096528	no	no	no	5.884669336	35.44961215	4309.096528	2.086092456	0.462022604	17.11466268	0.522116298	7.907361022	0.241229532	0.164954862	0.005032271
2012	Fruitful Rim	7	12023	I	988.5	2543.7	7857.232665	18817.67971	13086.17151	13631.15571	54	57	no	206563.0656	13498.70622	14758.49373	4545.433152	no	no	no	6.53490796	33.67310229	4545.433152	2.200506242	0.217471024	7.948642048	13.23841326	1.728599322	2.878971282	0.038037936	0.063351943
1997	Fruitful Rim	7	12027	I	40174.8	41763.8	137210.4735	142418.7414	21521.61337	28392.13927	37	40	no	164997.3619	50991.65006	63609.75954	31234.87954	no	no	no	30.90452446	61.25489076	31234.87954	18.9305327	1.286215942	3.415336815	0.535699328	4.392860658	0.689025016	0.831591923	0.130436106
2002	Fruitful Rim	7	12027	I	28239.2	34414.2	151961.8032	162443.3865	51978.9183	54713.41809	26	36	no	164997.3619	46682.95822	81431.32161	32728.57556	no	no	no	28.29315432	70.10818683	32728.57556	19.83581749	0.862830096	5.381236127	1.840665398	4.643092484	1.588181502	0.920995351	0.315028784
2007	Fruitful Rim	7	12027	I	105156.8	105665.2	831388.7023	834760.6703	981407.316	988940.0548	37	42	no	164997.3619	36954.30678	49977.50694	23203.0765	no	no	no	22.39690766	62.78855841	23203.0765	14.06269545	4.532019709	7.906181077	9.332799363	35.83096847	42.29643066	5.038799972	5.948018229
2012	Fruitful Rim	7	12027	I	55738.8	60687.1	539683.3949	541189.571	1265490.734	1267163.286	45	53	no	164997.3619	25245.12205	81376.689	15705.45897	no	no	no	15.3003186	62.21185598	15705.45897	9.518612175	3.549008029	9.682364797	22.70394652	34.36279041	80.5764885	3.270860751	7.669763444
1997	Fruitful Rim	7	12029	I	0.8	445.6	4.018434326	1895.502701	0.632500716	1562.992299	3	24	no	182619.009	2666.476054	4913.292726	161.065028	no	no	no	1.460130612	6.040370314	161.065028	0.088197296	0.004966938	5.023042907	0.790625895	0.024949142	0.00392699	2.20E-05	3.46E-06
2002	Fruitful Rim	7	12029	I	135.3	522.5	212.0298921	4017.805659	0	1375.436079	3	24	no	182619.009	3434.974768	3562.855544	1094.270944	no	no	no	1.880951378	31.85673893	1094.270944	0.59920977	0.123643967	1.567109328	0	0.193763613	0	0.001161051	0
2007	Fruitful Rim	7	12029	I	24.6	349.5	405.7868879	2367.572561	33.53035046	2368.174445	14	25	no	182619.009	3094.633842	4410.672714	599.339966	no	no	no	1.69458473	19.36707205	599.339966	0.328191446	0.041045152	16.49540195	1.363022376	0.67705628	0.055945461	0.002222041	0.000183608
2012	Fruitful Rim	7	12029	I	778.5	1291.2	6265.754707	7796.170415	6864.416527	8047.170997	33	43	no	182619.009	4291.290344	3259.341044	618.2253127	no	no	yes	2.349859616	14.40651327	618.2253127	0.338532837	1.259249636	8.048496734	8.817490721	10.13506658	11.10342198	0.034310528	0.037588729
1997	Fruitful Rim	7	12031	I	1787.4	2329.9	5387.520642	14213.83634	803.2218121	1097.503983	7	22	no	197426.4698	3969.564974	4574.97523	666.517842	no	no	no	2.010654893	16.79070242	666.517842	0.33760308	2.681698654	3.014166187	0.44938	8.083085406	1.205101741	0.027288745	0.004068461
2002	Fruitful Rim	7	12031	I	673.7	1018.9	1247.98309	4379.634128	818.5663925	1686.641518	9	26	no	197426.4698	4316.380876	2701.27905	798.850164	no	no	no	2.186323283	18.50740671	798.850164	0.404631742	0.843337124	1.852431483	1.215031012	1.56222424	1.024680759	0.006321255	0.004146184
2007	Fruitful Rim	7	12031	I	159.9	160.8	2593.40132	2594.511016	727.240704	728.5316596	18	20	no	197426.4698	2298.61648	3093.82447	411.565662	no	no	no	1.164289916	17.90492958	411.565662	0.20846529	0.388516377	16.21889506	4.548096961	6.301306352	1.767010154	0.013136037	0.003683603
2012	Fruitful Rim	7	12031	I	405.3	434.5	2055.543433	2253.933348	7599.195974	7601.038918	45	50	no	197426.4698	2244.388556	3501.343272	827.58287	no	no	no	1.136822513	36.87342229	827.58287	0.419185366	0.489739475	5.0716591	18.74955829	2.483791663	9.182398826	0.010411691	0.038491272
1997	Fruitful Rim	7	12033	I	5056.8	13508.2	22029.43369	93285.25082	2582.725391	66004.2398	28	47	no	170065.6493	14352.59368	1159.830076	7218.384182	no	no	no	8.439443081	50.29323859	7218.384182	4.244469245	0.700544592	4.356398056	0.510743037	3.051851098	0.357798273	0.129534881	0.015186638
2002	Fruitful Rim	7	12033	I	6627.9	10845.4	63306.06215	94868.84305	3203.155259	15626.8669	24	39	no	170065.6493	15882.30676	2530.906244	10075.87203	no	no	no	9.338926949	63.44086022	10075.87203	5.924695591	0.657799144	9.551451011	0.483283583	6.282936303	0.317903527	0.37224485	0.018834816
2007	Fruitful Rim	7	12033	I	7515.6	9615.2	61415.25448	79151.79667	20535.03256	21292.23995	35	44	no	170065.6493	21163.45906	3036.359058	12162.83773	no	no	no	12.44428792	57.47093468	12162.83773	7.151848582	0.61791501	8.171703454	2.732321113	5.049418223	1.688342229	0.361126746	0.12074768
2012	Fruitful Rim	7	12033	I	7311.5	10325.7	66173.7021	115539.7851	66034.53584	72229.91296	39	49	no	170065.6493	16241.26324	3287.669064	11922.04956	no	no	no	9.549996312	73.4059253	11922.04956	7.010263159	0.613275424	9.050632852	9.031598966	5.550530701	5.538857686	0.389106809	0.3882885
1997	Fruitful Rim	7	12035	I	1628.1	7663.2	5179.599434	12862.98905	875.7089106	936.4687606	21	27	no	125738.3683	4965.49722	6173.48493	2624.793396	no	no	no	3.949070826	52.8606357	2624.793396	2.087503943	0.620277391	3.181376718	0.537871697	1.973336051	0.333629653	0.041193468	0.006964532
2002	Fruitful Rim	7	12035	I	482.8	915.9	1191.674268	8664.144545	3634.691394	4785.068569	14	20	no	125738.3683	3381.15153	4430.502328	1760.3841	no	no	no	2.689037225	52.06463196	1760.3841	1.400037334	0.274258328	2.468256563	7.528358314	0.676939918	2.064714964	0.009477412	0.02890678
2007	Fruitful Rim	7	12035	I	4234.8	7621.8	24500.60964	34953.16648	666.0963644	18667.39362	16	27	no	125738.3683	3513.483852	4630.147421	3133.888384	no	yes	no	2.794281411	89.19603778	3133.888384	2.492388303	1.351292542	5.785541144	0.157291103	7.817958597	0.212546295	0.194853886	0.005297479
2012	Fruitful Rim	7	12035	I	749.6	1536.3	3062.978171	14494.20563	8640.970598	17510.65512	31	47	no	125738.3683	2207.56213	3286.455006	1724.367046	no	no	no	1.755679002	78.11182401	1724.367046	1.371392892	0.434710233	4.086150174	11.5274421	1.776291293	5.011097039	0.024359933	0.068721829
1997	Fruitful Rim	7	12037	I	0	2.2	0	20.47679692	0	3.593611718	0	7	no	141192.1126	322.534742	120.596428	0	yes	yes	yes	0.228436799	0	0	0	NA	NA	NA	NA	NA	0	0
2002	Fruitful Rim	7	12037	I	0	2.2	0	20.47679692	0	3.593611718	0	7	yes	141192.1126	322.534742	120.596428	0	yes	yes	yes	0.228436799	0	0	0	NA	NA	NA	NA	NA	0	0
2007	Fruitful Rim	7	12037	I	0	2.2	0	20.47679692	0	3.593611718	0	7	yes	141192.1126	322.534742	120.596428	0	yes	yes	yes	0.228436799	0	0	0	NA	NA	NA	NA	NA	0	0
2012	Fruitful Rim	7	12037	I	0	2.2	0	20.47679692	0	3.593611718	0	7	yes	141192.1126	322.534742	120.596428	0	no	no	yes	0.228436799	0	0	0	NA	NA	NA	NA	NA	0	0
1997	Fruitful Rim	7	12039	I	1911.3	6702	8280.577423	33378.61551	2457.299622	51860.69795	29	48	no	133729.2981	9785.30748	1475.08047	2282.024354	no	no	no	7.317250312	23.32092639	2282.024354	1.706450559	0.837545838	4.332432074	1.285669242	3.628610452	1.076806923	0.061920443	0.018375178
2002	Fruitful Rim	7	12039	I	2735.8	3573.2	18564.94593	25115.50842	3214.635313	5461.198636	26	39	no	133729.2981	6172.675558	2070.778262	1348.818438	no	no	no	4.615798966	21.85143906	1348.818438	1.008618498	2.028293744	6.7859295	1.175025701	13.76385835	2.383297279	0.138824821	0.024038377
2007	Fruitful Rim	7	12039	I	506.6	718.2	6913.741449	8803.980159	3252.458069	3427.061678	34	42	no	133729.2981	6131.802272	3532.504094	1341.53409	no	no	no	4.585234769	21.87829989	1341.53409	1.003171414	0.377627377	13.64733804	6.420169895	5.15360847	2.424431919	0.051699527	0.024321208
2012	Fruitful Rim	7	12039	I	1149.5	1621.2	10056.76823	17067.82602	12753.58959	16236.41438	37	48	no	133729.2981	5288.436648	2980.107704	2008.861304	no	no	no	3.954583419	37.9859198	2008.861304	1.502184886	0.572214716	8.748819685	11.09490178	5.006203369	6.348666067	0.07520243	0.095368702
1997	Fruitful Rim	7	12041	I	14195.4	15248.1	28523.89786	31573.34154	19825.91625	20335.46252	27	43	no	90569.53617	17329.86858	4395.699332	4034.314734	no	no	no	19.13432409	23.27954604	4034.314734	4.454383786	3.518664491	2.009376126	1.396643719	7.070320424	4.914320662	0.314939207	0.218902703
2002	Fruitful Rim	7	12041	I	632.6	2428.1	2829.131471	14690.5714	871.9368385	9186.992994	23	32	no	90569.53617	10799.4506	8589.865036	4742.110548	no	no	no	11.92393276	43.91066477	4742.110548	5.235878142	0.133400517	4.47222806	1.378338347	0.596597537	0.183871048	0.03123712	0.009627264
2007	Fruitful Rim	7	12041	I	2944.3	6443.3	11742.7018	67866.90286	7756.22647	20447.82526	23	31	no	90569.53617	13292.31636	6696.743928	3716.636224	no	no	no	14.67636572	27.9607867	3716.636224	4.103627313	0.79219483	3.988283055	2.634319353	3.159497215	2.086894171	0.129653991	0.085638359
2012	Fruitful Rim	7	12041	I	2806.8	3657.9	17905.94545	29353.48105	12289.86939	23927.75833	42	53	no	90569.53617	17702.58438	8229.28981	9071.441376	no	no	no	19.54584856	51.24359912	9071.441376	10.01599628	0.309410587	6.379487477	4.378605311	1.973880964	1.354786839	0.197703844	0.135695399
1997	Fruitful Rim	7	12043	I	12024.6	12497.2	19474.53052	21186.98246	2546.676599	4822.278478	31	34	no	208782.7683	16367.12058	122691.4874	6230.950342	no	no	no	7.83930624	38.06992385	6230.950342	2.984417915	1.92981798	1.619557451	0.211788883	3.125451088	0.408713994	0.093276522	0.012197734
2002	Fruitful Rim	7	12043	I	17728.6	18484.4	22137.42341	22999.33326	9521.630342	10162.09538	21	29	no	208782.7683	29559.4795	68224.66379	17573.89424	no	yes	no	14.15800726	59.45265118	17573.89424	8.417310671	1.008803158	1.24868424	0.537077397	1.259676604	0.541805374	0.106030893	0.045605442
2007	Fruitful Rim	7	12043	I	34072.5	34170.8	157701.3115	158612.6876	182915.56	184809.6262	30	35	no	208782.7683	20559.26286	35692.09114	30580.90696	no	no	no	9.84720292	148.7451528	30580.90696	14.64723703	1.114175588	4.628404476	5.368422041	5.156855279	5.981364785	0.755336816	0.876104678
2012	Fruitful Rim	7	12043	I	30028.5	31657.7	124513.2222	125076.8883	263737.6396	264034.0188	41	48	no	208782.7683	22853.83248	46290.4128	8405.32822	no	no	no	10.94622543	36.77863758	8405.32822	4.025872579	3.572555314	4.146501562	8.782910887	14.81360619	31.37743496	0.59637691	1.26321555
1997	Fruitful Rim	7	12045	I	0	1.6	0	13.98923306	0	2.729691339	0	7	no	143378.6311	353.695564	311.60822	9.712464	no	no	no	0.246686387	2.745995423	9.712464	0.006773997	0	NA	NA	0	0	0	0
2002	Fruitful Rim	7	12045	I	7.227272727	8.281818182	61.49901896	70.78283683	14.45263798	16.26058889	5	9.727272727	yes	143378.6311	415.612522	240.78817	66.77319	no	no	no	0.289870617	16.06621227	66.77319	0.046571229	0.108236146	8.509298221	1.999736072	0.921013643	0.216443725	0.000428927	0.000100801
2007	Fruitful Rim	7	12045	I	14.45454545	14.96363636	122.9980379	127.5764406	28.90527596	29.79148645	10	12.45454545	yes	143378.6311	513.546534	542.683926	40.4686	no	no	no	0.358175085	7.880220646	40.4686	0.028224987	0.357179281	8.509298221	1.999736072	3.039345021	0.714264293	0.000857855	0.000201601
2012	Fruitful Rim	7	12045	I	1.4	1.4	8.687551509	8.687551509	0.757701672	0.757701672	6	6	no	143378.6311	220.149184	300.681698	42.087344	no	no	no	0.153543929	19.11764706	42.087344	0.029353986	0.033264157	6.205393935	0.54121548	0.206417195	0.018003076	6.06E-05	5.28E-06
1997	Fruitful Rim	7	12047	I	706.1	2849.3	2578.653178	12830.50818	1159.218198	1777.569033	12	44	no	133068.8505	9639.215834	3201.470946	1488.030422	no	no	no	7.243780792	15.43725597	1488.030422	1.118240983	0.474519868	3.65196598	1.641719584	1.732930416	0.779028561	0.019378338	0.008711417
2002	Fruitful Rim	7	12047	I	4249.7	6048.5	16221.87799	32343.14624	705.4830202	6142.805968	26	37	no	133068.8505	7058.937898	2754.292916	2804.47398	no	no	no	5.30472599	39.72940435	2804.47398	2.107536038	1.515328732	3.817181917	0.166007723	5.784285434	0.251556272	0.1219059	0.005301639
2007	Fruitful Rim	7	12047	I	1614.9	2264.4	27881.06035	30855.72094	3083.479345	4859.611017	25	30	no	133068.8505	8112.740242	4721.066876	3257.7223	no	no	no	6.096648622	40.15563426	3257.7223	2.448147923	0.495714444	17.26488349	1.909393365	8.558452129	0.946513871	0.209523568	0.02317206
2012	Fruitful Rim	7	12047	I	3194.6	6154	22846.16396	37633.68188	33386.59548	35578.85787	49	52	no	133068.8505	11473.25279	5321.216214	7031.014564	no	no	no	8.622042455	61.281789	7031.014564	5.283741865	0.454358325	7.151494385	10.45094706	3.24934101	4.7484748	0.171686791	0.250897151
1997	Fruitful Rim	7	12049	I	34724.7	35970.7	123827.6202	127866.9666	34081.81115	39089.37657	39	41	no	165187.969	42383.57415	72617.26053	18525.71571	no	no	no	25.65778514	43.70965894	18525.71571	11.21493038	1.874405316	3.565980994	0.981486122	6.684093731	1.839702805	0.749616458	0.206321389
2002	Fruitful Rim	7	12049	I	22453.3	27681.1	120278.6642	132776.9715	44196.30507	49282.53765	32	38	no	165187.969	46812.45774	57855.12462	22425.67469	no	no	no	28.33890266	47.90535634	22425.67469	13.5758523	1.001231861	5.356836822	1.968365678	5.3634357	1.97079043	0.728132109	0.267551598
2007	Fruitful Rim	7	12049	I	83589.6	83991.1	654489.4673	657226.7112	778071.3597	784258.9581	40	43	no	165187.969	26829.87243	59483.58108	19975.30096	no	no	no	16.24202573	74.451718	19975.30096	12.0924672	4.184647839	7.82979542	9.308231642	32.76493649	38.95167143	3.962089197	4.71021809
2012	Fruitful Rim	7	12049	I	44390.8	48872.8	417324.8581	424974.5452	1033170.373	1044127.979	46	53	no	165187.969	20949.38016	61099.89697	11979.91966	no	no	no	12.68214646	57.1850793	11979.91966	7.252295511	3.705433865	9.401156503	23.27442562	34.83536367	86.24184488	2.526363516	6.254513445
1997	Fruitful Rim	7	12051	I	108557.3	111440.9	350153.5724	358564.897	181057.5189	191574.1122	44	48	no	298569.2371	82717.8184	106886.071	53707.09312	no	no	no	27.70473583	64.92808219	53707.09312	17.98815365	2.021284223	3.225518435	1.667852083	6.519689526	3.371203102	1.172771769	0.606417194
2002	Fruitful Rim	7	12051	I	89040.7	106551	306485.1239	363780.3139	225710.0177	283942.898	42	46	no	298569.2371	119789.4841	67691.42253	78568.16816	no	no	no	40.12117433	65.58853537	78568.16816	26.31489062	1.1332923	3.442079003	2.534908393	3.900881631	2.872792163	1.026512734	0.755972115
2007	Fruitful Rim	7	12051	I	278379.2	279424.4	1851327.43	1857427.397	2264647.284	2277257.368	47	50	no	298569.2371	106197.2954	48968.62474	62704.07227	no	no	no	35.56873323	59.04488623	62704.07227	21.00151807	4.439571306	6.650379879	8.13511672	29.52483568	36.11643076	6.2006637	7.584998731
2012	Fruitful Rim	7	12051	I	164831.3	176657.8	1189337.694	1193317.625	2766549.005	2770920.99	51	56	no	298569.2371	106204.9845	61649.05587	29834.66598	no	no	no	35.57130852	28.09158735	29834.66598	9.992545203	5.524824716	7.215484521	16.78412416	39.86428722	92.729344	3.983456921	9.266021616
1997	Fruitful Rim	7	12053	I	1052.5	1207.1	4411.761735	4958.752878	2088.630722	2219.449641	29	42	no	122398.4948	8095.338744	8802.325186	1032.758672	no	no	no	6.613920179	12.75744851	1032.758672	0.843767461	1.019115141	4.19169761	1.984447242	4.271822503	2.022380232	0.036044248	0.017064186
2002	Fruitful Rim	7	12053	I	433.3	928.2	3424.341135	5131.35541	186.2225928	1220.700879	22	37	no	122398.4948	9817.68236	9601.17535	3381.556216	no	no	no	8.021080961	34.44352844	3381.556216	2.762743302	0.12813627	7.902933613	0.429777505	1.012652435	0.055070086	0.027976987	0.001521445
2007	Fruitful Rim	7	12053	I	1284.3	1434.3	5158.167149	7090.09758	2018.748388	4647.089317	34	42	no	122398.4948	6671.653396	9646.904868	1231.864184	no	no	no	5.450764251	18.4641514	1231.864184	1.006437364	1.042566231	4.016325741	1.571866689	4.187285592	1.63877513	0.042142407	0.016493245
2012	Fruitful Rim	7	12053	I	951.8	1006.4	5800.927873	6263.594819	12595.50484	13000.00402	39	51	no	122398.4948	6255.231502	10756.14919	3220.895874	no	no	no	5.110546101	51.49123375	3220.895874	2.631483239	0.295507845	6.094692028	13.23335243	1.80102931	3.910559464	0.047393784	0.102905717
1997	Fruitful Rim	7	12055	I	49821.9	51065.7	164622.4896	167398.019	30756.67383	33594.01904	37	42	no	263293.1631	48316.6756	123867.5049	31003.80383	no	no	no	18.350904	64.16791604	31003.80383	11.77539267	1.606960884	3.304219422	0.617332415	5.309751361	0.992029042	0.625244073	0.116815315
2002	Fruitful Rim	7	12055	I	31305.6	37214.2	169648.8341	172582.9526	49058.15748	50403.45076	29	36	no	263293.1631	68390.31526	85411.8131	40450.79382	no	no	no	25.97496815	59.14696206	40450.79382	15.36340455	0.773918063	5.41912099	1.567072903	4.19395562	1.212786026	0.644334369	0.186325224
2007	Fruitful Rim	7	12055	I	111642.1	112133.2	884098.5422	886502.3456	1041941.148	1046105.803	31	35	no	263293.1631	48750.0943	100057.3994	31169.72509	no	no	no	18.51551849	63.93777394	31169.72509	11.83841036	3.581747984	7.919042568	9.332869485	28.36401475	33.42798646	3.357848459	3.957342211
2012	Fruitful Rim	7	12055	I	55672.7	59874.7	528505.5851	535685.8181	1309911.918	1311730.981	46	51	no	263293.1631	33996.4568	122146.3754	27381.45945	no	no	no	12.91201655	80.54209768	27381.45945	10.39960898	2.033226173	9.493083417	23.52880169	19.30158567	47.83937541	2.007289437	4.975107983
1997	Fruitful Rim	7	12057	I	43264.3	52592.4	210901.0371	260713.2362	141022.5108	149226.9322	34	52	no	264254.2924	43521.55118	36285.36082	15673.48878	no	no	no	16.46957209	36.0131667	15673.48878	5.931214452	2.760349059	4.874712802	3.25955836	13.45590889	8.997518852	0.798098813	0.533662138
2002	Fruitful Rim	7	12057	I	33231.8	44117.8	174962.4985	231991.1881	207596.074	252239.7099	31	48	no	264254.2924	51054.37639	37432.24094	17110.12408	no	no	no	19.32016919	33.51353065	17110.12408	6.474870824	1.942230217	5.264911877	6.24691031	10.22567094	12.13293796	0.662098984	0.78559206
2007	Fruitful Rim	7	12057	I	31764.5	49953.1	188245.4487	236865.5751	111167.7373	160520.1084	41	51	no	264254.2924	34951.51576	38781.46407	16170.0385	no	no	no	13.2264704	46.26419813	16170.0385	6.119120471	1.964404723	5.926284019	3.499747747	11.64162032	6.874921002	0.712364772	0.420684698
2012	Fruitful Rim	7	12057	I	20615.9	31892.9	107134.661	237635.1576	180348.5454	268579.3627	44	55	no	264254.2924	30660.6301	39490.87862	13762.96617	no	no	no	11.60269899	44.88807349	13762.96617	5.208228048	1.497925646	5.196700652	8.748031638	7.784271182	13.10390094	0.405422595	0.682481044
1997	Fruitful Rim	7	12059	I	2087.9	4007	11730.8831	26840.18202	562.3068439	12646.38665	26	45	no	123997.0045	16118.64338	3247.200464	1997.934782	no	no	no	12.99921998	12.39517951	1997.934782	1.611276652	1.045029106	5.61850812	0.269316942	5.87150452	0.281444044	0.094606181	0.004534842
2002	Fruitful Rim	7	12059	I	5477.1	6885.3	72272.50515	81058.31028	1968.123784	5482.96953	24	39	no	123997.0045	14849.95277	6346.285852	2752.674172	no	no	no	11.97605768	18.53658537	2752.674172	2.219952155	1.989737854	13.19539631	0.359336836	26.25537955	0.714986105	0.582856864	0.015872349
2007	Fruitful Rim	7	12059	I	1646.6	1976.3	15514.48531	18292.08875	3376.91346	3851.476529	34	45	no	123997.0045	18611.91383	14159.96314	2038.403382	no	no	no	15.00997053	10.95214281	2038.403382	1.643913408	0.807789084	9.422133676	2.050840192	7.611096728	1.656646319	0.12511984	0.027233831
2012	Fruitful Rim	7	12059	I	3961.9	5655.1	34841.79424	62713.19842	35609.0811	40493.97518	39	49	no	123997.0045	13928.07806	11850.82482	5546.626316	no	no	no	11.23259237	39.82334312	5546.626316	4.4731938	0.714290052	8.794213442	8.987879831	6.281619177	6.419953152	0.280989	0.287176946
1997	Fruitful Rim	7	12061	I	69744.5	70387.4	140265.7008	140534.6512	30367.0189	30487.20653	35	41	no	130235.2391	35121.48388	13218.25882	30210.61927	no	no	no	26.9677271	86.0174911	30210.61927	23.19696226	2.30860875	2.011136373	0.435403779	4.642927028	1.005176975	1.07701803	0.233170524
2002	Fruitful Rim	7	12061	I	46983.1	49073.3	263560.2469	263970.3256	29369.59905	29554.86199	28	36	no	130235.2391	41648.66438	18545.95001	24620.28687	no	no	no	31.97956609	59.11422908	24620.28687	18.90447396	1.90830839	5.609681926	0.62510986	10.70500309	1.19290239	2.023724521	0.225511922
2007	Fruitful Rim	7	12061	I	108194.8	108637.8	770013.4723	770397.229	755636.6706	755809.5653	34	38	no	130235.2391	32886.4031	14091.57121	21523.6296	no	no	no	25.25153969	65.44841504	21523.6296	16.5267325	5.026791579	7.116917562	6.984038703	35.77526127	35.10730694	5.912481732	5.802090706
2012	Fruitful Rim	7	12061	I	46369.3	49408.6	548836.6759	549782.2332	1255480.38	1256675.083	45	51	no	130235.2391	22169.91314	29141.03417	13705.50076	no	no	no	17.02297572	61.82027271	13705.50076	10.52365001	3.383262006	11.83620792	27.07568112	40.04499255	91.60412321	4.214194864	9.640097324
1997	Fruitful Rim	7	12063	I	14695.5	25795.9	75524.07207	180850.0193	5137.632105	95336.07978	29	48	no	237698.7971	52086.73037	9640.429892	19332.25491	no	no	no	21.9129129	37.11550863	19332.25491	8.133089079	0.760154471	5.139265222	0.349605805	3.906635436	0.265754416	0.31773014	0.021614043
2002	Fruitful Rim	7	12063	I	55195.7	63297.3	493754.703	545639.2753	53485.12087	75319.62144	26	39	no	237698.7971	46307.40961	15572.72197	21745.80221	no	no	no	19.48154983	46.95966022	21745.80221	9.148469608	2.538223215	8.945528419	0.969008833	22.7057479	2.459560717	2.077228446	0.225012165
2007	Fruitful Rim	7	12063	I	16275.5	21426.9	138776.9014	183178.4341	49111.30141	55406.60516	36	45	no	237698.7971	58293.39956	22129.44454	31291.13089	no	no	no	24.52406166	53.67868598	31291.13089	13.16419405	0.520131409	8.526736589	3.017498781	4.435023516	1.569495892	0.583835102	0.206611485
2012	Fruitful Rim	7	12063	I	20100.8	26864.6	210612.5327	317317.0538	197678.8501	226201.5061	41	50	no	237698.7971	47578.52833	21892.70323	27578.54153	no	no	no	20.0163101	57.96425929	27578.54153	11.60230589	0.728856527	10.47781843	9.834377243	7.636826353	7.167850044	0.886047954	0.831635888
1997	Fruitful Rim	7	12065	I	1649.9	12994.3	7290.965871	68482.09787	602.0089583	58524.81008	28	47	no	154906.5165	13450.1439	5950.098258	2299.425852	no	no	no	8.682748928	17.09592009	2299.425852	1.484395818	0.717526942	4.419035015	0.364876028	3.170776681	0.26180838	0.047066876	0.003886273
2002	Fruitful Rim	7	12065	I	5513.6	9971.8	48433.19559	84061.83974	6219.918337	12025.36891	27	40	no	154906.5165	12093.63642	4233.824932	3208.755294	no	no	no	7.807054668	26.53259269	3208.755294	2.071414016	1.718298684	8.784314347	1.128104748	15.09407579	1.938420904	0.312660801	0.040152722
2007	Fruitful Rim	7	12065	I	2548.7	2711.3	36149.75203	37535.80528	3301.449119	4009.622719	35	43	no	154906.5165	13739.49439	6237.830004	1863.57903	no	no	no	8.86953932	13.56366528	1863.57903	1.203034625	1.367637196	14.1836042	1.295346302	19.39802469	1.771563785	0.233364954	0.021312526
2012	Fruitful Rim	7	12065	I	2787.1	3243.8	22304.3686	29678.07349	27729.89026	31285.39494	38	49	no	154906.5165	9958.513088	6271.014256	2510.671944	no	no	no	6.428724444	25.21131339	2510.671944	1.620765867	1.110101225	8.002715584	9.949370406	8.883824371	11.04480827	0.143985993	0.179010483
1997	Fruitful Rim	7	12067	I	1163.7	2722.1	3786.235263	13324.6428	562.2119654	2901.424907	9	31	no	140742.9111	8939.51374	6172.675558	1447.561822	no	no	no	6.351661812	16.19284744	1447.561822	1.028514907	0.80390349	3.253617997	0.483124487	2.615594861	0.388385461	0.026901783	0.003994602
2002	Fruitful Rim	7	12067	I	2180.5	3581.6	5131.87931	19834.32312	272.9383332	4026.41002	14	29	no	140742.9111	6925.796204	19577.89931	2115.698408	no	no	no	4.920884575	30.54808928	2115.698408	1.503236213	1.030628936	2.353533277	0.125172361	2.425619498	0.129006257	0.036462791	0.001939269
2007	Fruitful Rim	7	12067	I	1080.3	1821.9	18758.45627	22935.16146	1814.294534	5838.882046	19	35	no	140742.9111	7000.663114	10539.50729	2050.543962	no	yes	no	4.974078664	29.29071045	2050.543962	1.456942979	0.526835815	17.36411762	1.679435836	9.148039064	0.884786948	0.133281713	0.012890841
2012	Fruitful Rim	7	12067	I	367.1	1501.9	2825.552588	10611.42229	9294.953877	10561.65179	32	44	no	140742.9111	9040.68524	5867.947	4118.489422	no	no	no	6.423545717	45.55505819	4118.489422	2.926249989	0.089134623	7.696956109	25.31995063	0.686065277	2.256884242	0.020075985	0.066042075
1997	Fruitful Rim	7	12069	I	18496	21766.5	60548.82131	78179.37139	38586.82498	43298.15811	32	46	no	243185.5299	32625.78532	22949.33837	10877.15031	no	no	no	13.41600602	33.33912181	10877.15031	4.472778588	1.700445381	3.273617069	2.086225399	5.566607024	3.547512343	0.248982007	0.158672372
2002	Fruitful Rim	7	12069	I	6408.3	13093.8	52806.69202	74126.61438	1794.987117	12342.61633	28	44	no	243185.5299	29929.76719	24267.40068	7583.81564	no	no	no	12.30737997	25.33870575	7583.81564	3.118530796	0.844996807	8.240358912	0.280103478	6.963076969	0.236686544	0.2171457	0.007381143
2007	Fruitful Rim	7	12069	I	13379.5	14031.9	54353.37392	61698.80326	17996.37454	26657.57651	38	47	no	243185.5299	14034.91517	18954.27818	7105.476788	no	no	no	5.771278897	50.62714455	7105.476788	2.921833709	1.882984126	4.062436856	1.345070783	7.649504113	2.532746933	0.22350579	0.074002654
2012	Fruitful Rim	7	12069	I	11827.8	12908.8	75679.07268	86247.91344	147180.5513	164413.99	42	55	no	243185.5299	14569.10069	27761.86429	7786.563326	no	no	no	5.990940618	53.44573762	7786.563326	3.201902404	1.519001324	6.398406523	12.44361177	9.719187979	18.90186275	0.311198914	0.605219198
1997	Fruitful Rim	7	12071	I	36489	37661	240427.9201	244287.199	258665.2897	263895.8209	40	44	no	203150.7533	14290.27203	31346.57287	8946.393402	no	no	no	7.034318999	62.60478024	8946.393402	4.403819951	4.078626812	6.589052046	7.088856633	26.87428434	28.91280073	1.183495095	1.273267687
2002	Fruitful Rim	7	12071	I	19825.3	25521.1	83351.20443	118678.404	88012.98733	113321.2843	34	41	no	203150.7533	14739.47349	18032.80816	8306.989522	no	no	no	7.255436298	56.35879414	8306.989522	4.089076407	2.386580595	4.204284648	4.439427768	10.03386416	10.59505217	0.410292372	0.433239778
2007	Fruitful Rim	7	12071	I	22256.2	22457.6	151094.9887	154554.6046	165780.0889	176648.7822	41	45	no	203150.7533	8886.90456	16762.90349	6075.955604	no	no	no	4.374536849	68.36976321	6075.955604	2.990860485	3.662995823	6.78889427	7.448714917	24.86769136	27.28461163	0.743757954	0.816044668
2012	Fruitful Rim	7	12071	I	12137.6	13409.9	111668.2906	114417.308	267872.7479	271783.2007	47	53	no	203150.7533	9233.315776	16748.3348	4018.53198	no	no	no	4.545056136	43.52208976	4018.53198	1.978103411	3.020406472	9.200195308	22.06966352	27.78832945	66.65935453	0.549681893	1.318590966
1997	Fruitful Rim	7	12073	I	435.9	1401.1	1372.290029	5826.204424	29.6846332	4057.170222	20	35	no	172717.5567	6672.867454	2226.177686	337.91281	no	no	no	3.863456375	5.063982049	337.91281	0.195644737	1.289977731	3.148176254	0.06809964	4.061077261	0.087847019	0.007945284	0.000171868
2002	Fruitful Rim	7	12073	I	2181.8	3010.4	12046.24671	18470.67068	3349.155878	3841.280935	16	34	no	172717.5567	4623.53755	2342.322568	564.53697	no	no	no	2.676935477	12.21006565	564.53697	0.326855579	3.864760177	5.521242419	1.535042569	21.33827783	5.932571392	0.069745352	0.019390941
2007	Fruitful Rim	7	12073	I	261.3	273.5	2790.48258	2879.207728	753.6586712	815.1425487	30	37	no	172717.5567	5257.680512	3120.12906	320.106626	no	no	no	3.044091529	6.088362069	320.106626	0.185335314	0.816290507	10.67922916	2.884265868	8.717353386	2.354398847	0.016156334	0.004363532
2012	Fruitful Rim	7	12073	I	126.8	156.3	753.9850775	1178.102377	1246.05701	2191.596046	36	43	no	172717.5567	2655.954218	4756.274558	161.065028	no	no	no	1.537744204	6.064299863	161.065028	0.09325342	0.787259665	5.946254554	9.826948025	4.681246369	7.736359811	0.004365422	0.00721442
1997	Fruitful Rim	7	12075	I	29327.8	31030.8	50780.74858	55074.97377	26962.84279	27357.51341	27	37	no	289618.7968	26524.3345	14071.33691	4296.955948	no	no	no	9.158360849	16.20005187	4296.955948	1.483659208	6.82525033	1.731488505	0.919361247	11.81784249	6.274870657	0.175336508	0.093097696
2002	Fruitful Rim	7	12075	I	3944.4	13697.1	17523.53473	45398.05589	1826.294226	17767.69446	19	34	no	289618.7968	28270.95927	17063.1805	6363.68735	no	no	no	9.761437995	22.50962653	6363.68735	2.197263237	0.61982932	4.442636328	0.463009387	2.753676252	0.286986793	0.060505516	0.006305855
2007	Fruitful Rim	7	12075	I	8159.4	16879.4	24074.66242	194693.1551	10310.55724	28861.78787	27	32	no	289618.7968	29613.30274	20969.20978	11092.84795	no	no	no	10.2249243	37.45900295	11092.84795	3.830154696	0.735555021	2.950543229	1.263641596	2.170286886	0.92947792	0.083125345	0.035600442
2012	Fruitful Rim	7	12075	I	6070.9	7770.3	38948.70828	65517.96642	17523.32264	44308.25337	38	51	no	289618.7968	24214.38681	23211.5749	13806.67226	no	no	no	8.360778746	57.01846745	13806.67226	4.767187908	0.439707692	6.415639901	2.886445608	2.821006216	1.269192338	0.134482667	0.060504784
1997	Fruitful Rim	7	12077	I	8.8	10.8	28.08931265	43.02919877	0.053191489	3.228250647	6	13	no	216409.8854	478.743538	192.22585	38.44517	no	no	no	0.221220735	8.030431107	38.44517	0.017764979	0.228897414	3.191967346	0.006044487	0.730633072	0.001383568	0.000129797	2.46E-07
2002	Fruitful Rim	7	12077	I	6	18.4	50.18434706	147.3783327	10.9327562	11.41675089	5	9	no	216409.8854	498.573152	1808.406839	65.559132	no	yes	no	0.230383724	13.14935065	65.559132	0.030293964	0.091520431	8.364057844	1.822126033	0.765482177	0.166761759	0.000231895	5.05E-05
2007	Fruitful Rim	7	12077	I	26.7	26.8	257.6855126	257.7503681	13.64671748	13.66446042	8	8.5	yes	216409.8854	267.497446	4323.665224	45.86441333	no	no	yes	0.123606852	17.14573878	45.86441333	0.021193308	0.582150693	9.651142794	0.511113014	5.618419465	0.297544795	0.001190729	6.31E-05
2012	Fruitful Rim	7	12077	I	4.6	4.6	31.11507567	31.11507567	56.68649924	56.68649924	10	10	no	216409.8854	473.077934	909.329442	33.588938	no	no	no	0.218602738	7.100085543	33.588938	0.015520981	0.136949849	6.764146884	12.32315201	0.926348897	1.687653811	0.000143778	0.00026194
1997	Fruitful Rim	7	12079	I	1809.4	4863.8	8330.218202	25032.1701	1962.414505	4296.285082	17	48	no	180288.4224	21812.17071	6268.181454	6435.721458	no	no	no	12.09848665	29.50518562	6435.721458	3.569680944	0.28114952	4.603856639	1.084566433	1.294372085	0.304925332	0.046204954	0.010884861
2002	Fruitful Rim	7	12079	I	8488.1	11873.7	26635.58094	57836.18795	3794.686493	12640.22482	33	41	no	180288.4224	17192.27534	13008.22678	2413.95199	no	no	no	9.535984126	14.04091048	2413.95199	1.338938995	3.516267115	3.137990946	0.447059588	11.03401437	1.571980929	0.147738721	0.021047866
2007	Fruitful Rim	7	12079	I	1602.8	1787.4	26881.29856	27912.46481	3493.868693	3878.56439	38	40	no	180288.4224	16319.77232	17384.50119	2797.999004	no	no	no	9.052035681	17.14484093	2797.999004	1.551957118	0.572837945	16.77146155	2.17985319	9.607329569	1.248702622	0.149101635	0.019379329
2012	Fruitful Rim	7	12079	I	2328.3	4099.4	17453.0315	30229.92064	21571.42019	22696.48275	46	48	no	180288.4224	15579.19694	15240.07007	7236.190366	no	no	no	8.641263114	46.44777515	7236.190366	4.013674462	0.321757704	7.496040675	9.264880038	2.411908839	2.981046532	0.096806169	0.119649503
1997	Fruitful Rim	7	12081	I	76129.4	80110.2	436057.1836	450062.5756	450185.7894	469051.5681	47	50	no	192444.3804	41708.15322	47467.64437	20220.13599	no	no	no	21.67283509	48.48005589	20220.13599	10.50700257	3.76502908	5.727842116	5.913428839	21.56549213	22.26423154	2.265886812	2.339303379
2002	Fruitful Rim	7	12081	I	45002.8	66046.7	193606.9652	313788.6569	344758.446	465767.7075	40	46	no	192444.3804	47418.27268	42156.94999	20549.95508	no	no	no	24.63998822	43.33762898	20549.95508	10.67838668	2.189922062	4.302109318	7.660822127	9.421284109	16.77660339	1.006041147	1.791470581
2007	Fruitful Rim	7	12081	I	104878.5	105973.6	518946.597	541641.1534	1339524.541	1391028.926	47	51	no	192444.3804	31281.82311	37305.57422	22827.93257	no	no	no	16.25499432	72.97507083	22827.93257	11.86209362	4.594305667	4.948074172	12.77215579	22.73296521	58.67918775	2.696605616	6.960580186
2012	Fruitful Rim	7	12081	I	55218.6	60679.5	366981.9326	376512.0288	786290.8478	799038.2481	50	57	no	192444.3804	28481.80068	29941.90777	19155.00244	no	no	no	14.80001682	67.2534811	19155.00244	9.953526517	2.88272477	6.645984009	14.23960129	19.15854272	41.04885135	1.90695063	4.085808305
1997	Fruitful Rim	7	12083	I	11928	13070.3	33892.00093	37459.91369	20369.68973	20996.6302	34	50	no	411298.5692	40442.29541	40847.3861	4682.21702	no	no	no	9.832831533	11.57752539	4682.21702	1.138398567	2.547511136	2.841381701	1.707720467	7.238451524	4.350436907	0.082402428	0.049525311
2002	Fruitful Rim	7	12083	I	1799.4	5400.2	8994.818584	21123.33358	1776.709731	12615.9142	30	45	no	411298.5692	35091.13243	40063.10463	3853.015406	no	no	no	8.531790543	10.98002583	3853.015406	0.936792806	0.46701085	4.998787698	0.987390092	2.334488092	0.461121886	0.021869316	0.004319757
2007	Fruitful Rim	7	12083	I	3769	6238.5	14585.51239	54379.46975	8060.457955	17578.18808	40	48	no	411298.5692	24254.45072	42856.65209	8057.29826	no	no	no	5.897042328	33.2198752	8057.29826	1.958990102	0.467774666	3.869862666	2.138619781	1.810223715	1.000392153	0.035462103	0.019597583
2012	Fruitful Rim	7	12083	I	3887.7	4554.5	24003.5397	33322.25608	27932.58	35522.95655	46	56	no	411298.5692	28226.8485	57412.80282	9935.445986	no	no	no	6.862860854	35.19856631	9935.445986	2.415628628	0.391295973	6.174226329	7.184859942	2.415949896	2.811406759	0.058360377	0.067913147
1997	Fruitful Rim	7	12085	I	35706.5	35999.7	99063.04741	99285.84017	14181.3624	14323.67538	31	35	no	140758.6939	30238.94729	30147.48826	23026.6334	no	no	no	21.48282742	76.14892535	23026.6334	16.35894222	1.550660897	2.77437014	0.397164729	4.30210729	0.615867815	0.703779246	0.10074946
2002	Fruitful Rim	7	12085	I	21381.6	24577.7	108141.7388	108385.9253	24187.68681	24403.4449	23	30	no	140758.6939	39594.47824	25718.19999	19999.17743	no	no	no	28.12933052	50.51001635	19999.17743	14.20812945	1.069123971	5.057700958	1.131238392	5.407309334	1.209434082	0.76827751	0.17183796
2007	Fruitful Rim	7	12085	I	80280.4	80607.9	628294.1795	628857.5724	721027.0272	721353.3968	32	37	no	140758.6939	21016.55804	16426.60943	17469.08056	no	no	no	14.93091294	83.12055918	17469.08056	12.41065833	4.595570998	7.826246251	8.981358179	35.9660703	41.27446917	4.463626098	5.122433345
2012	Fruitful Rim	7	12085	I	30063.6	33379.2	256602.8882	265042.5899	626014.0237	637964.398	50	57	no	140758.6939	17740.22018	27538.07293	8374.572084	no	no	no	12.60328559	47.20669754	8374.572084	5.949594908	3.589867004	8.535334697	20.82298939	30.6407164	74.75176253	1.822998503	4.447427057
1997	Fruitful Rim	7	12086	I	79561.4	84051.3	415249.9817	425553.9121	343820.4091	352035.9796	45	47	no	491521.4985	27697.51921	2301.853968	22640.96764	no	no	no	5.63505753	81.74366617	22640.96764	4.606302616	3.514045921	5.21923925	4.321447449	18.3406464	15.18576478	0.844825675	0.69950228
2002	Fruitful Rim	7	12086	I	29904	48714.6	180238.9214	293110.8541	229577.5401	291771.712	40	46	no	491521.4985	26937.5189	2982.53582	18865.24726	no	no	no	5.480435543	70.03335136	18865.24726	3.83813268	1.585136923	6.027251251	7.677151556	9.554018503	12.1693364	0.366695906	0.467075277
2007	Fruitful Rim	7	12086	I	95356.6	95687.7	296321.9683	304022.8106	752524.6025	776378.2426	46	50	no	491521.4985	21778.58178	2402.620782	15247.75911	no	no	no	4.430850297	70.01263565	15247.75911	3.102155075	6.253810762	3.107513987	7.891688698	19.43380441	49.35312771	0.60286675	1.531010556
2012	Fruitful Rim	7	12086	I	46095.8	47537.7	304949.7918	313795.6162	401803.457	403597.4912	50	55	no	491521.4985	26265.74014	3205.922492	19043.3091	no	no	no	5.343762221	72.50246518	19043.3091	3.874359344	2.420577209	6.615565666	8.716704276	16.01348748	21.09945571	0.620420048	0.817468734
1997	Fruitful Rim	7	12087	I	234.9	234.9	674.697091	674.697091	0	0	2	2	yes	254672.542	42.49203	23.067102	13.759324	yes	yes	no	0.016684967	32.38095238	13.759324	0.005402751	17.07205964	2.872273695	0	49.03562784	0	0.002649273	0
2002	Fruitful Rim	7	12087	I	234.9	234.9	674.697091	674.697091	0	0	2	2	yes	254672.542	11.735894	2.428116	4.451546	no	no	no	0.004608229	37.93103448	4.451546	0.001747949	52.76818436	2.872273695	0	151.5646679	0	0.002649273	0
2007	Fruitful Rim	7	12087	I	234.9	234.9	674.697091	674.697091	0	0	2	2	yes	254672.542	63.131016	23.067102	9.105435	no	yes	yes	0.024789094	14.42307692	9.105435	0.00357535	25.79777902	2.872273695	0	74.09828207	0	0.002649273	0
2012	Fruitful Rim	7	12087	I	234.9	234.9	674.697091	674.697091	0	0	2	2	yes	254672.542	52.60918	43.706088	9.105435	no	no	yes	0.020657578	17.30769231	9.105435	0.00357535	25.79777902	2.872273695	0	74.09828207	0	0.002649273	0
1997	Fruitful Rim	7	12089	I	158.8	359.3	458.4742475	2336.397322	117.8599438	317.2810608	7	24	no	167996.8945	2639.362092	3718.254968	107.24179	no	no	no	1.571077906	4.063170807	107.24179	0.063835579	1.480766033	2.887117428	0.742191082	4.275145421	1.099011344	0.002729064	0.00070156
2002	Fruitful Rim	7	12089	I	259.9	421.4	840.3772257	1941.597593	410.6323809	1066.506703	10	27	no	167996.8945	2096.678166	4288.052856	422.087498	no	no	no	1.248045788	20.13124879	422.087498	0.251247203	0.615749107	3.233463739	1.579962989	1.99100241	0.9728608	0.005002338	0.002444286
2007	Fruitful Rim	7	12089	I	90.6	90.6	1461.377237	1461.377237	256.7926098	256.7926098	21	21	no	167996.8945	1719.510814	2741.342964	212.46015	no	no	no	1.023537262	12.35584843	212.46015	0.126466713	0.42643291	16.12999158	2.834355516	6.878359246	1.208662471	0.008698835	0.001528556
2012	Fruitful Rim	7	12089	I	122.1	134.8	667.5285341	692.2805592	1808.279268	1874.11591	44	47	no	167996.8945	1973.653622	3528.052548	496.549722	no	no	no	1.174815539	25.15890917	496.549722	0.295570774	0.245896825	5.467064162	14.80982201	1.344333718	3.641688209	0.003973458	0.010763766
1997	Fruitful Rim	7	12091	I	1452.1	3878.3	6334.700304	27984.38138	743.0307965	18761.6842	29	48	no	240933.857	8438.107786	1891.502364	1723.96236	no	no	no	3.502250739	20.43067479	1723.96236	0.715533459	0.842303773	4.362440813	0.511693958	3.674500355	0.431001751	0.026292279	0.003083962
2002	Fruitful Rim	7	12091	I	2865.3	3576.8	34322.25353	39310.42674	812.1239793	3632.544117	23	39	no	240933.857	7965.839224	2158.190438	2612.24813	no	no	no	3.306234883	32.79313148	2612.24813	1.084217952	1.096871299	11.97858986	0.283434188	13.13897142	0.310890826	0.142455087	0.003370734
2007	Fruitful Rim	7	12091	I	1782.5	2439.2	20118.1227	25824.17412	7049.721405	7271.427157	33	44	no	240933.857	9848.03381	2305.496142	3791.90782	no	no	no	4.087442892	38.50421204	3791.90782	1.573837678	0.470079993	11.28646435	3.95496292	5.305541077	1.85914894	0.083500604	0.029259987
2012	Fruitful Rim	7	12091	I	2160.9	2881.1	19261.2222	30434.13091	20388.29228	22601.33297	39	48	no	240933.857	7546.989214	5157.72307	2903.62205	no	no	no	3.132390486	38.47391281	2903.62205	1.205153185	0.744208428	8.913518534	9.435092916	6.633515612	7.021675663	0.079944025	0.084621948
1997	Fruitful Rim	7	12093	I	15416.5	16101.3	46273.65352	48547.29396	11204.20119	13377.94253	35	38	no	199171.4758	27787.3595	109126.4127	9116.361522	no	no	no	13.95147543	32.80758476	9116.361522	4.577142126	1.691080368	3.001566732	0.726766853	5.075890574	1.229021157	0.232330726	0.056254045
2002	Fruitful Rim	7	12093	I	10816.9	11954.5	48090.22396	49940.99401	13889.77171	14989.48405	26	34	no	199171.4758	46657.05831	96551.60462	9304.540512	no	no	no	23.42557242	19.94240711	9304.540512	4.671623019	1.162539943	4.445841596	1.284080624	5.168468438	1.492795016	0.241451361	0.069737756
2007	Fruitful Rim	7	12093	I	19841	19933.8	144058.939	144908.1171	164322.0292	165863.8479	31	35	no	199171.4758	16552.46677	96646.30115	12361.13387	no	no	no	8.310661305	74.67849983	12361.13387	6.206277189	1.605111651	7.260669272	8.281942906	11.65418485	13.29344305	0.723291016	0.825027924
2012	Fruitful Rim	7	12093	I	10505.2	11790	102829.455	105696.6064	192965.1761	199102.7343	50	56	no	199171.4758	21101.13741	121919.3465	10141.02647	no	no	no	10.59445753	48.05914618	10141.02647	5.09160583	1.035910914	9.788433824	18.36853902	10.13994543	19.02817004	0.516286052	0.968839415
1997	Fruitful Rim	7	12095	I	29337.3	42235.9	40778.43954	136647.299	154179.0493	178740.0761	28	43	no	234013.3217	17840.987	27195.70857	11003.00765	no	no	no	7.623919386	61.67263984	11003.00765	4.701872344	2.666298245	1.389986111	5.255393281	3.706117529	14.01244588	0.174256915	0.658847318
2002	Fruitful Rim	7	12095	I	4691.2	29536.6	70327.57323	165886.4038	693.1884392	90788.65414	19	35	no	234013.3217	10315.04145	35327.46906	5760.70521	no	no	no	4.407886432	55.84762054	5760.70521	2.461699688	0.814344742	14.99138242	0.147763566	12.20815346	0.120330483	0.300528076	0.002962175
2007	Fruitful Rim	7	12095	I	38868.1	39018.8	214903.5164	216030.5132	113150.6329	114742.2274	31	37	no	234013.3217	8391.973582	31875.09279	4192.142274	no	no	no	3.586109339	49.95418817	4192.142274	1.791411807	9.271655745	5.529046092	2.911143918	51.26341197	26.99112424	0.918338815	0.483522186
2012	Fruitful Rim	7	12095	I	5987.5	6574.2	36097.84153	42212.49649	73983.82556	85473.98278	42	56	no	234013.3217	5580.61994	29758.18032	2872.461228	no	no	no	2.384744552	51.47208122	2872.461228	1.227477653	2.084449371	6.028867062	12.35638005	12.56686816	25.75624863	0.154255498	0.316152196
1997	Fruitful Rim	7	12097	I	6917.3	7680.2	34837.05523	35446.43598	6497.732623	6561.996491	19	28	no	343814.7506	20494.10841	198259.3136	8861.004656	no	no	no	5.960799638	43.23683899	8861.004656	2.577261342	0.780645115	5.036221536	0.93934521	3.931501741	0.73329525	0.101325075	0.018898935
2002	Fruitful Rim	7	12097	I	3744.1	6350.6	29830.81677	36143.69287	882.5328049	1342.281944	12	18	no	343814.7506	30816.02953	145298.8661	6795.891998	no	no	no	8.962974821	22.05310711	6795.891998	1.976614437	0.550935771	7.96741988	0.235712936	4.389536617	0.129862688	0.086764215	0.002566885
2007	Fruitful Rim	7	12097	I	9476.5	9873	36958.96255	43100.25091	11979.54635	20192.89562	19	24	no	343814.7506	17991.1255	147290.7306	5545.816944	no	no	no	5.232796286	30.82529186	5545.816944	1.613024727	1.70876538	3.900064639	1.264131942	6.664295436	2.160104899	0.107496733	0.034843026
2012	Fruitful Rim	7	12097	I	6646	7444.4	40243.59997	47942.43955	86233.78265	99864.25577	43	55	no	343814.7506	12019.1742	151097.2071	6553.080398	no	no	no	3.495828547	54.52188552	6553.080398	1.905991638	1.01417953	6.055311462	12.9752908	6.141172934	13.15927433	0.117050243	0.250814668
1997	Fruitful Rim	7	12099	I	284357.4	289196.4	925190.935	936556.1425	666323.4669	670591.3772	46	51	no	510121.2717	214438.2552	7399.68351	100248.0065	no	no	no	42.03672089	46.74912434	100248.0065	19.65179892	2.836539197	3.253620039	2.343260513	9.229020774	6.646750293	1.813668604	1.306206002
2002	Fruitful Rim	7	12099	I	220929.3	229429.4	640363.3109	711424.6182	428033.8501	466738.8796	42	47	no	510121.2717	194643.0395	4702.046634	111970.5459	no	no	no	38.15622878	57.52609814	111970.5459	21.94978961	1.973101928	2.8984988	1.937424552	5.719033569	3.822736119	1.255315836	0.839082536
2007	Fruitful Rim	7	12099	I	347040.6	347601.4	953561.8487	965168.0432	906203.7029	936145.8736	48	52	no	510121.2717	182377.8162	6008.777728	75543.94968	no	no	no	35.75185477	41.42167686	75543.94968	14.80901775	4.593890066	2.747695367	2.611232527	12.62261045	11.99571517	1.869284622	1.776447588
2012	Fruitful Rim	7	12099	I	254928.4	281212	975781.4357	1007658.473	711237.888	718178.5521	51	55	no	510121.2717	178364.1404	6036.835957	60907.26643	no	yes	no	34.96504662	34.14770832	60907.26643	11.93976213	4.185517015	3.827668615	2.789951563	16.02077212	11.67738974	1.912842083	1.394252558
1997	Fruitful Rim	7	12101	I	7659	8787	38331.26435	42297.71521	10474.42734	11026.92553	31	48	no	193564.5513	23342.69317	26862.24731	5944.027968	no	no	no	12.05938433	25.46419098	5944.027968	3.070824657	1.288520182	5.004734868	1.36759725	6.448701884	1.762176658	0.198028327	0.054113355
2002	Fruitful Rim	7	12101	I	3999.2	6486.5	29740.80902	36983.99606	5020.481848	8267.883838	29	45	no	193564.5513	21425.2909	26021.3098	5742.49434	no	no	no	11.06880922	26.80241014	5742.49434	2.966707644	0.696422106	7.436689593	1.255371536	5.179075026	0.874268489	0.153648015	0.02593699
2007	Fruitful Rim	7	12101	I	11036.6	11491.6	46088.32188	48412.54062	16284.30932	19003.55547	39	45	no	193564.5513	15279.7293	26283.95101	6596.3818	no	no	no	7.89386755	43.17080277	6596.3818	3.40784599	1.673129351	4.17595291	1.475482424	6.986909382	2.468672951	0.238103111	0.084128572
2012	Fruitful Rim	7	12101	I	6109.3	6601.2	37250.23959	42242.34768	80234.77412	86684.80398	44	56	no	193564.5513	9998.981688	39439.4835	5235.827468	no	no	no	5.165709125	52.36360693	5235.827468	2.704951621	1.166826072	6.09730077	13.13321888	7.114489509	15.32418221	0.192443499	0.414511715
1997	Fruitful Rim	7	12103	I	100.9	114.2	536.4061274	560.5370742	178.8667194	180.9235338	17	20	no	70908.67623	396.187594	436.251508	70.82005	no	no	no	0.558729362	17.87538304	70.82005	0.099875014	1.424737768	5.316215336	1.772712779	7.574212775	2.525650848	0.007564746	0.002522494
2002	Fruitful Rim	7	12103	I	35.8	84.5	228.7242673	442.1429468	0.283950617	27.38387005	11	17	no	70908.67623	314.845708	304.121529	66.368504	yes	yes	no	0.444015775	21.07969152	66.368504	0.093597156	0.53941249	6.388946014	0.007931581	3.446277278	0.004278394	0.003225618	4.00E-06
2007	Fruitful Rim	7	12103	I	85.4	112.3	219.3460478	769.0390914	35.640019	773.6139393	18	22	no	70908.67623	314.845708	304.121529	46.943576	yes	yes	no	0.444015775	14.91002571	46.943576	0.066202866	1.819205252	2.568454892	0.417330433	4.672546628	0.759209716	0.00309336	0.000502619
2012	Fruitful Rim	7	12103	I	6	6.2	33.58194343	33.93382062	81.18923134	81.18923134	17	19	no	70908.67623	233.503822	171.99155	29.542078	no	no	no	0.329302188	12.65164645	29.542078	0.041662149	0.203100134	5.596990571	13.53153856	1.136749535	2.748257294	0.000473594	0.001144983
1997	Fruitful Rim	7	12105	I	54953.1	61047.6	293218.1414	298530.8905	67405.96937	68023.82391	35	45	no	465646.2803	75554.06683	117899.6005	46357.99536	no	no	no	16.22563521	61.3573793	46357.99536	9.955624542	1.185407168	5.335788907	1.226609042	6.325082419	1.454031152	0.629701458	0.144757882
2002	Fruitful Rim	7	12105	I	39853.3	67736.5	317455.4773	385810.4455	10296.80586	19392.01953	27	39	no	465646.2803	76878.19942	122638.4736	51420.61722	no	no	no	16.50999969	66.88582408	51420.61722	11.04284935	0.77504515	7.965600774	0.25836771	6.173700249	0.200246641	0.681752418	0.022112935
2007	Fruitful Rim	7	12105	I	107076.9	110918.8	422281.8312	475157.729	138017.4574	209656.0357	39	49	no	465646.2803	55151.01277	103128.1568	47025.32257	no	no	no	11.84397151	85.26647148	47025.32257	10.09893659	2.277005114	3.943724848	1.288956418	8.979881649	2.934960355	0.906872553	0.296399785
2012	Fruitful Rim	7	12105	I	83453.4	87917.4	520038.3447	547064.0404	1080936.685	1134792.364	45	56	no	465646.2803	50624.19517	101148.8376	24339.0301	no	no	no	10.8718135	48.07786083	24339.0301	5.226935364	3.428789055	6.231481818	12.95257814	21.36643665	44.41165816	1.116809833	2.321368666
1997	Fruitful Rim	7	12107	I	3075.3	5100.9	9805.04963	11983.14421	1274.5781	1680.656359	31	39	no	188520.1403	7150.80162	7378.639838	2240.746382	no	no	no	3.793123434	31.33559706	2240.746382	1.188597875	1.372444479	3.18832297	0.414456508	4.375796257	0.568818547	0.052010621	0.006760965
2002	Fruitful Rim	7	12107	I	723.9	1028.5	2709.877894	6264.288818	1062.588704	1822.921743	26	39	no	188520.1403	6775.657698	8544.540204	2638.957406	no	no	no	3.594129353	38.9476199	2638.957406	1.399827839	0.274312878	3.743442318	1.4678667	1.026874434	0.402654738	0.014374474	0.005636473
2007	Fruitful Rim	7	12107	I	4527.1	6033.2	18605.10645	20267.66615	693.9247183	2782.369113	35	43	no	188520.1403	4862.706976	6878.852628	1743.791974	no	no	no	2.579409801	35.86051931	1743.791974	0.92498975	2.596123888	4.109718463	0.153282392	10.66933828	0.39794008	0.098690285	0.003680905
2012	Fruitful Rim	7	12107	I	2663.9	4966.4	10884.76104	43657.9354	29350.62941	56114.21025	43	54	no	188520.1403	4180.001694	8052.037342	2609.010642	no	no	no	2.217270626	62.41649724	2609.010642	1.383942659	1.02103838	4.086024641	11.01791712	4.171987981	11.24971625	0.057737921	0.155689622
1997	Fruitful Rim	7	12109	I	8489.2	16278.8	25174.60768	30552.5451	2075.620297	2112.574872	14	25	no	155571.8202	10011.52695	4106.348842	7626.30767	no	no	no	6.435308746	76.17526982	7626.30767	4.902113801	1.113146803	2.965486463	0.244501284	3.301021775	0.272165822	0.161819844	0.013341878
2002	Fruitful Rim	7	12109	I	3523.5	4316.2	11372.01662	25604.14864	6156.923983	8195.927804	13	19	no	155571.8202	10100.96256	3135.911814	8595.53064	no	no	no	6.492797053	85.09615385	8595.53064	5.525120569	0.409922336	3.2274774	1.747388671	1.323015076	0.716293646	0.073098178	0.039576088
2007	Fruitful Rim	7	12109	I	18900.3	25980	73643.39661	81798.88999	1110.653331	13256.36075	12	25	no	155571.8202	7911.6113	2796.38026	7140.68447	no	no	no	5.085504102	90.25575448	7140.68447	4.589960096	2.646847103	3.896414163	0.058763794	10.31321254	0.155538777	0.47337234	0.007139168
2012	Fruitful Rim	7	12109	I	9399.8	19741	39508.09794	181255.5416	98982.46396	220734.2588	40	53	no	155571.8202	7475.764478	1887.455504	6833.12311	no	no	no	4.805346152	91.40367022	6833.12311	4.39226275	1.375622808	4.20307857	10.53027341	5.781850745	14.48568427	0.253954077	0.636249314
1997	Fruitful Rim	7	12111	I	105773.4	106670.3	218858.5171	219123.5856	44503.65959	44618.93406	24	28	no	148129.6447	55543.1535	29423.505	45589.90133	no	no	no	37.49631184	82.08014572	45589.90133	30.7770274	2.320105921	2.069126237	0.420745288	4.800592034	0.976173633	1.477479525	0.300437226
2002	Fruitful Rim	7	12111	I	70388.9	73637.6	394632.2137	394831.6071	44483.1034	44666.79475	15	18	no	148129.6447	48095.71704	27678.09428	36572.68788	no	yes	no	32.46866428	76.04146508	36572.68788	24.68964801	1.924630211	5.60645519	0.631961906	10.79035304	1.216292976	2.664100184	0.300298455
2007	Fruitful Rim	7	12111	I	111270.7	111724.6	793725.3695	794116.3886	782311.8444	782487.349	21	25	no	148129.6447	25348.31698	20925.099	25149.21147	no	no	no	17.11225125	99.21452177	25149.21147	16.97783825	4.424421025	7.133282792	7.030708393	31.56064636	31.10681404	5.358315489	5.281264571
2012	Fruitful Rim	7	12111	I	52125.3	54318.1	625175.092	625745.2028	1432509.195	1433356.236	36	44	no	148129.6447	26935.49547	32685.67885	16627.33368	no	no	no	18.18373056	61.73019426	16627.33368	11.2248522	3.134916337	11.99369772	27.48203261	37.59923894	86.15387301	4.220458999	9.67064491
1997	Fruitful Rim	7	12113	I	10185.6	19067.9	49169.53506	150245.7191	5089.846781	93836.22197	28	47	no	262044.7068	22137.13357	2517.551606	9508.906942	no	no	no	8.44784611	42.95455376	9508.906942	3.628734599	1.071164127	4.827357746	0.499710059	5.170892445	0.535271489	0.187637963	0.019423582
2002	Fruitful Rim	7	12113	I	20530.7	23528.6	278732.257	297681.0531	2152.541479	17653.12409	25	39	no	262044.7068	21033.95954	1875.314924	15010.61311	no	no	no	8.026859153	71.36370633	15010.61311	5.728264193	1.367745598	13.57636403	0.104845012	18.56901213	0.143401303	1.063682073	0.008214405
2007	Fruitful Rim	7	12113	I	4452.3	6269.3	42945.43129	58700.74837	16830.45767	17679.33871	33	44	no	262044.7068	13490.20781	3653.505208	8126.09488	no	no	no	5.148055831	60.23698815	8126.09488	3.101033781	0.547901552	9.645673312	3.780171524	5.284879382	2.071161846	0.163885895	0.064227429
2012	Fruitful Rim	7	12113	I	14651.3	20742.4	142591.7777	240930.9617	133306.0741	141703.418	39	48	no	262044.7068	28170.19246	3337.445442	18872.12692	no	no	no	10.75014748	66.9932481	18872.12692	7.201872975	0.776345987	9.732363524	9.098583338	7.555681364	7.06364866	0.544150574	0.508715004
1997	Fruitful Rim	7	12115	I	4996.9	5418.1	9449.651823	10963.86662	2893.643264	4617.856597	40	42	no	143948.0243	7394.017906	35123.50731	2091.012562	no	no	no	5.136588671	28.27978764	2091.012562	1.452616368	2.389703482	1.891102848	0.579087687	4.519175061	1.383847862	0.065646277	0.020102001
2002	Fruitful Rim	7	12115	I	2165	2526.8	11859.95409	12701.88872	5963.617337	6642.425683	33	39	no	143948.0243	13501.13433	20570.59407	1510.288152	no	no	no	9.379173074	11.18637971	1510.288152	1.049189914	1.433501281	5.478038842	2.754557662	7.852775695	3.948661935	0.082390531	0.041428963
2007	Fruitful Rim	7	12115	I	2384.8	2408.9	15727.98311	16318.4632	16397.13276	17687.54751	34	40	no	143948.0243	3506.199504	15312.50887	1498.956944	no	no	no	2.435739929	42.75161588	1498.956944	1.041318178	1.590972983	6.595095231	6.875684654	10.49261833	10.93902852	0.109261542	0.113910093
2012	Fruitful Rim	7	12115	I	1024.6	1081.9	9158.39286	9456.490924	22477.52521	22481.97076	46	49	no	143948.0243	1889.88362	21219.30572	4300.598122	no	no	no	1.31289306	227.5588865	4300.598122	2.987604828	0.23824593	8.938505621	21.937854	2.129562586	5.226604433	0.063622915	0.156150286
1997	Fruitful Rim	7	12117	I	1216.3	2399.4	4546.261138	6115.01712	1744.513639	1805.648624	28	39	no	80112.44993	2934.782872	6504.518078	464.984214	no	no	no	3.663329326	15.84390513	464.984214	0.580414423	2.615787727	3.737779444	1.434279075	9.777237595	3.751769602	0.056748497	0.021775812
2002	Fruitful Rim	7	12117	I	848.6	1369.8	3366.485553	10007.26319	2176.097148	4138.518477	24	32	no	80112.44993	1522.833418	6137.06319	447.17803	no	no	no	1.900869864	29.36486846	447.17803	0.558187935	1.897678202	3.967105295	2.564337907	7.528289244	4.866288148	0.042022002	0.027163033
2007	Fruitful Rim	7	12117	I	1159.4	1967.5	6357.440619	9919.899469	3624.221733	11328.95465	33	45	no	80112.44993	1805.304246	7969.886084	685.94277	no	no	no	2.253462786	37.99596503	685.94277	0.856224932	1.690228472	5.483388493	3.125945949	9.268179354	5.283562845	0.079356462	0.045239182
2012	Fruitful Rim	7	12117	I	670.1	739.8	3968.793657	4747.881215	8152.647608	8735.992595	39	51	no	80112.44993	978.935434	6846.073062	330.223776	no	no	no	1.221951688	33.7329475	330.223776	0.412200321	2.029230021	5.922688639	12.16631489	12.01849759	24.68825142	0.049540286	0.101765052
1997	Fruitful Rim	7	12119	I	4787.1	5717	15778.78105	22751.93001	12848.18377	13337.26949	32	45	no	141770.4089	21829.9769	36731.72948	2594.441946	no	no	no	15.39811944	11.88476725	2594.441946	1.830030658	1.845136681	3.296104332	2.683917983	6.081763005	4.952195517	0.111298128	0.090626696
2002	Fruitful Rim	7	12119	I	753.7	2115.7	3130.308758	9427.044401	3160.423243	10376.25283	29	44	no	141770.4089	18190.6357	25277.90162	2146.454544	no	no	no	12.83105257	11.79977753	2146.454544	1.514035659	0.351137182	4.153255616	4.19321115	1.458362473	1.472392347	0.022080128	0.022292545
2007	Fruitful Rim	7	12119	I	788.6	1592.3	2985.143691	16210.08821	1819.096967	4321.413441	34	42	no	141770.4089	11896.95903	28327.21063	1698.467142	no	no	no	8.3917082	14.27648139	1698.467142	1.19804066	0.464301004	3.785371152	2.306742286	1.757551628	1.07102276	0.021056183	0.012831288
2012	Fruitful Rim	7	12119	I	132	204.5	1059.495704	2219.990243	1620.672938	3414.822152	42	53	no	141770.4089	8390.759524	41712.60476	1997.934782	no	no	no	5.918554929	23.81113147	1997.934782	1.409274896	0.066068223	8.026482603	12.27782529	0.53029544	0.811174095	0.007473321	0.011431673
1997	Fruitful Rim	7	12121	I	5169.5	11948.1	10928.34222	48451.8479	16453.90226	22752.87684	16	48	no	178334.1937	34318.99154	7183.985872	8019.257776	no	no	no	19.24420148	23.36682232	8019.257776	4.496758367	0.644635719	2.114003719	3.182880794	1.362762307	2.051798648	0.061280128	0.092264427
2002	Fruitful Rim	7	12121	I	33593.6	45167	146916.8107	205365.0288	99348.06342	124647.4873	29	40	no	178334.1937	27739.20187	11210.61157	9646.500182	no	no	no	15.5546176	34.7756948	9646.500182	5.409226342	3.482465077	4.373357148	2.957350907	15.23006354	10.29887125	0.823828609	0.557089257
2007	Fruitful Rim	7	12121	I	7365.7	11437.3	121125.3919	136495.9335	7890.362017	19252.90501	28	36	no	178334.1937	27582.1837	17097.9835	8459.96083	no	no	no	15.46657045	30.67183121	8459.96083	4.743880383	0.870654149	16.44451877	1.071230435	14.3174885	0.932671223	0.679204528	0.044244807
2012	Fruitful Rim	7	12121	I	25076.3	39720	192773.4245	231217.8613	227398.0088	253359.417	57	58	no	178334.1937	34027.61762	19296.23785	15866.11932	no	no	no	19.08081503	46.62718234	15866.11932	8.896846414	1.580493598	7.687474809	9.068244073	12.15000472	14.3323017	1.080967259	1.27512287
1997	Fruitful Rim	7	12123	I	247	438.4	750.4512608	2364.76612	94.75142486	568.5908552	3	18	no	270216.1265	2498.531364	2524.835954	92.673094	no	no	no	0.92464184	3.709102689	92.673094	0.034295915	2.665282763	3.038264214	0.383609008	8.097833237	1.022426475	0.002777226	0.000350651
2002	Fruitful Rim	7	12123	I	104.7	252.1	25.53658537	1577.483657	0	404.3286123	1	17	no	270216.1265	1235.101672	1736.507626	247.263146	no	no	no	0.457079186	20.01965924	247.263146	0.091505696	0.423435525	0.243902439	0	0.103276957	0	9.45E-05	0
2007	Fruitful Rim	7	12123	I	0.2	100.2	4.550628656	606.7214772	52.12860351	774.7075112	1	18	no	270216.1265	748.264414	4012.057004	80.532514	no	no	no	0.276913308	10.76257436	80.532514	0.029803001	0.002483469	22.75314328	260.6430176	0.056506725	0.647298848	1.68E-05	0.000192914
2012	Fruitful Rim	7	12123	I	60.8	85.3	458.8202924	496.3114438	589.4962047	676.7687814	37	44	no	270216.1265	918.63722	3981.705554	82.151258	no	no	no	0.339963877	8.942731278	82.151258	0.030402056	0.740098222	7.546386389	9.695661262	5.58506715	7.175741663	0.001697975	0.002181573
1997	Fruitful Rim	7	12125	I	2855.3	3209.7	9925.331305	11429.11964	3760.684252	4507.05896	24	38	no	63080.83494	6031.035458	3382.770274	1173.184714	no	no	no	9.560804742	19.45245924	1173.184714	1.859811645	2.433802594	3.476108047	1.317089011	8.46016078	3.205534651	0.157343055	0.059616907
2002	Fruitful Rim	7	12125	I	995.5	2422.9	3396.09278	16155.36946	1387.882581	10593.1939	20	30	no	63080.83494	7604.454626	3751.034534	1948.56309	no	no	no	12.05509508	25.62396892	1948.56309	3.088993816	0.510889283	3.41144428	1.394156284	1.742870322	0.712259504	0.053837156	0.022001652
2007	Fruitful Rim	7	12125	I	1096.6	2432.8	5662.448794	10567.29468	4798.823038	19701.82949	23	30	no	63080.83494	2929.521954	6565.625664	1457.274286	no	no	no	4.64407606	49.74443984	1457.274286	2.310169622	0.752500755	5.163641067	4.376092503	3.8856438	3.293012911	0.089764963	0.076074184
2012	Fruitful Rim	7	12125	I	164.7	317.6	973.2287737	2710.989292	722.6092466	3338.542155	28	45	no	63080.83494	2948.542196	5691.503904	1167.114424	no	no	no	4.674228233	39.58276146	1167.114424	1.850188611	0.141117269	5.909100023	4.387427119	0.833876057	0.619141733	0.01542828	0.01145529
1997	Fruitful Rim	7	12127	I	2012.5	2928.8	7606.283982	9445.992051	2951.894369	3130.563312	33	46	no	285166.0368	12097.2786	9244.242298	3811.737434	no	no	no	4.242187722	31.50904894	3811.737434	1.336673005	0.527974456	3.779519991	1.466779811	1.995490013	0.774422273	0.026673176	0.010351493
2002	Fruitful Rim	7	12127	I	662.3	1269.2	4593.354892	8216.450723	1447.274518	2735.222484	26	41	no	285166.0368	7650.993516	12246.20305	3126.604036	no	no	no	2.682996055	40.86533376	3126.604036	1.096415292	0.211827271	6.935459599	2.185225001	1.469119479	0.462890248	0.016107651	0.005075199
2007	Fruitful Rim	7	12127	I	2051.9	2398.9	9054.790092	11402.88313	2810.209853	6417.016825	31	44	no	285166.0368	7417.085008	10573.23112	3444.687232	no	no	no	2.600970681	46.44260148	3444.687232	1.207958448	0.595670916	4.41288079	1.369564722	2.628624744	0.815809873	0.031752695	0.009854644
2012	Fruitful Rim	7	12127	I	1418.4	1493.5	9259.336888	9689.220308	17951.42584	18391.70615	45	57	no	285166.0368	9453.46496	15076.57693	4203.473482	no	no	no	3.315073936	44.46489726	4203.473482	1.47404422	0.33743522	6.52801529	12.65610959	2.202782277	4.270617126	0.032469985	0.062950785
1997	Fruitful Rim	7	12129	I	13.7	20.1	62.52648979	102.8996871	5.772549784	14.90371706	10	18	no	157061.8741	1375.9324	641.022624	306.751988	no	no	no	0.876044812	22.29411765	306.751988	0.195306461	0.044661487	4.563977357	0.421353999	0.203834017	0.018818296	0.000398101	3.68E-05
2002	Fruitful Rim	7	12129	I	97.4	163.5	518.3290191	954.3476385	257.0257419	394.2880952	12	23	no	157061.8741	1236.31573	513.141848	173.205608	no	no	no	0.78715203	14.00981997	173.205608	0.110278582	0.56233745	5.321653174	2.638867987	2.992564878	1.483934296	0.003300158	0.001636462
2007	Fruitful Rim	7	12129	I	22.3	25.7	298.6582324	324.2981486	46.54071518	127.0103552	8	17	no	157061.8741	815.037604	571.011946	83.770002	no	no	no	0.518927721	10.27805362	83.770002	0.053335669	0.266205079	13.39274585	2.087027587	3.565216966	0.555577344	0.001901532	0.000296321
2012	Fruitful Rim	7	12129	I	65.5	83	316.0702072	422.5065777	428.9588142	757.6084486	31	37	no	157061.8741	808.562628	7206.648288	109.26522	no	no	no	0.514805157	13.51351351	109.26522	0.069568265	0.599458821	4.825499346	6.548989529	2.892688151	3.925849544	0.002012393	0.002731145
[truncated: 10,860 more rows]
