# Supplementary material for: County-level analysis reveals a rapidly shifting landscape of insecticide hazard to honey bees (Apis mellifera) on US farmland
Source: Sci Rep. 2020 Jan 21;10:797. doi: 10.1038/s41598-019-57225-w (PMC6972851; doi:10.1038/s41598-019-57225-w)
Supplement: Supplementary file 4 — Supplemental Data 4 [file 41598_2019_57225_MOESM4_ESM.txt]

Metadata for Douglas, Sponsler, Lonsdorf, and Grozinger, "County-level analysis reveals a rapidly shifting landscape of insecticide hazard to honey bees (Apis mellifera) on US farmland"

If you have any questions about these data, please contact Maggie Douglas (douglasm@dickinson.edu).


Supplemental Data 1

This file contains honey bee toxicity values (contact and oral acute LD50s) aggregated from several sources for insecticides in US agricultural production.

Description of column headings:
cmpd_usds	Compound name for insecticide as found in the USGS Pesticide National Synthesis Project
exp_grp		Exposure type for LD50 value (contact or oral)
ld50_op		Operator for LD50 estimate (=, >, <)
ld50_n		Number of values contributing to LD50 estimate
cat		Compound category (I = insecticide)
cat_grp		Compound category and group, as defined by the Insecticide Resistance Action Committee
class		Compound chemical class
grp_source	Source of group category; IRAC = Insecticide Resistance Action Committee
cat_exp_grp	Column concatenating compound category and group, and exposure type
ld50_ugbee	LD50 value (dose to kill 50% of exposed population) in ug/bee
source		Source of LD50 estimate (EPA = US Environmental Protection Agency, EU = European Union regulatory data, ppdb = Pesticide Properties Database, ecotox = EPA Ecotox database, rac_med = median for the compound group, cat_med = median for all members of the category)


Supplemental Data 2

This file contains estimates of the extent and intensity of agricultural insecticide use for counties in the contiguous US for 1992-2014. Insecticide estimates are derived from the USGS Pesticide National Synthesis Project which supplies two estimates: low and high.

Description of column headings:
YEAR			Year of data collection
region_name		USDA Farm Resource Region
region_code		Code for USDA Farm Resource Region
fips			County FIPS code
cat			Compound category (I = insecticide)
kg_low			Insecticides applied in kg; low estimate 
kg_high			Insecticides applied in kg; high estimate 
ct_tox_bil_low		Insecticides applied in billions of honey bee contact LD50 doses; low estimate
ct_tox_bil_high		Insecticides applied in billions of honey bee contact LD50 doses; high estimate
or_tox_bil_low		Insecticides applied in billions of honey bee oral LD50 doses; low estimate
or_tox_bil_high		Insecticides applied in billions of honey bee oral LD50 doses; high estimate
cmpd_n_low		Number of insecticidal compounds applied in the county; low estimate
cmpd_n_high		Number of insecticidal compounds applied in the county; high estimate
interp_pest		Was the insecticide use estimate based interpolation? (yes or no)
ha			Total land area in the county, in ha
crop_ha			Total crop area in the county, in ha
past_ha			Total pasture area in the county, in ha
trt_ins_ha		Total area treated with insecticides in the county, in ha
crop_ha_interp		Was the crop area estimate based on interpolation? (yes or no)
past_ha_interp		Was the pasture area estimate based on interpolation? (yes or no)
trt_ins_ha_interp	Was the estimate of area treated based on interpolation? (yes or no)


Supplemental Data 3

This file contains estimates of indicators of agricultural insecticide use for counties in the contiguous US in 1997, 2002, 2007, and 2012. Insecticide estimates are derived from the USGS Pesticide National Synthesis Project which supplies two estimates: low and high.

Description of column headings:
YEAR			Year of data collection
region_name		USDA Farm Resource Region
region_code		Code for USDA Farm Resource Region
fips			County FIPS code
cat			Compound category (I = insecticide)
kg_low			Insecticides applied in kg; low estimate 
kg_high			Insecticides applied in kg; high estimate 
ct_tox_bil_low		Insecticides applied in billions of honey bee contact LD50 doses; low estimate
ct_tox_bil_high		Insecticides applied in billions of honey bee contact LD50 doses; high estimate
or_tox_bil_low		Insecticides applied in billions of honey bee oral LD50 doses; low estimate
or_tox_bil_high		Insecticides applied in billions of honey bee oral LD50 doses; high estimate
cmpd_n_low		Number of insecticidal compounds applied in the county; low estimate
cmpd_n_high		Number of insecticidal compounds applied in the county; high estimate
interp_pest		Was the insecticide use estimate based interpolation? (yes or no)
ha			Total land area in the county, in ha
crop_ha			Total crop area in the county, in ha
past_ha			Total pasture area in the county, in ha
trt_ins_ha		Total area treated with insecticides in the county, in ha
crop_ha_interp		Was the crop area estimate based on interpolation? (yes or no)
past_ha_interp		Was the pasture area estimate based on interpolation? (yes or no)
trt_ins_ha_interp	Was the estimate of area treated based on interpolation? (yes or no)
crop_perc		Percent of total area in the county in cropland (crop_ha/ha * 100)
trt_perc		Percent of crop area in the county treated with insecticide (trt_ins_ha/crop_ha * 100)
extent_ha		Extent of insecticide application (trt_ins_ha)
extent_perc		Extent of insecticide application as a percentage of all land (trt_ins_ha/ha * 100)
app_rate		Application rate (kg_low/extent_ha)
ct_potency		Contact potency (ct_tox_bil_low/kg_low)
or_potency		Oral potency (or_tox_bil_low/kg_low)
ct_intensity		Contact intensity (ct_tox_bil_low/extent_ha)
or_intensity		Oral intensity (or_tox_bil_low/extent_ha)
ct_ha			Area-adjusted contact bee hazard/toxic load (ct_tox_bil_low/ha)
or_ha			Area-adjusted oral bee hazard/toxic load (or_tox_bil_low/ha)
